# Supplementary material for: The Geographic Variation of Surveillance and Zoonotic Spillover Potential of Influenza Viruses in Domestic Poultry and Swine
Source: Open Forum Infect Dis. 2018 Nov 27;5(12):ofy318. doi: 10.1093/ofid/ofy318 (PMC6309522; doi:10.1093/ofid/ofy318)
Supplement: ofy318_suppl_supplementary_table_1 [file ofy318_suppl_supplementary_table_1.xlsx]

## Sheet: Sheet1
Num	ADM0_CODE	ADM0_NAME	Subject_Description	Units	GDP_2010	GDP_2011	GDP_2012	GDP_2013	GDP_2014	GDP_2015	GDP_2016	IMF_GDP_Avg_2010_2016	GDP_notes	Health_expenditure_value	Health_expenditure_notes	WHO2011	WHO2012	WHO2013	WHO2014	WHO2015	5_year_mean	2014_human	5_year_flunet_to_2014pop	boxcoxFluNet_5yravg
192	102	Abyei	#N/A	#N/A	0	0	0	0	0	0	0	4315	INFORM 2016 GDP value for Sudan	221.455	Inform 2016 value for Sudan	#N/A	#N/A	#N/A	#N/A	#N/A	#N/A	#N/A	1e-10	-3.43609
130	1	Afghanistan	Gross domestic product based on purchasing-power-parity (PPP) per capita GDP	Current international dollar	1561.15	1655.36	1874.16	1924.88	1936.72	1976.18	2057.36	1855.12	#N/A	161.217	#N/A	195	150	0	15	1368	345.6	31627506	1.09272e-05	-3.31606
193	2	Aksai Chin	#N/A	#N/A	0	0	0	0	0	0	0	10634.3	small island constant	626	WorldBank 'small state constant' HE per capita, 2015	#N/A	#N/A	#N/A	#N/A	#N/A	#N/A	#N/A	1e-10	-3.43609
68	3	Albania	Gross domestic product based on purchasing-power-parity (PPP) per capita GDP	Current international dollar	9525.04	10065.5	10513.1	10927.5	11376.8	11885.1	12608.7	10986	#N/A	539.282	#N/A	646	320	434	878	289	513.4	2894475	0.000177372	-3.16092
124	4	Algeria	Gross domestic product based on purchasing-power-parity (PPP) per capita GDP	Current international dollar	12613	12971	13356.8	13781.4	14258.6	14470.5	14971.1	13774.6	#N/A	778.084	#N/A	975	618	885	632	998	821.6	38934334	2.11022e-05	-3.28986
194	5	American Samoa	#N/A	#N/A	0	0	0	0	0	0	0	13000	CIA factbook (est 2013)	626	WorldBank 'small state constant' HE per capita, 2015	#N/A	#N/A	#N/A	#N/A	#N/A	#N/A	#N/A	1e-10	-3.43609
195	7	Andorra	#N/A	#N/A	0	0	0	0	0	0	0	37200	CIA factbook (est 2011)	3476	WorldBank HE per capita, 2015	#N/A	#N/A	#N/A	#N/A	#N/A	#N/A	#N/A	1e-10	-3.43609
139	8	Angola	Gross domestic product based on purchasing-power-parity (PPP) per capita GDP	Current international dollar	6230.42	6415.75	6667.61	7016.62	7203.35	7373.04	7552.01	6922.69	#N/A	355.432	#N/A	419	69	0	0	0	97.6	21470000	4.54588e-06	-3.34403
196	9	Anguilla	#N/A	#N/A	0	0	0	0	0	0	0	12200	CIA factbook (est 2008)	626	WorldBank 'small state constant' HE per capita, 2015	#N/A	#N/A	#N/A	#N/A	#N/A	#N/A	#N/A	1e-10	-3.43609
145	11	Antigua and Barbuda	Gross domestic product based on purchasing-power-parity (PPP) per capita GDP	Current international dollar	20780.1	20591.8	21486.9	21967	22572.6	22965.8	23592.2	21993.8	#N/A	1020.92	#N/A	#N/A	#N/A	#N/A	#N/A	#N/A	#N/A	#N/A	1e-10	-3.43609
15	12	Argentina	Gross domestic product based on purchasing-power-parity (PPP) per capita GDP	Current international dollar	19549.8	21385.2	21698.6	22404.3	22582.5	22458.8	22567.5	21806.7	#N/A	1724.62	#N/A	66130	70396	79129	60775	63442	67974.4	42980026	0.00158153	-2.91256
119	13	Armenia	Gross domestic product based on purchasing-power-parity (PPP) per capita GDP	Current international dollar	5791.75	6167.01	6712.18	7038.77	7373.53	7353.33	7462.88	6842.78	#N/A	351.383	#N/A	135	42	86	140	7	82	3006154	2.72774e-05	-3.2782
197	14	Aruba	#N/A	#N/A	0	0	0	0	0	0	0	25300	CIA factbook (est 2011)	626	WorldBank 'small state constant' HE per capita, 2015	#N/A	#N/A	#N/A	#N/A	#N/A	#N/A	#N/A	1e-10	-3.43609
198	15	Arunachal Pradesh	#N/A	#N/A	0	0	0	0	0	0	0	5534.34	IMF_GDP_5y_avg for India	626	WorldBank 'small state constant' HE per capita, 2015	#N/A	#N/A	#N/A	#N/A	#N/A	#N/A	#N/A	1e-10	-3.43609
199	16	Ashmore and Cartier Islands	#N/A	#N/A	0	0	0	0	0	0	0	10634.3	small island constant	626	WorldBank 'small state constant' HE per capita, 2015	#N/A	#N/A	#N/A	#N/A	#N/A	#N/A	#N/A	1e-10	-3.43609
23	17	Australia	Gross domestic product based on purchasing-power-parity (PPP) per capita GDP	Current international dollar	41397.3	42731.1	44276.7	45093.6	46433.3	47607.7	49257.1	45256.7	#N/A	4191.09	#N/A	22461	29018	19368	20151	21418	22483.2	23470118	0.00095795	-2.98413
29	18	Austria	Gross domestic product based on purchasing-power-parity (PPP) per capita GDP	Current international dollar	42145.9	44162.6	45112.5	45788.8	46420.1	47031	48273.5	45562.1	#N/A	4884.62	#N/A	3479	3965	6079	5443	7358	5264.8	8545908	0.000616061	-3.03907
106	19	Azerbaijan	Gross domestic product based on purchasing-power-parity (PPP) per capita GDP	Current international dollar	15442.7	15579.8	15985	17028.5	17618.3	17745.2	18308.5	16815.4	#N/A	956.646	#N/A	375	56	884	1275	74	532.8	9535079	5.58779e-05	-3.24062
200	74578	Azores Islands	#N/A	#N/A	0	0	0	0	0	0	0	10634.3	small island constant	626	WorldBank 'small state constant' HE per capita, 2015	#N/A	#N/A	#N/A	#N/A	#N/A	#N/A	#N/A	1e-10	-3.43609
146	20	Bahamas	Gross domestic product based on purchasing-power-parity (PPP) per capita GDP	Current international dollar	23511.4	23984.4	24394.9	24648.3	25049.5	25576.9	26398.3	24794.8	#N/A	1688.21	#N/A	#N/A	#N/A	#N/A	#N/A	#N/A	#N/A	#N/A	1e-10	-3.43609
34	21	Bahrain	Gross domestic product based on purchasing-power-parity (PPP) per capita GDP	Current international dollar	44939.5	45912.3	47361.2	49633	51713.7	52514.7	53513.8	49369.7	#N/A	1900.21	#N/A	70	228	525	641	1616	616	1361930	0.000452299	-3.07354
201	22	Baker Island	#N/A	#N/A	0	0	0	0	0	0	0	10634.3	small island constant	626	WorldBank 'small state constant' HE per capita, 2015	#N/A	#N/A	#N/A	#N/A	#N/A	#N/A	#N/A	1e-10	-3.43609
120	23	Bangladesh	Gross domestic product based on purchasing-power-parity (PPP) per capita GDP	Current international dollar	2592.17	2785.47	2977.26	3166.05	3373.45	3580.96	3840.43	3187.97	#N/A	95.3267	#N/A	3195	4078	3322	3543	6199	4067.4	159077513	2.55687e-05	-3.28122
43	24	Barbados	Gross domestic product based on purchasing-power-parity (PPP) per capita GDP	Current international dollar	15195.5	15591.8	15835.2	16034.9	16183	16424.9	16871.7	16019.6	#N/A	1060.23	#N/A	0	0	0	0	432	86.4	283380	0.000304891	-3.11327
202	25	Bassas da India	#N/A	#N/A	0	0	0	0	0	0	0	10634.3	small island constant	626	WorldBank 'small state constant' HE per capita, 2015	#N/A	#N/A	#N/A	#N/A	#N/A	#N/A	#N/A	1e-10	-3.43609
36	26	Belarus	Gross domestic product based on purchasing-power-parity (PPP) per capita GDP	Current international dollar	15369.3	16589.4	17208.7	17623.2	18161.4	17836.3	18172.4	17280.1	#N/A	1081.39	#N/A	7378	2467	3040	2932	4611	4085.6	9470000	0.000431426	-3.07855
87	27	Belgium	Gross domestic product based on purchasing-power-parity (PPP) per capita GDP	Current international dollar	40278.5	41172.9	41595.6	42078	42973.4	43800.2	44842.7	42391.6	#N/A	4526.08	#N/A	1149	1219	1375	792	887	1084.4	11231213	9.65523e-05	-3.2062
142	28	Belize	Gross domestic product based on purchasing-power-parity (PPP) per capita GDP	Current international dollar	7680.22	7796.11	7988.25	8020.66	8247.73	8321.05	8528.5	8083.22	#N/A	458.242	#N/A	0	0	0	0	4	0.8	351706	2.27463e-06	-3.36159
147	29	Benin	Gross domestic product based on purchasing-power-parity (PPP) per capita GDP	Current international dollar	1604.13	1644.98	1717.24	1792.92	1869.64	1940.54	2025.78	1799.32	#N/A	81.6632	#N/A	#N/A	#N/A	#N/A	#N/A	#N/A	#N/A	#N/A	1e-10	-3.43609
203	30	Bermuda	#N/A	#N/A	0	0	0	0	0	0	0	85700	CIA factbook (est 2013)	626	WorldBank 'small state constant' HE per capita, 2015	#N/A	#N/A	#N/A	#N/A	#N/A	#N/A	#N/A	1e-10	-3.43609
22	31	Bhutan	Gross domestic product based on purchasing-power-parity (PPP) per capita GDP	Current international dollar	5833.53	6441.26	6866.86	7196.66	7640.58	8157.69	8813.42	7278.57	#N/A	275.5	#N/A	165	716	448	1101	1403	766.6	765008	0.00100208	-2.97812
204	32	Bird Island	#N/A	#N/A	0	0	0	0	0	0	0	10634.3	small island constant	626	WorldBank 'small state constant' HE per capita, 2015	#N/A	#N/A	#N/A	#N/A	#N/A	#N/A	#N/A	1e-10	-3.43609
35	33	Bolivia	Gross domestic product based on purchasing-power-parity (PPP) per capita GDP	Current international dollar	5038.4	5305.32	5574.22	5927.93	6220.93	6424.05	6670.65	5880.21	#N/A	371.761	#N/A	4608	6356	4956	4987	1989	4579.2	10561887	0.000433559	-3.07803
95	34	Bosnia and Herzegovina	Gross domestic product based on purchasing-power-parity (PPP) per capita GDP	Current international dollar	8861.68	9147.41	9214.23	9598.4	9833.2	10169.2	10666	9641.45	#N/A	928.448	#N/A	1013	61	210	197	0	296.2	3829000	7.7357e-05	-3.22081
148	35	Botswana	Gross domestic product based on purchasing-power-parity (PPP) per capita GDP	Current international dollar	12773.3	13680.9	14349.2	15239.6	16035.7	16653.4	17378.3	15158.6	#N/A	851.079	#N/A	#N/A	#N/A	#N/A	#N/A	#N/A	#N/A	#N/A	1e-10	-3.43609
205	36	Bouvet Island	#N/A	#N/A	0	0	0	0	0	0	0	10634.3	small island constant	626	WorldBank 'small state constant' HE per capita, 2015	#N/A	#N/A	#N/A	#N/A	#N/A	#N/A	#N/A	1e-10	-3.43609
107	37	Brazil	Gross domestic product based on purchasing-power-parity (PPP) per capita GDP	Current international dollar	14342.3	15065.4	15461.6	15978.9	16096.3	15940.6	16209.3	15584.9	#N/A	1453.9	#N/A	5247	9152	23310	10555	7909	11234.6	206077898	5.45163e-05	-3.24204
206	38	British Indian Ocean Territory	#N/A	#N/A	0	0	0	0	0	0	0	10634.3	small island constant	626	WorldBank 'small state constant' HE per capita, 2015	#N/A	#N/A	#N/A	#N/A	#N/A	#N/A	#N/A	1e-10	-3.43609
207	39	British Virgin Islands	#N/A	#N/A	0	0	0	0	0	0	0	42300	CIA factbook (est 2010)	626	WorldBank 'small state constant' HE per capita, 2015	#N/A	#N/A	#N/A	#N/A	#N/A	#N/A	#N/A	1e-10	-3.43609
149	40	Brunei Darussalam	Gross domestic product based on purchasing-power-parity (PPP) per capita GDP	Current international dollar	71671.2	74395.6	75220.3	73823.1	73233	72370.4	74252.2	73566.6	#N/A	1811.61	#N/A	#N/A	#N/A	#N/A	#N/A	#N/A	#N/A	#N/A	1e-10	-3.43609
73	41	Bulgaria	Gross domestic product based on purchasing-power-parity (PPP) per capita GDP	Current international dollar	15208.7	16214.1	16689.4	17222	17860.3	18327	18975.4	17213.8	#N/A	1212.52	#N/A	928	709	1049	1285	784	951	7223938	0.000131646	-3.18412
122	42	Burkina Faso	Gross domestic product based on purchasing-power-parity (PPP) per capita GDP	Current international dollar	1400.42	1480.69	1559.22	1639.6	1681.67	1730.86	1809.1	1614.51	#N/A	109.146	#N/A	273	438	649	599	29	397.6	17589198	2.26048e-05	-3.28682
150	43	Burundi	Gross domestic product based on purchasing-power-parity (PPP) per capita GDP	Current international dollar	789.144	819.515	847.413	877.439	910.544	940.134	978.502	880.384	#N/A	61.833	#N/A	#N/A	#N/A	#N/A	#N/A	#N/A	#N/A	#N/A	1e-10	-3.43609
90	66	C¶te d'Ivoire	Gross domestic product based on purchasing-power-parity (PPP) per capita GDP	Current international dollar	2623.12	2494.94	2739.6	2945.73	3130.78	3317.09	3535.8	2969.58	#N/A	171.771	#N/A	1151	1421	2204	2704	2189	1933.8	22157107	8.72767e-05	-3.21297
64	44	Cambodia	Gross domestic product based on purchasing-power-parity (PPP) per capita GDP	Current international dollar	2462.23	2646.49	2840.66	3051.36	3262.56	3476.51	3726.45	3066.61	#N/A	228.712	#N/A	6273	3489	1773	1565	1469	2913.8	15328136	0.000190095	-3.15524
85	45	Cameroon	Gross domestic product based on purchasing-power-parity (PPP) per capita GDP	Current international dollar	2543.53	2637.59	2739.9	2864.34	2980.85	3082.02	3203.37	2864.51	#N/A	138.433	#N/A	2690	2733	2224	2096	1907	2330	22773014	0.000102314	-3.20222
2	46	Canada	Gross domestic product based on purchasing-power-parity (PPP) per capita GDP	Current international dollar	39916.6	41525.5	42592.6	43589.6	44843.4	45723	46925.3	43588	#N/A	4759.31	#N/A	144808	137326	173758	231311	231419	183724.4	35543658	0.00516898	-2.69568
151	47	Cape Verde	Gross domestic product based on purchasing-power-parity (PPP) per capita GDP	Current international dollar	5883.5	6205.66	6199.42	6247.6	6324.06	6492.05	6767.61	6302.84	#N/A	279.139	#N/A	#N/A	#N/A	#N/A	#N/A	#N/A	#N/A	#N/A	1e-10	-3.43609
208	48	Cayman Islands	#N/A	#N/A	0	0	0	0	0	0	0	43800	CIA factbook (est 2004)	626	WorldBank 'small state constant' HE per capita, 2015	#N/A	#N/A	#N/A	#N/A	#N/A	#N/A	#N/A	1e-10	-3.43609
83	49	Central African Republic	Gross domestic product based on purchasing-power-parity (PPP) per capita GDP	Current international dollar	882.892	912.956	948.957	604.081	607.17	634.885	668.023	751.281	#N/A	23.646	#N/A	211	861	1166	156	83	495.4	4804316	0.000103116	-3.20168
152	50	Chad	Gross domestic product based on purchasing-power-parity (PPP) per capita GDP	Current international dollar	2193.39	2185.87	2363.66	2473.64	2617.26	2771.61	2878.44	2497.7	#N/A	74.0085	#N/A	#N/A	#N/A	#N/A	#N/A	#N/A	#N/A	#N/A	1e-10	-3.43609
9	51	Chile	Gross domestic product based on purchasing-power-parity (PPP) per capita GDP	Current international dollar	18911.3	20188.1	21450.8	22469.5	22971.4	23556.3	24451.4	21999.8	#N/A	1677.6	#N/A	39737	40705	45098	40402	41147	41417.8	17762647	0.00233174	-2.84951
59	147295	China	#N/A	#N/A	0	0	0	0	0	0	0	13801	INFORM 2016 GDP value	645.63	#N/A	143882	185905	310982	397764	500223	307751.2	1364270000	0.000225579	-3.1407
209	52	China/India	#N/A	#N/A	0	0	0	0	0	0	0	10634.3	small island constant	626	WorldBank 'small state constant' HE per capita, 2015	#N/A	#N/A	#N/A	#N/A	#N/A	#N/A	#N/A	1e-10	-3.43609
210	54	Christmas Island	#N/A	#N/A	0	0	0	0	0	0	0	10634.3	small island constant	626	WorldBank 'small state constant' HE per capita, 2015	#N/A	#N/A	#N/A	#N/A	#N/A	#N/A	#N/A	1e-10	-3.43609
211	55	Clipperton Island	#N/A	#N/A	0	0	0	0	0	0	0	10634.3	small island constant	626	WorldBank 'small state constant' HE per capita, 2015	#N/A	#N/A	#N/A	#N/A	#N/A	#N/A	#N/A	1e-10	-3.43609
212	56	Cocos (Keeling) Islands	#N/A	#N/A	0	0	0	0	0	0	0	10634.3	small island constant	626	WorldBank 'small state constant' HE per capita, 2015	#N/A	#N/A	#N/A	#N/A	#N/A	#N/A	#N/A	1e-10	-3.43609
63	57	Colombia	Gross domestic product based on purchasing-power-parity (PPP) per capita GDP	Current international dollar	10805.7	11618.9	12164	12806.5	13430.5	13851	14413.5	12727.2	#N/A	842.699	#N/A	10259	11438	9871	7290	7244	9220.4	47791393	0.00019293	-3.15401
153	58	Comoros	Gross domestic product based on purchasing-power-parity (PPP) per capita GDP	Current international dollar	1446.46	1465.24	1490.98	1520.81	1548.2	1569.84	1608.2	1521.39	#N/A	89.7436	#N/A	#N/A	#N/A	#N/A	#N/A	#N/A	#N/A	#N/A	1e-10	-3.43609
135	59	Congo	Gross domestic product based on purchasing-power-parity (PPP) per capita GDP	Current international dollar	5766.21	5914.41	6074	6232.12	6559.28	6809.21	7279.64	6376.41	#N/A	241.765	#N/A	0	98	82	0	0	36	4662500	7.72118e-06	-3.32799
213	60	Cook Islands	#N/A	#N/A	0	0	0	0	0	0	0	12300	CIA factbook (est 2010)	626	WorldBank 'small state constant' HE per capita, 2015	#N/A	#N/A	#N/A	#N/A	#N/A	#N/A	#N/A	1e-10	-3.43609
26	61	Costa Rica	Gross domestic product based on purchasing-power-parity (PPP) per capita GDP	Current international dollar	12434.1	13095.9	13838.2	14340	14864.3	15365.8	16072.4	14287.2	#N/A	1369.03	#N/A	4371	4994	3593	3535	2895	3877.6	4757606	0.000815032	-3.00506
30	62	Croatia	Gross domestic product based on purchasing-power-parity (PPP) per capita GDP	Current international dollar	20034.1	20433	20406.8	20574.2	20888.8	21169.4	21701.4	20744	#N/A	1516.85	#N/A	3440	2077	2615	1915	2764	2562.2	4238389	0.000604522	-3.04127
41	63	Cuba	#N/A	#N/A	0	0	0	0	0	0	0	9900	INFORM 2016 value (CIA factbook)	1828.43	#N/A	3648	3186	4604	3462	5104	4000.8	11379111	0.000351592	-3.09944
214	64	Cyprus	Gross domestic product based on purchasing-power-parity (PPP) per capita GDP	Current international dollar	33703	33600.4	33013.4	31361.8	30769.1	30769.6	31361	32082.6	#N/A	2196.98	#N/A	#N/A	#N/A	#N/A	#N/A	#N/A	#N/A	#N/A	1e-10	-3.43609
79	65	Czech Republic	Gross domestic product based on purchasing-power-parity (PPP) per capita GDP	Current international dollar	27431.2	28480.2	28706	28899.9	29925.1	30895.4	32169.8	29501.1	#N/A	1981.84	#N/A	1137	762	2057	493	1344	1158.6	10525347	0.000110077	-3.19711
154	67	Dem People's Rep of Korea	#N/A	#N/A	0	0	0	0	0	0	0	1800	INFORM 2016 GDP value (CIA factbook)	37	WorldBank 'low income constant' HE per capita, 2015	#N/A	#N/A	#N/A	#N/A	#N/A	#N/A	#N/A	1e-10	-3.43609
118	68	Democratic Republic of the Congo	Gross domestic product based on purchasing-power-parity (PPP) per capita GDP	Current international dollar	546.39	578.593	612.757	654.883	703.734	752.622	804.292	664.753	#N/A	26.1914	#N/A	2603	2064	2416	2603	784	2094	74877030	2.79659e-05	-3.27702
10	69	Denmark	Gross domestic product based on purchasing-power-parity (PPP) per capita GDP	Current international dollar	41726.1	42879.4	43209.2	43467.3	44342.7	45451.3	46907	43997.6	#N/A	4552.4	#N/A	3387	4413	16359	20531	20647	13067.4	5638530	0.00231752	-2.85056
155	70	Djibouti	Gross domestic product based on purchasing-power-parity (PPP) per capita GDP	Current international dollar	2612.38	2709.54	2812.98	2916.01	3050.61	3188.5	3368.48	2951.21	#N/A	246.844	#N/A	#N/A	#N/A	#N/A	#N/A	#N/A	#N/A	#N/A	1e-10	-3.43609
55	71	Dominica	Gross domestic product based on purchasing-power-parity (PPP) per capita GDP	Current international dollar	10216.7	10428.1	10466.5	10529	10800.2	11154.8	11650.5	10749.4	#N/A	596.846	#N/A	0	0	0	0	91	18.2	72341	0.000251586	-3.13104
88	72	Dominican Republic	Gross domestic product based on purchasing-power-parity (PPP) per capita GDP	Current international dollar	11007.9	11348.5	11647.1	12167.1	13012.2	13554.2	14122.9	12408.6	#N/A	631.394	#N/A	1203	971	1117	923	534	949.6	10405943	9.12555e-05	-3.21001
42	73	Ecuador	Gross domestic product based on purchasing-power-parity (PPP) per capita GDP	Current international dollar	9115.86	9868.98	10397.3	10864.3	11244.2	11379.6	11788.3	10665.5	#N/A	788.924	#N/A	5014	5940	7781	3858	3256	5169.8	15902916	0.000325085	-3.10712
93	40765	Egypt	Gross domestic product based on purchasing-power-parity (PPP) per capita GDP	Current international dollar	10318.4	10495.5	10655.6	10741.7	10877.2	11193.5	11613.1	10842.1	#N/A	539.132	#N/A	7554	4421	5012	10492	7907	7077.2	89579670	7.90045e-05	-3.21946
40	75	El Salvador	Gross domestic product based on purchasing-power-parity (PPP) per capita GDP	Current international dollar	7088.53	7347.99	7572.23	7782.53	8020.62	8260.99	8563.83	7805.25	#N/A	539.189	#N/A	1903	2737	2539	1890	1697	2153.2	6107706	0.000352538	-3.09917
156	76	Equatorial Guinea	Gross domestic product based on purchasing-power-parity (PPP) per capita GDP	Current international dollar	33734.8	35150.2	35915.3	33735.2	32266.3	26810.3	27480.2	32156.1	#N/A	1170.09	#N/A	#N/A	#N/A	#N/A	#N/A	#N/A	#N/A	#N/A	1e-10	-3.43609
157	77	Eritrea	Gross domestic product based on purchasing-power-parity (PPP) per capita GDP	Current international dollar	1061.37	1139.7	1201.98	1196.66	1195.35	1170.38	1175.71	1163.02	#N/A	36.2879	#N/A	#N/A	#N/A	#N/A	#N/A	#N/A	#N/A	#N/A	1e-10	-3.43609
5	78	Estonia	Gross domestic product based on purchasing-power-parity (PPP) per capita GDP	Current international dollar	21245.7	23540.4	25161.4	26051.8	26998.8	27994.9	29454.7	25778.2	#N/A	1452.64	#N/A	5312	4222	4253	3202	4435	4284.8	1314545	0.00325953	-2.78909
138	79	Ethiopia	Gross domestic product based on purchasing-power-parity (PPP) per capita GDP	Current international dollar	1110.32	1235.69	1335.26	1453.36	1588.99	1702.93	1834.92	1465.92	#N/A	68.5348	#N/A	109	850	1054	202	49	452.8	96958732	4.67003e-06	-3.34327
215	80	Europa Island	#N/A	#N/A	0	0	0	0	0	0	0	10634.3	small island constant	626	WorldBank 'small state constant' HE per capita, 2015	#N/A	#N/A	#N/A	#N/A	#N/A	#N/A	#N/A	1e-10	-3.43609
216	81	Falkland Islands (Malvinas)	#N/A	#N/A	0	0	0	0	0	0	0	55400	CIA factbook (est 2002)	626	WorldBank 'small state constant' HE per capita, 2015	#N/A	#N/A	#N/A	#N/A	#N/A	#N/A	#N/A	1e-10	-3.43609
217	82	Faroe Islands	#N/A	#N/A	0	0	0	0	0	0	0	36600	CIA factbook (est 2014)	626	WorldBank 'small state constant' HE per capita, 2015	#N/A	#N/A	#N/A	#N/A	#N/A	#N/A	#N/A	1e-10	-3.43609
77	83	Fiji	Gross domestic product based on purchasing-power-parity (PPP) per capita GDP	Current international dollar	6953.98	7227.7	7433.7	7838.17	8235.99	8536.87	8878.46	7872.12	#N/A	328.383	#N/A	96	53	82	141	133	101	886450	0.000113938	-3.19466
70	84	Finland	Gross domestic product based on purchasing-power-parity (PPP) per capita GDP	Current international dollar	38569.5	40183.4	40132.7	40011.1	40347	40838.4	41830.8	40273.3	#N/A	3604.12	#N/A	1158	1226	692	585	566	845.4	5461512	0.000154792	-3.17177
20	85	France	Gross domestic product based on purchasing-power-parity (PPP) per capita GDP	Current international dollar	37284.2	38657.2	39292.5	39818.2	40374.5	41018.2	42059	39786.3	#N/A	4333.58	#N/A	72742	73159	82645	64502	81766	74962.8	66217509	0.00113207	-2.96144
14	86	French Guiana	#N/A	#N/A	0	0	0	0	0	0	0	6000	CIA factbook (est 2002)	626	WorldBank 'small state constant' HE per capita, 2015	132	554	612	518	440	451.2	250377	0.00180208	-2.89215
218	87	French Polynesia	#N/A	#N/A	0	0	0	0	0	0	0	26100	CIA factbook (est 2012)	626	WorldBank 'small state constant' HE per capita, 2015	#N/A	#N/A	#N/A	#N/A	#N/A	#N/A	#N/A	1e-10	-3.43609
219	88	French Southern and Antarctic Territories	#N/A	#N/A	0	0	0	0	0	0	0	10634.3	small island constant	626	WorldBank 'small state constant' HE per capita, 2015	#N/A	#N/A	#N/A	#N/A	#N/A	#N/A	#N/A	1e-10	-3.43609
158	89	Gabon	Gross domestic product based on purchasing-power-parity (PPP) per capita GDP	Current international dollar	18135.8	19509.7	20649.3	21812.7	22924.2	23811.5	25132.7	21710.8	#N/A	734.679	#N/A	#N/A	#N/A	#N/A	#N/A	#N/A	#N/A	#N/A	1e-10	-3.43609
159	90	Gambia	Gross domestic product based on purchasing-power-parity (PPP) per capita GDP	Current international dollar	1577.19	1499.23	1568.31	1623.1	1599.02	1650.26	1771.19	1612.61	#N/A	98.7805	#N/A	#N/A	#N/A	#N/A	#N/A	#N/A	#N/A	#N/A	1e-10	-3.43609
220	91	Gaza Strip	#N/A	#N/A	0	0	0	0	0	0	0	5009.9	WorldBank 2015	626	WorldBank 'small state constant' HE per capita, 2015	#N/A	#N/A	#N/A	#N/A	#N/A	#N/A	#N/A	1e-10	-3.43609
44	92	Georgia	Gross domestic product based on purchasing-power-parity (PPP) per capita GDP	Current international dollar	5840.52	6342.52	6826.26	7180.01	7653.03	7900.12	8285.44	7146.84	#N/A	696.991	#N/A	2386	872	999	632	759	1129.6	3727000	0.000303086	-3.11384
115	93	Germany	Gross domestic product based on purchasing-power-parity (PPP) per capita GDP	Current international dollar	40080.2	43156.4	44079.9	44697	45888.4	46896	48265.7	44723.4	#N/A	4811.82	#N/A	2928	2058	3837	2620	4022	3093	80970732	3.8199e-05	-3.26152
80	94	Ghana	Gross domestic product based on purchasing-power-parity (PPP) per capita GDP	Current international dollar	3101	3518.97	3773.07	4007.49	4129.48	4204.13	4424.99	3879.88	#N/A	214.245	#N/A	2764	3556	2739	2774	2875	2941.6	26786598	0.000109816	-3.19727
221	95	Gibraltar	#N/A	#N/A	0	0	0	0	0	0	0	43000	CIA factbook (est 2008)	626	WorldBank 'small state constant' HE per capita, 2015	#N/A	#N/A	#N/A	#N/A	#N/A	#N/A	#N/A	1e-10	-3.43609
222	96	Glorioso Island	#N/A	#N/A	0	0	0	0	0	0	0	10634.3	small island constant	626	WorldBank 'small state constant' HE per capita, 2015	#N/A	#N/A	#N/A	#N/A	#N/A	#N/A	#N/A	1e-10	-3.43609
38	97	Greece	Gross domestic product based on purchasing-power-parity (PPP) per capita GDP	Current international dollar	28810.9	26944	25626	25131.6	25858.8	26773.4	28204.1	26764.1	#N/A	2512.67	#N/A	13194	1054	1533	2413	2720	4182.8	10869637	0.000384815	-3.09037
223	98	Greenland	#N/A	#N/A	0	0	0	0	0	0	0	37900	CIA factbook (est 2008)	626	WorldBank 'small state constant' HE per capita, 2015	#N/A	#N/A	#N/A	#N/A	#N/A	#N/A	#N/A	1e-10	-3.43609
160	99	Grenada	Gross domestic product based on purchasing-power-parity (PPP) per capita GDP	Current international dollar	10951.9	11220.9	11256.2	11665.2	11978.9	12230.9	12624	11704	#N/A	728.804	#N/A	#N/A	#N/A	#N/A	#N/A	#N/A	#N/A	#N/A	1e-10	-3.43609
51	100	Guadeloupe	#N/A	#N/A	0	0	0	0	0	0	0	7900	CIA factbook (est 2003)	626	WorldBank 'small state constant' HE per capita, 2015	114	110	74	121	127	109.2	403750	0.000270464	-3.12447
224	101	Guam	#N/A	#N/A	0	0	0	0	0	0	0	30500	CIA factbook (est 2013)	626	WorldBank 'small state constant' HE per capita, 2015	#N/A	#N/A	#N/A	#N/A	#N/A	#N/A	#N/A	1e-10	-3.43609
81	103	Guatemala	Gross domestic product based on purchasing-power-parity (PPP) per capita GDP	Current international dollar	6694.2	6943.18	7100.24	7288.99	7503.47	7680.96	7902.5	7301.93	#N/A	466.587	#N/A	1049	2388	2398	1424	1367	1725.2	16015494	0.000107721	-3.19863
225	104	Guernsey	#N/A	#N/A	0	0	0	0	0	0	0	52300	CIA factbook (est 2014)	3935	WorldBank HE per capita, 2015 value for United Kingdom	#N/A	#N/A	#N/A	#N/A	#N/A	#N/A	#N/A	1e-10	-3.43609
161	106	Guinea	Gross domestic product based on purchasing-power-parity (PPP) per capita GDP	Current international dollar	1222.8	1265.19	1304.41	1321.33	1313.1	1289.03	1359.48	1296.48	#N/A	58.9235	#N/A	#N/A	#N/A	#N/A	#N/A	#N/A	#N/A	#N/A	1e-10	-3.43609
162	105	Guinea-Bissau	Gross domestic product based on purchasing-power-parity (PPP) per capita GDP	Current international dollar	1340.21	1456.85	1417.61	1411.32	1435.58	1479.82	1527.29	1438.38	#N/A	78.5142	#N/A	#N/A	#N/A	#N/A	#N/A	#N/A	#N/A	#N/A	1e-10	-3.43609
144	107	Guyana	Gross domestic product based on purchasing-power-parity (PPP) per capita GDP	Current international dollar	5487.38	5817.67	6155.13	6545.8	6895.48	7199.73	7609.7	6530.13	#N/A	425.809	#N/A	0	0	0	0	1	0.2	763893	2.61817e-07	-3.39834
136	108	Haiti	Gross domestic product based on purchasing-power-parity (PPP) per capita GDP	Current international dollar	1487	1579.75	1631.59	1702.2	1750.09	1798.57	1869.25	1688.35	#N/A	160.451	#N/A	0	0	0	0	300	60	10572029	5.67535e-06	-3.33761
226	40760	Hala'ib triangle	#N/A	#N/A	0	0	0	0	0	0	0	10634.3	small island constant	626	WorldBank 'small state constant' HE per capita, 2015	#N/A	#N/A	#N/A	#N/A	#N/A	#N/A	#N/A	1e-10	-3.43609
227	109	Heard Island and McDonald Islands	#N/A	#N/A	0	0	0	0	0	0	0	10634.3	small island constant	626	WorldBank 'small state constant' HE per capita, 2015	#N/A	#N/A	#N/A	#N/A	#N/A	#N/A	#N/A	1e-10	-3.43609
228	110	Holy See	#N/A	#N/A	0	0	0	0	0	0	0	10634.3	small island constant	626	WorldBank 'small state constant' HE per capita, 2015	#N/A	#N/A	#N/A	#N/A	#N/A	#N/A	#N/A	1e-10	-3.43609
58	111	Honduras	Gross domestic product based on purchasing-power-parity (PPP) per capita GDP	Current international dollar	4183.7	4345.21	4513.46	4614.14	4729.04	4829.67	4967.02	4597.46	#N/A	400.364	#N/A	1785	1516	2009	1534	2163	1801.4	7961680	0.000226259	-3.14044
60	33364	Hong Kong	Gross domestic product based on purchasing-power-parity (PPP) per capita GDP	Current international dollar	46948.2	49798.6	51084.2	53022.8	54722.1	56428.1	58714.6	52959.8	#N/A	645.63	Inform 2016 value for China	143882	185905	310982	397764	500223	307751.2	1364270000	0.000225579	-3.1407
229	112	Howland Island	#N/A	#N/A	0	0	0	0	0	0	0	10634.3	small island constant	626	WorldBank 'small state constant' HE per capita, 2015	#N/A	#N/A	#N/A	#N/A	#N/A	#N/A	#N/A	1e-10	-3.43609
66	113	Hungary	Gross domestic product based on purchasing-power-parity (PPP) per capita GDP	Current international dollar	21789.6	22704.7	22894.5	23644.8	24942.2	25895.1	26941.4	24116	#N/A	1839.01	#N/A	3500	1849	1076	976	1896	1859.4	9863183	0.000188519	-3.15593
4	114	Iceland	Gross domestic product based on purchasing-power-parity (PPP) per capita GDP	Current international dollar	38454.3	39981.6	41021.3	42767.3	43637.3	45268.9	47000.5	42590.2	#N/A	3645.82	#N/A	741	830	1210	1084	1586	1090.2	327386	0.00333001	-2.78503
230	61013	Ilemi triangle	#N/A	#N/A	0	0	0	0	0	0	0	10634.3	small island constant	626	WorldBank 'small state constant' HE per capita, 2015	#N/A	#N/A	#N/A	#N/A	#N/A	#N/A	#N/A	1e-10	-3.43609
129	115	India	Gross domestic product based on purchasing-power-parity (PPP) per capita GDP	Current international dollar	4495.66	4826.97	5095.1	5456.01	5855.31	6265.64	6745.68	5534.34	#N/A	214.68	#N/A	9833	19729	13119	7171	21288	14228	1295291543	1.09844e-05	-3.31587
125	116	Indonesia	Gross domestic product based on purchasing-power-parity (PPP) per capita GDP	Current international dollar	8432.7	9009.32	9587.37	10128.6	10640.9	11134.9	11755.6	10098.5	#N/A	293.298	#N/A	3767	4324	5966	5208	5232	4899.4	254454778	1.92545e-05	-3.29381
75	117	Iran (Islamic Republic of)	Gross domestic product based on purchasing-power-parity (PPP) per capita GDP	Current international dollar	17143.4	17957.4	16880.9	16591.4	17113.6	17141	17398.1	17175.1	#N/A	1414.5	#N/A	10055	4353	8281	6530	17205	9284.8	78143644	0.000118817	-3.19164
113	118	Iraq	Gross domestic product based on purchasing-power-parity (PPP) per capita GDP	Current international dollar	12102.8	12880.8	14479.3	15177.5	14570.8	14448.1	15320.9	14140	#N/A	695.349	#N/A	1048	517	3242	867	2204	1575.6	34812326	4.52598e-05	-3.25248
11	119	Ireland	Gross domestic product based on purchasing-power-parity (PPP) per capita GDP	Current international dollar	43275.9	45194.5	45756.8	46441.3	49194.8	51119	53136	47731.2	#N/A	3867.12	#N/A	8334	7345	10044	11567	13550	10168	4615693	0.00220292	-2.85919
231	120	Isle of Man	#N/A	#N/A	0	0	0	0	0	0	0	10634.3	small island constant	3935	WorldBank HE per capita, 2015 value for United Kingdom	#N/A	#N/A	#N/A	#N/A	#N/A	#N/A	#N/A	1e-10	-3.43609
27	121	Israel	Gross domestic product based on purchasing-power-parity (PPP) per capita GDP	Current international dollar	28922.5	30193.2	31078.9	31964.9	32691	33495.2	34444	31827.1	#N/A	2355.13	#N/A	4563	3798	6036	6750	6364	5502.2	8215700	0.000669718	-3.02921
86	122	Italy	Gross domestic product based on purchasing-power-parity (PPP) per capita GDP	Current international dollar	35097.4	35926.2	35540.4	35284.5	35486.2	35811.4	36589	35676.4	#N/A	3126.05	#N/A	7968	3707	4510	4238	10355	6155.6	60789140	0.000101262	-3.20294
69	123	Jamaica	Gross domestic product based on purchasing-power-parity (PPP) per capita GDP	Current international dollar	8082.27	8324.46	8390.91	8486.96	8609.28	8783.89	9067.12	8534.98	#N/A	511.92	#N/A	465	452	404	568	307	439.2	2720554	0.000161438	-3.16847
232	40781	Jammu and Kashmir	#N/A	#N/A	0	0	0	0	0	0	0	5534.34	IMF_GDP_5y_avg for India	626	WorldBank 'small state constant' HE per capita, 2015	#N/A	#N/A	#N/A	#N/A	#N/A	#N/A	#N/A	1e-10	-3.43609
45	126	Japan	Gross domestic product based on purchasing-power-parity (PPP) per capita GDP	Current international dollar	33713.9	34294.8	35602.1	36793.2	37389.8	38215.9	39362	36481.7	#N/A	3741.34	#N/A	52760	35840	32780	47780	22490	38330	127131800	0.000301498	-3.11433
233	127	Jarvis Island	#N/A	#N/A	0	0	0	0	0	0	0	10634.3	small island constant	626	WorldBank 'small state constant' HE per capita, 2015	#N/A	#N/A	#N/A	#N/A	#N/A	#N/A	#N/A	1e-10	-3.43609
234	128	Jersey	#N/A	#N/A	0	0	0	0	0	0	0	57000	CIA factbook (est 2005)	3935	WorldBank HE per capita, 2015 value for United Kingdom	#N/A	#N/A	#N/A	#N/A	#N/A	#N/A	#N/A	1e-10	-3.43609
235	129	Johnston Atoll	#N/A	#N/A	0	0	0	0	0	0	0	10634.3	small island constant	626	WorldBank 'small state constant' HE per capita, 2015	#N/A	#N/A	#N/A	#N/A	#N/A	#N/A	#N/A	1e-10	-3.43609
62	130	Jordan	Gross domestic product based on purchasing-power-parity (PPP) per capita GDP	Current international dollar	10904.8	11169.3	11417.3	11656	11927.2	12212.9	12671.8	11708.5	#N/A	760.629	#N/A	697	1065	1365	1069	2333	1305.8	6607000	0.000197639	-3.152
236	131	Juan de Nova Island	#N/A	#N/A	0	0	0	0	0	0	0	10634.3	small island constant	626	WorldBank 'small state constant' HE per capita, 2015	#N/A	#N/A	#N/A	#N/A	#N/A	#N/A	#N/A	1e-10	-3.43609
49	132	Kazakhstan	Gross domestic product based on purchasing-power-parity (PPP) per capita GDP	Current international dollar	19073.5	20625.8	21735.8	23038.5	24020	24359.6	25127.3	22568.6	#N/A	1023.48	#N/A	2735	5920	4505	4649	6708	4903.4	17289224	0.00028361	-3.12008
116	133	Kenya	Gross domestic product based on purchasing-power-parity (PPP) per capita GDP	Current international dollar	2605.18	2750.31	2838.12	2965.68	3084.44	3238.51	3431.07	2987.62	#N/A	101.381	#N/A	2339	2043	1586	2313	0	1656.2	44350000	3.73439e-05	-3.26269
237	134	Kingman Reef	#N/A	#N/A	0	0	0	0	0	0	0	10634.3	small island constant	626	WorldBank 'small state constant' HE per capita, 2015	#N/A	#N/A	#N/A	#N/A	#N/A	#N/A	#N/A	1e-10	-3.43609
163	135	Kiribati	Gross domestic product based on purchasing-power-parity (PPP) per capita GDP	Current international dollar	1555.92	1559.5	1615.34	1652.46	1713.22	1753.34	1780.9	1661.53	#N/A	186.952	#N/A	#N/A	#N/A	#N/A	#N/A	#N/A	#N/A	#N/A	1e-10	-3.43609
238	136	Kuril islands	#N/A	#N/A	0	0	0	0	0	0	0	10634.3	small island constant	626	WorldBank 'small state constant' HE per capita, 2015	#N/A	#N/A	#N/A	#N/A	#N/A	#N/A	#N/A	1e-10	-3.43609
164	137	Kuwait	Gross domestic product based on purchasing-power-parity (PPP) per capita GDP	Current international dollar	61669.3	67131.2	70888.5	71028.7	71020.2	70913.6	71318.3	69138.5	#N/A	2374.56	#N/A	#N/A	#N/A	#N/A	#N/A	#N/A	#N/A	#N/A	1e-10	-3.43609
110	138	Kyrgyzstan	Gross domestic product based on purchasing-power-parity (PPP) per capita GDP	Current international dollar	2718.92	2911.22	2907.75	3229.65	3361.18	3413	3546.51	3155.46	#N/A	220.946	#N/A	349	356	215	86	533	307.8	5835500	5.27461e-05	-3.24394
37	139	Lao People's Democratic Republic	Gross domestic product based on purchasing-power-parity (PPP) per capita GDP	Current international dollar	3719.08	4022.07	4334.9	4663.1	4986.71	5298.36	5691.48	4673.67	#N/A	95.2026	#N/A	1850	1912	2018	2718	4433	2586.2	6689300	0.000386617	-3.0899
7	140	Latvia	Gross domestic product based on purchasing-power-parity (PPP) per capita GDP	Current international dollar	18087	19811.7	21450.4	22758.4	23706.6	24540.6	25819	22310.5	#N/A	1310.4	#N/A	8166	6317	6886	2474	5450	5858.6	1993782	0.00293844	-2.80843
117	141	Lebanon	Gross domestic product based on purchasing-power-parity (PPP) per capita GDP	Current international dollar	16107.1	16429.8	17029.5	17546.8	17985.9	18422.5	18983.5	17500.7	#N/A	1092.08	#N/A	0	0	0	0	735	147	4546774	3.23306e-05	-3.26999
165	142	Lesotho	Gross domestic product based on purchasing-power-parity (PPP) per capita GDP	Current international dollar	2242.74	2386.49	2551.7	2673.36	2764.27	2891.79	3057.44	2652.54	#N/A	296.757	#N/A	#N/A	#N/A	#N/A	#N/A	#N/A	#N/A	#N/A	1e-10	-3.43609
166	144	Liberia	Gross domestic product based on purchasing-power-parity (PPP) per capita GDP	Current international dollar	719.181	768.548	825.345	887.06	881.565	854.785	889.835	832.331	#N/A	88.0068	#N/A	#N/A	#N/A	#N/A	#N/A	#N/A	#N/A	#N/A	1e-10	-3.43609
167	145	Libya	Gross domestic product based on purchasing-power-parity (PPP) per capita GDP	Current international dollar	29587.5	11664.1	23923.1	20681.2	15706.3	16332	19220.2	19587.8	#N/A	764.45	#N/A	#N/A	#N/A	#N/A	#N/A	#N/A	#N/A	#N/A	1e-10	-3.43609
168	146	Liechtenstein	#N/A	#N/A	0	0	0	0	0	0	0	89400	INFORM 2016 GDP value (CIA factbook)	626	WorldBank 'small state constant' HE per capita, 2015	#N/A	#N/A	#N/A	#N/A	#N/A	#N/A	#N/A	1e-10	-3.43609
54	147	Lithuania	Gross domestic product based on purchasing-power-parity (PPP) per capita GDP	Current international dollar	20521.3	22733.7	24352.2	25779.3	27051.1	28210.3	29697.9	25478	#N/A	1578.73	#N/A	1646	213	1042	347	600	769.6	2932367	0.00026245	-3.12722
16	148	Luxembourg	Gross domestic product based on purchasing-power-parity (PPP) per capita GDP	Current international dollar	88064	90114.2	89499.3	90298.2	92048.6	93173.6	94688.8	91126.6	#N/A	6518.22	#N/A	1117	675	833	501	1100	845.2	556319	0.00151927	-2.91869
239	149	Macau	#N/A	#N/A	0	0	0	0	0	0	0	98200	CIA factbook (est 2015)	626	WorldBank 'small state constant' HE per capita, 2015	#N/A	#N/A	#N/A	#N/A	#N/A	#N/A	#N/A	1e-10	-3.43609
103	150	Madagascar	Gross domestic product based on purchasing-power-parity (PPP) per capita GDP	Current international dollar	1362.3	1371.64	1398.86	1413.96	1436.67	1479.91	1534.23	1428.22	#N/A	58.1351	#N/A	1476	1600	1401	1554	1773	1560.8	23571713	6.6215e-05	-3.23051
240	151	Madeira Islands	#N/A	#N/A	0	0	0	0	0	0	0	10634.3	small island constant	626	WorldBank 'small state constant' HE per capita, 2015	#N/A	#N/A	#N/A	#N/A	#N/A	#N/A	#N/A	1e-10	-3.43609
169	152	Malawi	Gross domestic product based on purchasing-power-parity (PPP) per capita GDP	Current international dollar	690.631	714.942	720.746	747.98	779.686	806.603	841.301	757.413	#N/A	90.2715	#N/A	#N/A	#N/A	#N/A	#N/A	#N/A	#N/A	#N/A	1e-10	-3.43609
92	153	Malaysia	Gross domestic product based on purchasing-power-parity (PPP) per capita GDP	Current international dollar	19766.9	20876	22103.8	23160.3	24654.2	25631.5	26834.1	23289.6	#N/A	938.293	#N/A	2085	2539	2622	2302	2607	2431	29901997	8.12989e-05	-3.21762
89	154	Maldives	Gross domestic product based on purchasing-power-parity (PPP) per capita GDP	Current international dollar	12115.4	12948.9	13136.7	13725.3	14383.3	14980.2	15542.2	13833.1	#N/A	1259.6	#N/A	0	0	0	0	178	35.6	401000	8.87781e-05	-3.21184
78	155	Mali	Gross domestic product based on purchasing-power-parity (PPP) per capita GDP	Current international dollar	1634.34	1662.44	1642.89	1646.57	1729.37	1785.54	1845.96	1706.73	#N/A	122.309	#N/A	1829	3200	3674	11	0	1742.8	15300000	0.000113908	-3.19467
12	156	Malta	Gross domestic product based on purchasing-power-parity (PPP) per capita GDP	Current international dollar	28615.9	29795.8	30898.3	31917.7	33215.6	34544.4	35961.2	32135.5	#N/A	2651.86	#N/A	738	267	853	902	1675	887	427364	0.00207551	-2.86917
170	157	Marshall Islands	Gross domestic product based on purchasing-power-parity (PPP) per capita GDP	Current international dollar	2954.89	3003.13	3189.52	3321.45	3333.6	3366.38	3438.22	3229.6	#N/A	703.129	#N/A	#N/A	#N/A	#N/A	#N/A	#N/A	#N/A	#N/A	1e-10	-3.43609
56	158	Martinique	#N/A	#N/A	0	0	0	0	0	0	0	14400	CIA factbook (est 2015)	626	WorldBank 'small state constant' HE per capita, 2015	85	55	91	47	207	97	386486	0.000250979	-3.13126
241	40762	Ma'tan al-Sarra	#N/A	#N/A	0	0	0	0	0	0	0	10634.3	small island constant	626	WorldBank 'small state constant' HE per capita, 2015	#N/A	#N/A	#N/A	#N/A	#N/A	#N/A	#N/A	1e-10	-3.43609
171	159	Mauritania	Gross domestic product based on purchasing-power-parity (PPP) per capita GDP	Current international dollar	3552.07	3689.35	3882.86	4065.63	4287.87	4458.53	4719.23	4093.65	#N/A	137.657	#N/A	#N/A	#N/A	#N/A	#N/A	#N/A	#N/A	#N/A	1e-10	-3.43609
28	160	Mauritius	Gross domestic product based on purchasing-power-parity (PPP) per capita GDP	Current international dollar	15283.5	16179.3	16953.4	17716	18553.4	19373.8	20350.8	17772.9	#N/A	863.891	#N/A	836	948	1884	443	25	827.2	1260934	0.000656022	-3.03167
242	161	Mayotte	#N/A	#N/A	0	0	0	0	0	0	0	10634.3	small island constant	626	WorldBank 'small state constant' HE per capita, 2015	#N/A	#N/A	#N/A	#N/A	#N/A	#N/A	#N/A	1e-10	-3.43609
71	162	Mexico	Gross domestic product based on purchasing-power-parity (PPP) per capita GDP	Current international dollar	15623.9	16391.6	17151.4	17449	17880.5	18369.5	19044.8	17415.8	#N/A	1061.13	#N/A	9869	22211	18257	28845	15564	18949.2	125385833	0.000151127	-3.17363
172	163	Micronesia (Federated States of)	Gross domestic product based on purchasing-power-parity (PPP) per capita GDP	Current international dollar	2896.62	2987.49	3039.61	2964.85	3014.72	3052.33	3129.37	3012.14	#N/A	448.096	#N/A	#N/A	#N/A	#N/A	#N/A	#N/A	#N/A	#N/A	1e-10	-3.43609
243	164	Midway Island	#N/A	#N/A	0	0	0	0	0	0	0	10634.3	small island constant	626	WorldBank 'small state constant' HE per capita, 2015	#N/A	#N/A	#N/A	#N/A	#N/A	#N/A	#N/A	1e-10	-3.43609
67	165	Moldova, Republic of	Gross domestic product based on purchasing-power-parity (PPP) per capita GDP	Current international dollar	3829.43	4178.69	4223.58	4689.5	4979.33	4973.42	5199.42	4581.91	#N/A	553.353	#N/A	1141	323	608	480	687	647.8	3559000	0.000182017	-3.15882
244	166	Monaco	#N/A	#N/A	0	0	0	0	0	0	0	78700	CIA factbook (est 2013)	8149	WorldBank HE per capita, 2015	#N/A	#N/A	#N/A	#N/A	#N/A	#N/A	#N/A	1e-10	-3.43609
18	167	Mongolia	Gross domestic product based on purchasing-power-parity (PPP) per capita GDP	Current international dollar	7437.44	8802.48	9875.36	11024.2	11881.8	12335.3	12857.5	10602	#N/A	566.832	#N/A	3696	3912	3572	4932	3935	4009.4	2909871	0.00137786	-2.93329
173	2647	Montenegro	Gross domestic product based on purchasing-power-parity (PPP) per capita GDP	Current international dollar	13434.9	14129.1	13989.6	14643.6	14995.8	15805	16573.3	14795.9	#N/A	926.366	#N/A	#N/A	#N/A	#N/A	#N/A	#N/A	#N/A	#N/A	1e-10	-3.43609
245	168	Montserrat	#N/A	#N/A	0	0	0	0	0	0	0	8500	CIA factbook (est 2006)	626	WorldBank 'small state constant' HE per capita, 2015	#N/A	#N/A	#N/A	#N/A	#N/A	#N/A	#N/A	1e-10	-3.43609
127	169	Morocco	Gross domestic product based on purchasing-power-parity (PPP) per capita GDP	Current international dollar	6395.79	6781.72	7014.75	7356.33	7606.2	7931.32	8369.74	7350.84	#N/A	438.243	#N/A	880	650	264	268	413	495	33921203	1.45926e-05	-3.30516
132	170	Mozambique	Gross domestic product based on purchasing-power-parity (PPP) per capita GDP	Current international dollar	913.898	977.087	1038.74	1105.06	1173.96	1232.04	1318.33	1108.44	#N/A	70.9769	#N/A	0	0	115	92	1135	268.4	27216276	9.86175e-06	-3.31971
174	171	Myanmar	Gross domestic product based on purchasing-power-parity (PPP) per capita GDP	Current international dollar	3434.94	3683.25	3989.06	4344.5	4706	5100.99	5573.91	4404.66	#N/A	36.6627	#N/A	#N/A	#N/A	#N/A	#N/A	#N/A	#N/A	#N/A	1e-10	-3.43609
246	172	Namibia	Gross domestic product based on purchasing-power-parity (PPP) per capita GDP	Current international dollar	8653.16	9146.86	9655.77	10159.6	10764.7	11374.1	12193.7	10278.3	#N/A	749.369	#N/A	#N/A	#N/A	#N/A	#N/A	#N/A	#N/A	#N/A	1e-10	-3.43609
247	173	Nauru	#N/A	#N/A	0	0	0	0	0	0	0	5000	INFORM 2016 value (CIA factbook)	516	WorldBank HE per capita, 2015	#N/A	#N/A	#N/A	#N/A	#N/A	#N/A	#N/A	1e-10	-3.43609
248	174	Navassa Island	#N/A	#N/A	0	0	0	0	0	0	0	10634.3	small island constant	626	WorldBank 'small state constant' HE per capita, 2015	#N/A	#N/A	#N/A	#N/A	#N/A	#N/A	#N/A	1e-10	-3.43609
98	175	Nepal	Gross domestic product based on purchasing-power-parity (PPP) per capita GDP	Current international dollar	1958.65	2043.86	2154.8	2245.37	2375.58	2488.89	2623.14	2270.04	#N/A	134.604	#N/A	245	1861	1700	3075	3673	2110.8	28174724	7.49182e-05	-3.22285
52	177	Netherlands	Gross domestic product based on purchasing-power-parity (PPP) per capita GDP	Current international dollar	44839.5	46309	46221.2	46434.5	47354.5	48317.1	49586.1	47008.8	#N/A	5601.11	#N/A	4493	3789	5389	3226	5880	4555.4	16865008	0.00027011	-3.12459
249	176	Netherlands Antilles	#N/A	#N/A	0	0	0	0	0	0	0	16000	CIA factbook (est 2004)	626	WorldBank 'small state constant' HE per capita, 2015	#N/A	#N/A	#N/A	#N/A	#N/A	#N/A	#N/A	1e-10	-3.43609
8	178	New Caledonia	#N/A	#N/A	0	0	0	0	0	0	0	38800	CIA factbook (est 2012)	626	WorldBank 'small state constant' HE per capita, 2015	389	721	732	1057	585	696.8	266000	0.00261955	-2.82918
13	179	New Zealand	Gross domestic product based on purchasing-power-parity (PPP) per capita GDP	Current international dollar	30977.4	31966.8	33121.1	34060.7	35151.8	36151.8	37402.3	34118.8	#N/A	3405.16	#N/A	6264	7270	6709	9430	14379	8810.4	4509700	0.00195366	-2.87913
24	180	Nicaragua	Gross domestic product based on purchasing-power-parity (PPP) per capita GDP	Current international dollar	3818.56	4090.03	4318.1	4521.18	4736.49	4937.13	5162.49	4512	#N/A	381.765	#N/A	4993	3776	7240	5143	4558	5142	6013913	0.000855017	-2.99896
123	181	Niger	Gross domestic product based on purchasing-power-parity (PPP) per capita GDP	Current international dollar	865.97	876.214	967.623	996.162	1047.95	1072.82	1113.57	991.473	#N/A	60.2453	#N/A	859	625	331	105	0	384	17830000	2.15367e-05	-3.28896
133	182	Nigeria	Gross domestic product based on purchasing-power-parity (PPP) per capita GDP	Current international dollar	5127.72	5342.44	5519.3	5745.7	6031.42	6203.64	6431.61	5771.69	#N/A	217.096	#N/A	2585	1821	1973	1041	982	1680.4	177475986	9.46832e-06	-3.32113
250	183	Niue	#N/A	#N/A	0	0	0	0	0	0	0	5800	CIA factbook (est 2003)	626	WorldBank 'small state constant' HE per capita, 2015	#N/A	#N/A	#N/A	#N/A	#N/A	#N/A	#N/A	1e-10	-3.43609
251	184	Norfolk Island	#N/A	#N/A	0	0	0	0	0	0	0	10634.3	small island constant	626	WorldBank 'small state constant' HE per capita, 2015	#N/A	#N/A	#N/A	#N/A	#N/A	#N/A	#N/A	1e-10	-3.43609
252	185	Northern Mariana Islands	#N/A	#N/A	0	0	0	0	0	0	0	10634.3	small island constant	626	WorldBank 'small state constant' HE per capita, 2015	#N/A	#N/A	#N/A	#N/A	#N/A	#N/A	#N/A	1e-10	-3.43609
1	186	Norway	Gross domestic product based on purchasing-power-parity (PPP) per capita GDP	Current international dollar	61520.2	62571.3	64599.9	65295.2	66937.5	67445.2	68759.2	65304.1	#N/A	6307.78	#N/A	26625	42789	64112	65872	99023	59684.2	5136886	0.0116188	-2.49801
21	187	Oman	Gross domestic product based on purchasing-power-parity (PPP) per capita GDP	Current international dollar	44336.9	45406.5	44460.3	43252.4	39680.5	40538.8	41167	42691.8	#N/A	795.79	#N/A	3138	1619	2606	6201	7747	4262.2	4236057	0.00100617	-2.97757
131	188	Pakistan	Gross domestic product based on purchasing-power-parity (PPP) per capita GDP	Current international dollar	4133.17	4282.21	4435.14	4573.52	4736.25	4886.28	5092.59	4591.31	#N/A	126.329	#N/A	2837	1735	1961	1672	1229	1886.8	185044286	1.01965e-05	-3.31853
175	189	Palau	Gross domestic product based on purchasing-power-parity (PPP) per capita GDP	Current international dollar	12318.4	13478.3	14753.1	15005	16271.6	16611.3	17144	15083.1	#N/A	1287.55	#N/A	#N/A	#N/A	#N/A	#N/A	#N/A	#N/A	#N/A	1e-10	-3.43609
253	190	Palmyra Atoll	#N/A	#N/A	0	0	0	0	0	0	0	10634.3	small island constant	626	WorldBank 'small state constant' HE per capita, 2015	#N/A	#N/A	#N/A	#N/A	#N/A	#N/A	#N/A	1e-10	-3.43609
33	191	Panama	Gross domestic product based on purchasing-power-parity (PPP) per capita GDP	Current international dollar	13813.9	15368.5	17022.8	18417.5	19455.4	20418	21618.2	18016.3	#N/A	796.076	#N/A	1191	1790	2204	1854	2848	1977.4	3867535	0.000511282	-3.06024
121	192	Papua New Guinea	Gross domestic product based on purchasing-power-parity (PPP) per capita GDP	Current international dollar	1914.01	2075.22	2191.81	2290.24	2399.27	2818.03	2881.56	2367.16	#N/A	114.06	#N/A	0	0	0	0	954	190.8	7463577	2.55641e-05	-3.28123
254	193	Paracel Islands	#N/A	#N/A	0	0	0	0	0	0	0	10634.3	small island constant	626	WorldBank 'small state constant' HE per capita, 2015	#N/A	#N/A	#N/A	#N/A	#N/A	#N/A	#N/A	1e-10	-3.43609
25	194	Paraguay	Gross domestic product based on purchasing-power-parity (PPP) per capita GDP	Current international dollar	6875.13	7197.91	7115.99	8112.1	8448.58	8716.53	9046.95	7930.46	#N/A	724.333	#N/A	4316	4586	7471	4818	5976	5433.4	6552518	0.000829208	-3.00287
74	195	Peru	Gross domestic product based on purchasing-power-parity (PPP) per capita GDP	Current international dollar	9619.74	10292.3	10931.4	11555.8	11817	12187.4	12787.8	11313.1	#N/A	626.201	#N/A	2632	3457	7341	3631	3172	4046.6	30973148	0.000130649	-3.18468
108	196	Philippines	Gross domestic product based on purchasing-power-parity (PPP) per capita GDP	Current international dollar	5550.36	5772.51	6171	6596.71	6961.63	7348.06	7772.21	6596.07	#N/A	287.325	#N/A	9689	7346	5052	3765	1140	5398.4	99138690	5.4453e-05	-3.24211
255	197	Pitcairn	#N/A	#N/A	0	0	0	0	0	0	0	10634.3	small island constant	626	WorldBank 'small state constant' HE per capita, 2015	#N/A	#N/A	#N/A	#N/A	#N/A	#N/A	#N/A	1e-10	-3.43609
82	198	Poland	Gross domestic product based on purchasing-power-parity (PPP) per capita GDP	Current international dollar	20956.7	22384.3	23186.9	23925.7	25105.4	26210.1	27530.2	24185.6	#N/A	1550.72	#N/A	6335	2266	6780	2503	2253	4027.4	38011735	0.000105951	-3.19979
48	199	Portugal	Gross domestic product based on purchasing-power-parity (PPP) per capita GDP	Current international dollar	26496.5	26588.5	26081.1	26188.3	26974.6	27624.2	28450	26914.8	#N/A	2507.79	#N/A	376	731	3165	4712	5844	2965.6	10401062	0.000285125	-3.11958
256	200	Puerto Rico	#N/A	#N/A	0	0	0	0	0	0	0	38000	CIA factbook (est 2015)	626	WorldBank 'small state constant' HE per capita, 2015	#N/A	#N/A	#N/A	#N/A	#N/A	#N/A	#N/A	1e-10	-3.43609
3	201	Qatar	Gross domestic product based on purchasing-power-parity (PPP) per capita GDP	Current international dollar	135294	149642	150191	145539	143427	143532	144935	144651	#N/A	2882.33	#N/A	3218	4030	9205	16077	18498	10205.6	2172065	0.00469857	-2.71605
57	202	Republic of Korea	Gross domestic product based on purchasing-power-parity (PPP) per capita GDP	Current international dollar	29824.7	31327.1	32473.8	33791.5	35277.3	36601.1	38269.9	33937.9	#N/A	2398.42	#N/A	11571	14168	15050	10696	11408	12578.6	50220000	0.00025047	-3.13144
102	203	Romania	Gross domestic product based on purchasing-power-parity (PPP) per capita GDP	Current international dollar	15821.1	16366.1	16804.5	17674.4	19711.6	20526.5	21545.8	18350	#N/A	988.162	#N/A	2114	909	1559	857	1203	1328.4	19904360	6.67391e-05	-3.23003
32	204	Russian Federation	Gross domestic product based on purchasing-power-parity (PPP) per capita GDP	Current international dollar	21210.7	22563.6	23700	24298	24805.5	24066.8	24159.7	23543.5	#N/A	1586.56	#N/A	67954	71683	94769	62644	81915	75793	143819569	0.000527001	-3.05688
257	206	RÚunion	#N/A	#N/A	0	0	0	0	0	0	0	10634.3	small island constant	626	WorldBank 'small state constant' HE per capita, 2015	#N/A	#N/A	#N/A	#N/A	#N/A	#N/A	#N/A	1e-10	-3.43609
84	205	Rwanda	Gross domestic product based on purchasing-power-parity (PPP) per capita GDP	Current international dollar	1344.76	1445.99	1555.56	1607.15	1698.31	1784.45	1889.64	1617.98	#N/A	161.76	#N/A	1434	1278	1282	1146	679	1163.8	11341544	0.000102614	-3.20202
258	207	Saint Helena	#N/A	#N/A	0	0	0	0	0	0	0	7800	CIA factbook (FY 2009/2010 EST) Saint Helena, Ascension, and Tristan da Cunha	626	WorldBank 'small state constant' HE per capita, 2015	#N/A	#N/A	#N/A	#N/A	#N/A	#N/A	#N/A	1e-10	-3.43609
128	208	Saint Kitts and Nevis	Gross domestic product based on purchasing-power-parity (PPP) per capita GDP	Current international dollar	19756.5	19396.8	19191.3	19823.7	21090.7	21585.5	22119	20423.3	#N/A	1332.32	#N/A	0	0	0	0	4	0.8	54944	1.45603e-05	-3.30524
112	209	Saint Lucia	Gross domestic product based on purchasing-power-parity (PPP) per capita GDP	Current international dollar	11079.8	11379.9	11582	11627.7	11593.5	11832	12105.9	11600.1	#N/A	897.639	#N/A	0	0	0	0	44	8.8	183645	4.79185e-05	-3.24934
259	210	Saint Pierre et Miquelon	#N/A	#N/A	0	0	0	0	0	0	0	34900	CIA factbook (est 2006)	626	WorldBank 'small state constant' HE per capita, 2015	#N/A	#N/A	#N/A	#N/A	#N/A	#N/A	#N/A	1e-10	-3.43609
134	211	Saint Vincent and the Grenadines	Gross domestic product based on purchasing-power-parity (PPP) per capita GDP	Current international dollar	9647.96	9856.22	10132	10518.7	10778	11088.8	11592.1	10516.3	#N/A	554.507	#N/A	0	0	0	0	5	1	109360	9.14411e-06	-3.32233
176	212	Samoa	Gross domestic product based on purchasing-power-parity (PPP) per capita GDP	Current international dollar	4612.04	4960.07	5068.85	5049.24	5179.57	5330.27	5442.23	5091.75	#N/A	379.391	#N/A	#N/A	#N/A	#N/A	#N/A	#N/A	#N/A	#N/A	1e-10	-3.43609
260	213	San Marino	Gross domestic product based on purchasing-power-parity (PPP) per capita GDP	Current international dollar	72949.1	67000.8	62675	60358.2	60664.3	61836.3	63493.4	64139.6	#N/A	3459	WorldBank HE per capita, 2015	#N/A	#N/A	#N/A	#N/A	#N/A	#N/A	#N/A	1e-10	-3.43609
177	214	Sao Tome and Principe	Gross domestic product based on purchasing-power-parity (PPP) per capita GDP	Current international dollar	2750.32	2861.38	2964.07	3049.22	3153.01	3259.4	3398.15	3062.22	#N/A	202.92	#N/A	#N/A	#N/A	#N/A	#N/A	#N/A	#N/A	#N/A	1e-10	-3.43609
178	215	Saudi Arabia	Gross domestic product based on purchasing-power-parity (PPP) per capita GDP	Current international dollar	44181.1	48163.5	50217.8	50934	52183.4	53149.1	54331.7	50451.5	#N/A	1680.59	#N/A	#N/A	#N/A	#N/A	#N/A	#N/A	#N/A	#N/A	1e-10	-3.43609
261	216	Scarborough Reef	#N/A	#N/A	0	0	0	0	0	0	0	10634.3	small island constant	626	WorldBank 'small state constant' HE per capita, 2015	#N/A	#N/A	#N/A	#N/A	#N/A	#N/A	#N/A	1e-10	-3.43609
47	217	Senegal	Gross domestic product based on purchasing-power-parity (PPP) per capita GDP	Current international dollar	2133.75	2150.73	2198.37	2243.06	2311.34	2370.62	2456.07	2266.28	#N/A	96.4015	#N/A	7389	8822	1512	1920	1736	4275.8	14672557	0.000291415	-3.11754
262	218	Senkaku Islands	#N/A	#N/A	0	0	0	0	0	0	0	10634.3	small island constant	626	WorldBank 'small state constant' HE per capita, 2015	#N/A	#N/A	#N/A	#N/A	#N/A	#N/A	#N/A	1e-10	-3.43609
94	2648	Serbia	Gross domestic product based on purchasing-power-parity (PPP) per capita GDP	Current international dollar	12110.1	12632.6	12790.8	13380.2	13329.1	13380.4	13784.5	13058.2	#N/A	986.94	#N/A	748	183	614	403	831	555.8	7129366	7.79592e-05	-3.22031
179	220	Seychelles	Gross domestic product based on purchasing-power-parity (PPP) per capita GDP	Current international dollar	19951.7	21722.1	23181.8	24801	25607.5	26443.4	27532.5	24177.1	#N/A	936.89	#N/A	#N/A	#N/A	#N/A	#N/A	#N/A	#N/A	#N/A	1e-10	-3.43609
104	221	Sierra Leone	Gross domestic product based on purchasing-power-parity (PPP) per capita GDP	Current international dollar	1319.96	1399.9	1610.63	1923.14	2026.52	1759.18	1900.01	1705.62	#N/A	228.179	#N/A	538	577	630	26	0	354.2	6092000	5.81418e-05	-3.2383
39	222	Singapore	Gross domestic product based on purchasing-power-parity (PPP) per capita GDP	Current international dollar	70598.1	74949.2	76987.7	80295.2	82762.1	85198.2	88484.9	79896.5	#N/A	3578.05	#N/A	2798	1526	1776	2047	1926	2014.6	5469724	0.000368318	-3.0948
53	223	Slovakia	Gross domestic product based on purchasing-power-parity (PPP) per capita GDP	Current international dollar	24278.8	25588.4	26407.1	27149.7	28175.3	29209.6	30603	27344.6	#N/A	2146.56	#N/A	1089	548	2506	1178	1970	1458.2	5418649	0.000269108	-3.12493
17	224	Slovenia	Gross domestic product based on purchasing-power-parity (PPP) per capita GDP	Current international dollar	28043.4	28752.7	28422.7	28512.1	29657.8	30508.3	31506.9	29343.4	#N/A	2595.21	#N/A	2303	1921	2479	2370	5741	2962.8	2061980	0.00143687	-2.92707
180	225	Solomon Islands	Gross domestic product based on purchasing-power-parity (PPP) per capita GDP	Current international dollar	1565.36	1765.75	1841.33	1882.73	1895.09	1933.37	1978.32	1837.42	#N/A	106.171	#N/A	#N/A	#N/A	#N/A	#N/A	#N/A	#N/A	#N/A	1e-10	-3.43609
181	226	Somalia	#N/A	#N/A	0	0	0	0	0	0	0	600	INFORM 2016 GDP value	37	WorldBank 'low income constant' HE per capita, 2015	#N/A	#N/A	#N/A	#N/A	#N/A	#N/A	#N/A	1e-10	-3.43609
72	227	South Africa	Gross domestic product based on purchasing-power-parity (PPP) per capita GDP	Current international dollar	11842.4	12291	12596.6	12866.8	13046.1	13215.4	13481.3	12762.8	#N/A	1121.25	#N/A	7939	9236	8726	6295	6994	7838	54001953	0.000145143	-3.17675
263	228	South Georgia and the South Sandwich Islands	#N/A	#N/A	0	0	0	0	0	0	0	10634.3	small island constant	626	WorldBank 'small state constant' HE per capita, 2015	#N/A	#N/A	#N/A	#N/A	#N/A	#N/A	#N/A	1e-10	-3.43609
182	74	South Sudan	#N/A	#N/A	0	0	0	0	0	0	0	2277	INFORM 2016 GDP value	52.0127	#N/A	#N/A	#N/A	#N/A	#N/A	#N/A	#N/A	#N/A	1e-10	-3.43609
46	229	Spain	Gross domestic product based on purchasing-power-parity (PPP) per capita GDP	Current international dollar	32269.9	32610.2	32480.8	32680.9	33711.4	34899.4	36199.9	33550.4	#N/A	2845.7	#N/A	9045	12263	12768	15676	18088	13568	46476032	0.000291935	-3.11737
264	230	Spratly Islands	#N/A	#N/A	0	0	0	0	0	0	0	10634.3	small island constant	626	WorldBank 'small state constant' HE per capita, 2015	#N/A	#N/A	#N/A	#N/A	#N/A	#N/A	#N/A	1e-10	-3.43609
65	231	Sri Lanka	Gross domestic product based on purchasing-power-parity (PPP) per capita GDP	Current international dollar	7510.41	8241.26	8870.5	9583.76	10372.2	11069	11883.9	9647.29	#N/A	304.142	#N/A	4159	4066	4292	1899	5325	3948.2	20771000	0.000190082	-3.15525
183	6	Sudan	#N/A	#N/A	0	0	0	0	0	0	0	4315	INFORM 2016 GDP value	221.455	#N/A	#N/A	#N/A	#N/A	#N/A	#N/A	#N/A	#N/A	1e-10	-3.43609
91	233	Suriname	Gross domestic product based on purchasing-power-parity (PPP) per capita GDP	Current international dollar	13679.2	14463	15379.3	16079.7	16623.4	17062.2	17813.4	15871.5	#N/A	743.916	#N/A	0	0	6	7	219	46.4	538248	8.62056e-05	-3.21379
265	234	Svalbard and Jan Mayen Islands	#N/A	#N/A	0	0	0	0	0	0	0	10634.3	small island constant	626	WorldBank 'small state constant' HE per capita, 2015	#N/A	#N/A	#N/A	#N/A	#N/A	#N/A	#N/A	1e-10	-3.43609
184	235	Swaziland	Gross domestic product based on purchasing-power-parity (PPP) per capita GDP	Current international dollar	7221.24	7238.88	7417.18	7646.99	7797.37	7917.8	8086.37	7617.98	#N/A	563.855	#N/A	#N/A	#N/A	#N/A	#N/A	#N/A	#N/A	#N/A	1e-10	-3.43609
6	236	Sweden	Gross domestic product based on purchasing-power-parity (PPP) per capita GDP	Current international dollar	42021.5	43719.3	44037.6	44849.3	45986.4	47229	48876	45245.6	#N/A	4243.84	#N/A	20917	24109	33283	25531	47464	30260.8	9696110	0.00312092	-2.79726
76	237	Switzerland	Gross domestic product based on purchasing-power-parity (PPP) per capita GDP	Current international dollar	52994.1	54526.5	55517.3	56839.3	58087.2	58730.9	59975.9	56667.3	#N/A	6186.65	#N/A	928	1423	951	605	939	969.2	8188102	0.000118367	-3.19192
143	238	Syrian Arab Republic	Gross domestic product based on purchasing-power-parity (PPP) per capita GDP	Current international dollar	6374.9	0	0	0	0	0	0	5100	INFORM 2016 value (CIA factbook)	168.946	#N/A	26	44	0	0	0	14	22850000	6.12691e-07	-3.38656
61	147296	Taiwan	#N/A	#N/A	0	0	0	0	0	0	0	46800	CIA factobook (est 2015)	645.63	Inform 2016 value for China	143882	185905	310982	397764	500223	307751.2	1364270000	0.000225579	-3.1407
185	239	Tajikistan	Gross domestic product based on purchasing-power-parity (PPP) per capita GDP	Current international dollar	2070.45	2216	2375.1	2535.61	2688.48	2736.29	2831.68	2493.37	#N/A	169.585	#N/A	#N/A	#N/A	#N/A	#N/A	#N/A	#N/A	#N/A	1e-10	-3.43609
109	240	Thailand	Gross domestic product based on purchasing-power-parity (PPP) per capita GDP	Current international dollar	12387.3	12597.1	13591.8	14122.1	14354.3	14979.8	15775.7	13972.6	#N/A	658.238	#N/A	4037	4369	4452	3733	1456	3609.4	67725979	5.32942e-05	-3.24335
141	241	The former Yugoslav Republic of Macedonia	Gross domestic product based on purchasing-power-parity (PPP) per capita GDP	Current international dollar	11563.9	12064.1	12209.8	12700.6	13348.8	13955.7	14692.4	12933.6	#N/A	758.685	#N/A	0	0	0	11	26	7.4	2069122	3.5764e-06	-3.35052
186	242	Timor-Leste	Gross domestic product based on purchasing-power-parity (PPP) per capita GDP	Current international dollar	6714.35	7191.15	6352.77	5581.12	4927.97	5308.57	5171.74	5892.52	#N/A	96.3217	#N/A	#N/A	#N/A	#N/A	#N/A	#N/A	#N/A	#N/A	1e-10	-3.43609
105	243	Togo	Gross domestic product based on purchasing-power-parity (PPP) per capita GDP	Current international dollar	1221.89	1273.29	1337.52	1394.01	1449.66	1510.48	1583.95	1395.83	#N/A	118.932	#N/A	335	522	468	130	612	413.4	7115163	5.81013e-05	-3.23834
266	244	Tokelau	#N/A	#N/A	0	0	0	0	0	0	0	1000	CIA factbook (est 1993)	626	WorldBank 'small state constant' HE per capita, 2015	#N/A	#N/A	#N/A	#N/A	#N/A	#N/A	#N/A	1e-10	-3.43609
267	245	Tonga	Gross domestic product based on purchasing-power-parity (PPP) per capita GDP	Current international dollar	4496.65	4660.67	4679.97	4715.29	4882.56	5044.97	5231.01	4815.87	#N/A	249.837	#N/A	#N/A	#N/A	#N/A	#N/A	#N/A	#N/A	#N/A	1e-10	-3.43609
126	246	Trinidad and Tobago	Gross domestic product based on purchasing-power-parity (PPP) per capita GDP	Current international dollar	29308	29803.2	30652.5	31493	32139.4	32654.3	33469.2	31359.9	#N/A	1662.9	#N/A	0	0	0	0	121	24.2	1354483	1.78666e-05	-3.29696
268	247	Tromelin Island	#N/A	#N/A	0	0	0	0	0	0	0	10634.3	small island constant	626	WorldBank 'small state constant' HE per capita, 2015	#N/A	#N/A	#N/A	#N/A	#N/A	#N/A	#N/A	1e-10	-3.43609
96	248	Tunisia	Gross domestic product based on purchasing-power-parity (PPP) per capita GDP	Current international dollar	10347	10235	10706	10998.4	11299.9	11623.6	12125.2	11047.9	#N/A	790.594	#N/A	950	517	951	731	1083	846.4	10996600	7.69692e-05	-3.22113
97	249	Turkey	Gross domestic product based on purchasing-power-parity (PPP) per capita GDP	Current international dollar	16193.1	17715.2	18183.7	18993.7	19610.5	20188.4	21006.9	18841.7	#N/A	1053.48	#N/A	5167	3838	6801	4207	8636	5729.8	75932348	7.54593e-05	-3.22239
187	250	Turkmenistan	Gross domestic product based on purchasing-power-parity (PPP) per capita GDP	Current international dollar	9108.01	10498.4	11681	12857.8	14165	15332	16723.9	12909.4	#N/A	276.169	#N/A	#N/A	#N/A	#N/A	#N/A	#N/A	#N/A	#N/A	1e-10	-3.43609
269	251	Turks and Caicos islands	#N/A	#N/A	0	0	0	0	0	0	0	29100	CIA factbook (est 2007)	626	WorldBank 'small state constant' HE per capita, 2015	#N/A	#N/A	#N/A	#N/A	#N/A	#N/A	#N/A	1e-10	-3.43609
188	252	Tuvalu	Gross domestic product based on purchasing-power-parity (PPP) per capita GDP	Current international dollar	2830.96	3093.68	3114.76	3168.37	3273.68	3370.95	3492.79	3192.17	#N/A	663.218	#N/A	#N/A	#N/A	#N/A	#N/A	#N/A	#N/A	#N/A	1e-10	-3.43609
31	256	U.K. of Great Britain and Northern Ireland	Gross domestic product based on purchasing-power-parity (PPP) per capita GDP	Current international dollar	35872.3	36613.5	37269.2	38224.9	39510.9	40676.5	41957.1	38589.2	#N/A	3310.7	#N/A	23804	29946	36064	43037	56322	37834.6	64559135	0.000586046	-3.04486
99	253	Uganda	Gross domestic product based on purchasing-power-parity (PPP) per capita GDP	Current international dollar	1800.95	1901.79	1923.34	1963.15	2022.57	2087.43	2171.77	1981.57	#N/A	145.814	#N/A	2257	2749	3276	3101	2615	2799.6	37782971	7.40969e-05	-3.22354
137	254	Ukraine	Gross domestic product based on purchasing-power-parity (PPP) per capita GDP	Current international dollar	7718.98	8335.4	8520.42	9142.61	8668.33	8277.6	8586.92	8464.32	#N/A	686.705	#N/A	0	0	0	0	1114	222.8	45362900	4.9115e-06	-3.34184
270	255	United Arab Emirates	Gross domestic product based on purchasing-power-parity (PPP) per capita GDP	Current international dollar	56687.4	58916.6	60951.4	63180.8	64478.7	65149	66312.4	62239.5	#N/A	2233.34	#N/A	#N/A	#N/A	#N/A	#N/A	#N/A	#N/A	#N/A	1e-10	-3.43609
114	257	United Republic of Tanzania	Gross domestic product based on purchasing-power-parity (PPP) per capita GDP	Current international dollar	2124.89	2284.56	2388.27	2524.6	2666.71	2800.78	2956.76	2535.22	#N/A	125.979	#N/A	1994	2904	3476	1246	959	2115.8	51820000	4.08298e-05	-3.25803
19	259	United States of America	Gross domestic product based on purchasing-power-parity (PPP) per capita GDP	Current international dollar	48309.4	49725	51409.1	52939.1	54596.7	56421.4	58624.6	53146.5	#N/A	9145.83	#N/A	268582	277556	353461	514838	769026	436692.6	318857056	0.00136956	-2.93418
271	258	United States Virgin Islands	#N/A	#N/A	0	0	0	0	0	0	0	36100	CIA factbook (est 2013)	626	WorldBank 'small state constant' HE per capita, 2015	#N/A	#N/A	#N/A	#N/A	#N/A	#N/A	#N/A	1e-10	-3.43609
50	260	Uruguay	Gross domestic product based on purchasing-power-parity (PPP) per capita GDP	Current international dollar	16234.8	17723	18638.3	19678.7	20556.3	21246.9	22115.7	19456.2	#N/A	1714.64	#N/A	2284	448	832	855	383	960.4	3419516	0.000280858	-3.12099
140	261	Uzbekistan	Gross domestic product based on purchasing-power-parity (PPP) per capita GDP	Current international dollar	4115.58	4455.38	4800.71	5175.88	5609.37	5938.85	6343.49	5205.61	#N/A	330.236	#N/A	0	121	230	166	146	132.6	30757700	4.31112e-06	-3.3455
189	262	Vanuatu	Gross domestic product based on purchasing-power-parity (PPP) per capita GDP	Current international dollar	2470.54	2495	2526.3	2555.65	2608.12	2469.26	2572.4	2528.18	#N/A	115.225	#N/A	#N/A	#N/A	#N/A	#N/A	#N/A	#N/A	#N/A	1e-10	-3.43609
101	263	Venezuela	Gross domestic product based on purchasing-power-parity (PPP) per capita GDP	Current international dollar	16435	17209.7	18225.5	18452.9	17694.5	16346.5	15683.2	17149.6	#N/A	655.867	#N/A	9786	0	1	629	525	2188.2	30693827	7.12912e-05	-3.22596
111	264	Viet Nam	Gross domestic product based on purchasing-power-parity (PPP) per capita GDP	Current international dollar	4395.52	4716.98	5001.14	5295.41	5634.91	5963.68	6337.75	5335.06	#N/A	308.3	#N/A	6921	4123	4342	3584	3284	4450.8	90728900	4.9056e-05	-3.24803
272	265	Wake Island	#N/A	#N/A	0	0	0	0	0	0	0	10634.3	small island constant	626	WorldBank 'small state constant' HE per capita, 2015	#N/A	#N/A	#N/A	#N/A	#N/A	#N/A	#N/A	1e-10	-3.43609
273	266	Wallis and Futuna	#N/A	#N/A	0	0	0	0	0	0	0	3800	CIA factbook (est 2004)	626	WorldBank 'small state constant' HE per capita, 2015	#N/A	#N/A	#N/A	#N/A	#N/A	#N/A	#N/A	1e-10	-3.43609
274	267	West Bank	#N/A	#N/A	0	0	0	0	0	0	0	5009.9	WorldBank 2015	626	WorldBank 'small state constant' HE per capita, 2015	#N/A	#N/A	#N/A	#N/A	#N/A	#N/A	#N/A	1e-10	-3.43609
275	268	Western Sahara	#N/A	#N/A	0	0	0	0	0	0	0	2500	CIA factbook (est 2007)	37	WorldBank 'low income constant' HE per capita, 2015	#N/A	#N/A	#N/A	#N/A	#N/A	#N/A	#N/A	1e-10	-3.43609
190	269	Yemen	Gross domestic product based on purchasing-power-parity (PPP) per capita GDP	Current international dollar	4245.9	3672.37	3716.27	3838.42	3773.81	3613.92	3687.93	3792.66	#N/A	200.107	#N/A	#N/A	#N/A	#N/A	#N/A	#N/A	#N/A	#N/A	1e-10	-3.43609
100	270	Zambia	Gross domestic product based on purchasing-power-parity (PPP) per capita GDP	Current international dollar	3380.17	3557.33	3744.89	3925.66	4063.96	4235.66	4449.13	3908.11	#N/A	191.734	#N/A	844	1620	1123	924	1170	1136.2	15721343	7.22712e-05	-3.22511
191	271	Zimbabwe	Gross domestic product based on purchasing-power-parity (PPP) per capita GDP	Current international dollar	1541.09	1716.63	1884.28	1976.37	2046.21	2099.61	2165.09	1918.47	#N/A	58	WorldBank HE per capita, 2015	#N/A	#N/A	#N/A	#N/A	#N/A	#N/A	#N/A	1e-10	-3.43609
