# Supplementary material for: The Geographic Variation of Surveillance and Zoonotic Spillover Potential of Influenza Viruses in Domestic Poultry and Swine
Source: Open Forum Infect Dis. 2018 Nov 27;5(12):ofy318. doi: 10.1093/ofid/ofy318 (PMC6309522; doi:10.1093/ofid/ofy318)
Supplement: ofy318_suppl_supplementary_table_2 [file ofy318_suppl_supplementary_table_2.xlsx]

## Sheet: Online Table 2A
Online Table 2A: 832 human-isolated viruses with at least one animal hosted virus in the top hits from preceding years (putative zoonotic cases), see sheet 2D for GISAID acknowledgement of submitters
Host	Subtype	Year	Isolate name	Human isolate detail (HA | Strain name | GISAID Epi | Date | Passage | Type/Lineage)	Subtype-Year-Location	# hits from year before or earlier	# human precursor hits	# animal precursor hits	% animal precursor among hits	majority host of hits	closest Tachyon hit from year before or earlier
avian	H5N1	2014	A/Alberta/01/2014(H5N1)	HA_A/Alberta/01/2014|EPI_ISL_154130|2014-01-03_|_c1|_A_/_H5N1_|	H5N1-2014-Alberta	50	0	50	1	duck	A/duck/Vietnam/OIE-2236/2012(H5N1)
swine	H1N1	1984	A/Alma_Ata/1417/84(H1N1)	HA_A/Alma_Ata/1417/84|EPI_ISL_14840|1984_(Month_and_day_unknown)_|_|_A_/_H1N1_|_seasonal	H1N1-1984-Alma_Ata	50	5	45	0.9	swine	A/swine/USA/1976-MA/1931(H1N1)
swine	H1N1	1998	A/Almaty/05/1998(H1N1)	HA_A/Almaty/05/1998|EPI_ISL_71625|1998-08_(Day_unknown)_|_|_A_/_H1N1_|_seasonal	H1N1-1998-Almaty	50	6	44	0.88	swine	A/swine/USA/1976-MA/1931(H1N1)
swine	H1N1	1983	A/Almaty/1044/1983(H1N1)	HA_A/Almaty/1044/1983|EPI_ISL_71619|1983-11_(Day_unknown)_|_|_A_/_H1N1_|_seasonal	H1N1-1983-Almaty	50	5	45	0.9	swine	A/swine/USA/1976-MA/1931(H1N1)
avian	H7N9	2013	A/Anhui/02/2013(H7N9)	HA_A/Anhui/02/2013|EPI_ISL_141190|2013-04-14_|_E1|_A_/_H7N9_|	H7N9-2013-Anhui	50	0	50	1	turkey	A/duck/Fujian/6380/2010(H7N3)
avian	H7N9	2013	A/Anhui/03/2013(H7N9)	HA_A/Anhui/03/2013|EPI_ISL_141191|2013-04-21_|_E1|_A_/_H7N9_|	H7N9-2013-Anhui	50	0	50	1	turkey	A/duck/Fujian/6380/2010(H7N3)
avian	H5N1	2005	A/Anhui/1/2005(H5N1)	HA_A/Anhui/1/2005|EPI_ISL_10058|2005-11-08_|_|_A_/_H5N1_|	H5N1-2005-Anhui	50	0	50	1	duck	A/duck/Hunan/733/2004(H5N1)
avian	H5N1	2006	A/Anhui/1/2006(H5N1)	HA_A/Anhui/1/2006|EPI_ISL_73320|2006-12-10_|_E1|_A_/_H5N1_|	H5N1-2006-Anhui	50	7	43	0.86	duck	A/duck/Guangxi/4428/2005(H5N1)
avian	H5N1	2007	A/Anhui/1/2007(H5N1)	HA_A/Anhui/1/2007|EPI_ISL_73302|2007-03-17_|_E2|_A_/_H5N1_|	H5N1-2007-Anhui	50	8	42	0.84	duck	A/Zhejiang/1/2006(H5N1)
avian	H7N9	2013	A/Anhui/1/2013(H7N9)	HA_A/Anhui/1/2013|EPI_ISL_138739|2013-03-20_|_E1|_A_/_H7N9_|	H7N9-2013-Anhui	50	0	50	1	turkey	A/duck/Fujian/6380/2010(H7N3)
avian	H5N1	2005	A/Anhui/2/2005(H5N1)	HA_A/Anhui/2/2005|EPI_ISL_10059|2005_(Month_and_day_unknown)_|_|_A_/_H5N1_|	H5N1-2005-Anhui	50	2	48	0.96	chicken	A/duck/Hunan/733/2004(H5N1)
swine	H1N1	2008	A/Aragon/RR3218/2008(H1N1)	HA_A/Aragon/RR3218/2008|EPI_ISL_128307|2008-11-12_|_egg|_A_/_H1N1_|_unknown	H1N1-2008-Aragon	50	0	50	1	swine	A/swine/Lutol/3/2000(H1N1)
swine	H1N1	2013	A/Arkansas/14/2013(H1N1)	HA_A/Arkansas/14/2013|EPI_ISL_146761|2013-09-06_|_Original|_A_/_H1N1_|_unknown	H1N1-2013-Arkansas	50	0	50	1	swine	A/swine/South_Dakota/11/2012(H1N1)
swine	H1N1	2013	A/Arkansas/15/2013(H1N1)	HA_A/Arkansas/15/2013|EPI_ISL_149430|2013-09-06_|_C2|_A_/_H1N1_|_unknown	H1N1-2013-Arkansas	50	0	50	1	swine	A/swine/South_Dakota/11/2012(H1N1)
avian	H5N1	2006	A/Azerbaijan/001-161/2006(H5N1)	HA_A/Azerbaijan/001-161/2006|EPI_ISL_13507|2006_(Month_and_day_unknown)_|_|_A_/_H5N1_|	H5N1-2006-Azerbaijan	50	0	50	1	chicken	A/chicken/Tulcea/RO-AI-019/2005(H5N1)
avian	H5N1	2006	A/Azerbaijan/002-115/2006(H5N1)	HA_A/Azerbaijan/002-115/2006|EPI_ISL_13508|2006_(Month_and_day_unknown)_|_|_A_/_H5N1_|	H5N1-2006-Azerbaijan	50	0	50	1	chicken	A/chicken/Tulcea/RO-AI-019/2005(H5N1)
avian	H5N1	2006	A/Azerbaijan/006-207/2006(H5N1)	HA_A/Azerbaijan/006-207/2006|EPI_ISL_13504|2006_(Month_and_day_unknown)_|_|_A_/_H5N1_|	H5N1-2006-Azerbaijan	50	0	50	1	chicken	A/chicken/Tulcea/RO-AI-019/2005(H5N1)
avian	H5N1	2006	A/Azerbaijan/008-208/2006(H5N1)	HA_A/Azerbaijan/008-208/2006|EPI_ISL_13505|2006_(Month_and_day_unknown)_|_|_A_/_H5N1_|	H5N1-2006-Azerbaijan	50	0	50	1	chicken	A/chicken/Tulcea/RO-AI-019/2005(H5N1)
avian	H5N1	2006	A/Azerbaijan/011-162/2006(H5N1)	HA_A/Azerbaijan/011-162/2006|EPI_ISL_13506|2006_(Month_and_day_unknown)_|_|_A_/_H5N1_|	H5N1-2006-Azerbaijan	50	0	50	1	chicken	A/chicken/Tulcea/RO-AI-019/2005(H5N1)
avian	H9N2	2011	A/Bangladesh/0994/2011(H9N2)	HA_A/Bangladesh/0994/2011|EPI_ISL_140388|2011-02-26_|_E1.|_A_/_H9N2_|	H9N2-2011-Bangladesh	50	1	49	0.98	chicken	A/environment/Bangladesh/9457/2010(H9N2)
avian	H5N1	2008	A/Bangladesh/207095/2008(H5N1)	HA_A/Bangladesh/207095/2008|EPI_ISL_62768|2008-02_(Day_unknown)_|_|_A_/_H5N1_|	H5N1-2008-Bangladesh	50	0	50	1	chicken	A/chicken/Bangladesh/394/2007(H5N1)
avian	H5N1	2011	A/Bangladesh/3233/2011(H5N1)	HA_A/Bangladesh/3233/2011|EPI_ISL_89366|2011-03-09_|_c1|_A_/_H5N1_|	H5N1-2011-Bangladesh	50	1	49	0.98	chicken	A/chicken/Bangladesh/11rs1984-4/2010(H5N1)
avian	H5N1	2011	A/Bangladesh/5487/2011(H5N1)	HA_A/Bangladesh/5487/2011|EPI_ISL_141267|2011-03-07_|_C1|_A_/_H5N1_|	H5N1-2011-Bangladesh	50	1	49	0.98	chicken	A/chicken/Bangladesh/11rs1984-4/2010(H5N1)
avian	H5N1	2003	A/Beijing/01/2003(H5N1)	HA_A/Beijing/01/2003|EPI_ISL_12401|2003_(Month_and_day_unknown)_|_|_A_/_H5N1_|	H5N1-2003-Beijing	50	1	49	0.98	duck	A/duck/Guangxi/35/2001(H5N1)
avian	H7N9	2013	A/Beijing/01-A/2013(H7N9)	HA_A/Beijing/01-A/2013|EPI_ISL_141165|2013-04-12_|_E1|_A_/_H7N9_|	H7N9-2013-Beijing	50	0	50	1	turkey	A/duck/Fujian/6380/2010(H7N3)
avian	H5N1	2009	A/Beijing/1/2009(H5N1)	HA_A/Beijing/1/2009|EPI_ISL_79685|2008-12-04_|_E3|_A_/_H5N1_|	H5N1-2009-Beijing	50	11	39	0.78	duck	A/chicken/Laos/1/2008(H5N1)
avian	H7N9	2015	A/British_Columbia/1/2015(H7N9)	HA_A/British_Columbia/1/2015|EPI_ISL_171342|2015-01-16_|_c1|_A_/_H7N9_|	H7N9-2015-British_Columbia	50	22	28	0.56	human	A/chicken/Jiangxi/14023/2014(H7N9)
swine	H1N1	2009	A/California/07/2009(H1N1)	HA_A/California/07/2009|EPI_ISL_142732|2009-04-09_|_passage_details:_MDCK3|_A_/_H1N1_|_unknown	H1N1-2009-California	50	0	50	1	swine	A/swine/Hong_Kong/729/2005(H1N2)
avian	H5N1	2005	A/Cambodia/408008/2005(H5N1)	HA_A/Cambodia/408008/2005|EPI_ISL_90136|2005_(Month_and_day_unknown)_|__|_A_/_H5N1_|	H5N1-2005-Cambodia	50	13	37	0.74	chicken	A/duck/Vietnam/258/2004(H5N1)
avian	H5N1	2005	A/Cambodia/JP52a/2005(H5N1)	HA_A/Cambodia/JP52a/2005|EPI_ISL_11443|2005_(Month_and_day_unknown)_|_|_A_/_H5N1_|	H5N1-2005-Cambodia	50	11	39	0.78	chicken	A/Viet_Nam/JP178/2004(H5N1)
avian	H5N1	2005	A/Cambodia/P0322095/2005(H5N1)	HA_A/Cambodia/P0322095/2005|EPI_ISL_80471|2005-03-22_|_|_A_/_H5N1_|	H5N1-2005-Cambodia	50	11	39	0.78	chicken	A/chicken/Viet_Nam/LD-080/2004(H5N1)
avian	H5N1	2006	A/Cambodia/Q0321176/2006(H5N1)	HA_A/Cambodia/Q0321176/2006|EPI_ISL_80465|2006-03-21_|_|_A_/_H5N1_|	H5N1-2006-Cambodia	50	9	41	0.82	chicken	A/Duck/Vietnam/Dong_Thap_680A/2005(H5N1)
avian	H5N1	2006	A/Cambodia/Q0405047/2006(H5N1)	HA_A/Cambodia/Q0405047/2006|EPI_ISL_80466|2006-04-04_|_|_A_/_H5N1_|	H5N1-2006-Cambodia	50	8	42	0.84	chicken	A/duck/Vietnam/S640/2005(H5N1)
avian	H5N1	2007	A/Cambodia/R0405050/2007(H5N1)	HA_A/Cambodia/R0405050/2007|EPI_ISL_24868|2007-04-04_|_|_A_/_H5N1_|	H5N1-2007-Cambodia	50	6	44	0.88	duck	A/duck/Cambodia/D3PV/2006(H5N1)
avian	H5N1	2008	A/Cambodia/S1211394/2008(H5N1)	HA_A/Cambodia/S1211394/2008|EPI_ISL_80494|2008-12-11_|_|_A_/_H5N1_|	H5N1-2008-Cambodia	50	1	49	0.98	duck	A/Muscovy_duck/Vietnam/33/2007(H5N1)
avian	H5N1	2010	A/Cambodia/U0417030/2010(H5N1)	HA_A/Cambodia/U0417030/2010|EPI_ISL_98741|2010-04-18_|_|_A_/_H5N1_|	H5N1-2010-Cambodia	50	2	48	0.96	duck	A/chicken/Cambodia/TLC1/2009(H5N1)
avian	H5N1	2011	A/Cambodia/V0203306/2011(H5N1)	HA_A/Cambodia/V0203306/2011|EPI_ISL_98740|2011-02-03_|_|_A_/_H5N1_|	H5N1-2011-Cambodia	50	2	48	0.96	duck	A/Cambodia/U0417030/2010(H5N1)
avian	H5N1	2011	A/Cambodia/V0219301/2011(H5N1)	HA_A/Cambodia/V0219301/2011|EPI_ISL_98739|2011-02-17_|_|_A_/_H5N1_|	H5N1-2011-Cambodia	50	2	48	0.96	duck	A/Cambodia/U0417030/2010(H5N1)
avian	H5N1	2011	A/Cambodia/V0401301/2011(H5N1)	HA_A/Cambodia/V0401301/2011|EPI_ISL_98738|2011-03-31_|_|_A_/_H5N1_|	H5N1-2011-Cambodia	50	2	48	0.96	duck	A/chicken/Cambodia/TLC1/2009(H5N1)
avian	H5N1	2011	A/Cambodia/V0417301/2011(H5N1)	HA_A/Cambodia/V0417301/2011|EPI_ISL_98737|2011-04-16_|_|_A_/_H5N1_|	H5N1-2011-Cambodia	50	2	48	0.96	duck	A/Cambodia/U0417030/2010(H5N1)
avian	H5N1	2011	A/Cambodia/V0606311/2011(H5N1)	HA_A/Cambodia/V0606311/2011|EPI_ISL_98736|2011-06-06_|_|_A_/_H5N1_|	H5N1-2011-Cambodia	50	2	48	0.96	duck	A/chicken/Vietnam/KH/2010(H5N1)
avian	H5N1	2011	A/Cambodia/V0719348/2011(H5N1)	HA_A/Cambodia/V0719348/2011|EPI_ISL_110129|2011-07-19_|_|_A_/_H5N1_|	H5N1-2011-Cambodia	50	2	48	0.96	duck	A/Cambodia/U0417030/2010(H5N1)
avian	H5N1	2011	A/Cambodia/V0813302/2011(H5N1)	HA_A/Cambodia/V0813302/2011|EPI_ISL_110130|2011-08-18_|_|_A_/_H5N1_|	H5N1-2011-Cambodia	50	2	48	0.96	duck	A/Cambodia/U0417030/2010(H5N1)
avian	H5N1	2012	A/Cambodia/W0112303/2012(H5N1)	HA_A/Cambodia/W0112303/2012|EPI_ISL_110159|2012-01-10_|_|_A_/_H5N1_|	H5N1-2012-Cambodia	50	6	44	0.88	duck	A/marabou_stork/Cambodia/TM068/2011(H5N1)
avian	H5N1	2012	A/Cambodia/W0329318/2012(H5N1)	HA_A/Cambodia/W0329318/2012|EPI_ISL_166660|2012-03-29_|_|_A_/_H5N1_|	H5N1-2012-Cambodia	50	6	44	0.88	duck	A/marabou_stork/Cambodia/TM068/2011(H5N1)
avian	H5N1	2012	A/Cambodia/W0526301/2012(H5N1)	HA_A/Cambodia/W0526301/2012|EPI_ISL_166661|2012-05-25_|_|_A_/_H5N1_|	H5N1-2012-Cambodia	50	6	44	0.88	duck	A/chicken/Cambodia/008LC1/2011(H5N1)
avian	H5N1	2013	A/Cambodia/X0123311/2013(H5N1)	HA_A/Cambodia/X0123311/2013|EPI_ISL_166636|2013-01-09_|_|_A_/_H5N1_|	H5N1-2013-Cambodia	50	6	44	0.88	chicken	A/muscovy_duck/Vietnam/OIE-0043/2012(H5N1)
avian	H5N1	2013	A/Cambodia/X0123312/2013(H5N1)	HA_A/Cambodia/X0123312/2013|EPI_ISL_166637|2013-01-23_|_|_A_/_H5N1_|	H5N1-2013-Cambodia	50	5	45	0.9	chicken	A/muscovy_duck/Vietnam/OIE-0043/2012(H5N1)
avian	H5N1	2013	A/Cambodia/X0125302/2013(H5N1)	HA_A/Cambodia/X0125302/2013|EPI_ISL_150014|2013-01-25_|_|_A_/_H5N1_|	H5N1-2013-Cambodia	50	6	44	0.88	chicken	A/muscovy_duck/Vietnam/OIE-0043/2012(H5N1)
avian	H5N1	2013	A/Cambodia/X0207301/2013(H5N1)	HA_A/Cambodia/X0207301/2013|EPI_ISL_166638|2013-02-06_|_|_A_/_H5N1_|	H5N1-2013-Cambodia	50	6	44	0.88	chicken	A/muscovy_duck/Vietnam/OIE-0043/2012(H5N1)
avian	H5N1	2013	A/Cambodia/X0212301/2013(H5N1)	HA_A/Cambodia/X0212301/2013|EPI_ISL_166639|2013-02-11_|_|_A_/_H5N1_|	H5N1-2013-Cambodia	50	6	44	0.88	chicken	A/muscovy_duck/Vietnam/OIE-0043/2012(H5N1)
avian	H5N1	2013	A/Cambodia/X0215301/2013(H5N1)	HA_A/Cambodia/X0215301/2013|EPI_ISL_166641|2013-02-13_|_|_A_/_H5N1_|	H5N1-2013-Cambodia	50	6	44	0.88	chicken	A/muscovy_duck/Vietnam/OIE-0043/2012(H5N1)
avian	H5N1	2013	A/Cambodia/X0219301/2013(H5N1)	HA_A/Cambodia/X0219301/2013|EPI_ISL_166640|2013-02-18_|_|_A_/_H5N1_|	H5N1-2013-Cambodia	50	5	45	0.9	chicken	A/muscovy_duck/Vietnam/OIE-0043/2012(H5N1)
avian	H5N1	2013	A/Cambodia/X0502302/2013(H5N1)	HA_A/Cambodia/X0502302/2013|EPI_ISL_166680|2013-01-30_|_|_A_/_H5N1_|	H5N1-2013-Cambodia	50	6	44	0.88	chicken	A/muscovy_duck/Vietnam/OIE-0043/2012(H5N1)
avian	H5N1	2013	A/Cambodia/X0628313/2013(H5N1)	HA_A/Cambodia/X0628313/2013|EPI_ISL_162419|2013-06-28_|_|_A_/_H5N1_|	H5N1-2013-Cambodia	50	5	45	0.9	chicken	A/muscovy_duck/Vietnam/OIE-0043/2012(H5N1)
avian	H5N1	2013	A/Cambodia/X0808305/2013(H5N1)	HA_A/Cambodia/X0808305/2013|EPI_ISL_162420|2013-07-08_|_|_A_/_H5N1_|	H5N1-2013-Cambodia	50	5	45	0.9	chicken	A/muscovy_duck/Vietnam/OIE-0043/2012(H5N1)
avian	H5N1	2013	A/Cambodia/X0810301/2013(H5N1)	HA_A/Cambodia/X0810301/2013|EPI_ISL_150015|2013-08-09_|_|_A_/_H5N1_|	H5N1-2013-Cambodia	50	5	45	0.9	chicken	A/muscovy_duck/Vietnam/OIE-0043/2012(H5N1)
avian	H5N1	2013	A/Cambodia/X0817302/2013(H5N1)	HA_A/Cambodia/X0817302/2013|EPI_ISL_162424|2013-08-16_|_|_A_/_H5N1_|	H5N1-2013-Cambodia	50	6	44	0.88	chicken	A/muscovy_duck/Vietnam/OIE-0043/2012(H5N1)
avian	H5N1	2013	A/Cambodia/X0828324/2013(H5N1)	HA_A/Cambodia/X0828324/2013|EPI_ISL_162425|2013-02-28_|_|_A_/_H5N1_|	H5N1-2013-Cambodia	50	5	45	0.9	chicken	A/muscovy_duck/Vietnam/OIE-0043/2012(H5N1)
avian	H5N1	2013	A/Cambodia/X0913301/2013(H5N1)	HA_A/Cambodia/X0913301/2013|EPI_ISL_162427|2013-09-13_|_|_A_/_H5N1_|	H5N1-2013-Cambodia	50	6	44	0.88	chicken	A/muscovy_duck/Vietnam/OIE-0043/2012(H5N1)
avian	H5N1	2013	A/Cambodia/X0916322/2013(H5N1)	HA_A/Cambodia/X0916322/2013|EPI_ISL_162428|2013-09-16_|_|_A_/_H5N1_|	H5N1-2013-Cambodia	50	6	44	0.88	chicken	A/muscovy_duck/Vietnam/OIE-0043/2012(H5N1)
avian	H5N1	2013	A/Cambodia/X1024307/2013(H5N1)	HA_A/Cambodia/X1024307/2013|EPI_ISL_162429|2013-10-22_|_|_A_/_H5N1_|	H5N1-2013-Cambodia	50	6	44	0.88	chicken	A/muscovy_duck/Vietnam/OIE-0043/2012(H5N1)
avian	H5N1	2013	A/Cambodia/X1030304/2013(H5N1)	HA_A/Cambodia/X1030304/2013|EPI_ISL_153029|2013-10-25_|_clinical_sample|_A_/_H5N1_|	H5N1-2013-Cambodia	50	6	44	0.88	chicken	A/muscovy_duck/Vietnam/OIE-0043/2012(H5N1)
avian	H7N3	2004	A/Canada/rv504/2004(H7N3)	HA_A/Canada/rv504/2004|EPI_ISL_5873|2004-05-11_|_|_A_/_H7N3_|	H7N3-2004-Canada	50	0	50	1	chicken	A/blue-winged_teal/Texas/578585/2002(H7N3)
avian	H7N9	2013	A/Changsha/1/2013(H7N9)	HA_A/Changsha/1/2013|EPI_ISL_148696|2013-03-22_|_|_A_/_H7N9_|	H7N9-2013-Changsha	50	0	50	1	turkey	A/duck/Fujian/6380/2010(H7N3)
avian	H7N9	2013	A/Changsha/2/2013(H7N9)	HA_A/Changsha/2/2013|EPI_ISL_148697|2013-04-29_|_|_A_/_H7N9_|	H7N9-2013-Changsha	50	0	50	1	turkey	A/duck/Fujian/6380/2010(H7N3)
avian	H5N1	2006	A/China/2006(H5N1)	HA_A/China/2006|EPI_ISL_64081|2006_(Month_and_day_unknown)_|_|_A_/_H5N1_|	H5N1-2006-China	50	7	43	0.86	duck	A/Anhui/1/2005(H5N1)
avian	H5N1	2006	A/China/GD01/2006(H5N1)	HA_A/China/GD01/2006|EPI_ISL_10391|2006_(Month_and_day_unknown)_|_|_A_/_H5N1_|	H5N1-2006-China	50	7	43	0.86	duck	A/duck/Guangxi/4428/2005(H5N1)
avian	H5N1	2006	A/China/GD02/2006(H5N1)	HA_A/China/GD02/2006|EPI_ISL_13895|2006_(Month_and_day_unknown)_|_|_A_/_H5N1_|	H5N1-2006-China	50	7	43	0.86	duck	A/Anhui/1/2005(H5N1)
avian	H5N1	2007	A/Egypt/0636-NAMRU3/2007(H5N1)	HA_A/Egypt/0636-NAMRU3/2007|EPI_ISL_11410|2007_(Month_and_day_unknown)_|_|_A_/_H5N1_|	H5N1-2007-Egypt	50	3	47	0.94	chicken	A/turkey/Egypt/2253-2/2006(H5N1)
avian	H5N1	2007	A/Egypt/1394-NAMRU3/2007(H5N1)	HA_A/Egypt/1394-NAMRU3/2007|EPI_ISL_11866|2007-02-05_|_|_A_/_H5N1_|	H5N1-2007-Egypt	50	1	49	0.98	chicken	A/turkey/Egypt/2253-2/2006(H5N1)
avian	H5N1	2006	A/Egypt/14724-NAMRU3/2006(H5N1)	HA_A/Egypt/14724-NAMRU3/2006|EPI_ISL_11383|2006_(Month_and_day_unknown)_|_|_A_/_H5N1_|	H5N1-2006-Egypt	50	0	50	1	chicken	A/chicken/Kurgan/3/2005(H5N1)
avian	H5N1	2006	A/Egypt/14725-NAMRU3/2006(H5N1)	HA_A/Egypt/14725-NAMRU3/2006|EPI_ISL_11384|2006_(Month_and_day_unknown)_|_|_A_/_H5N1_|	H5N1-2006-Egypt	50	0	50	1	chicken	A/chicken/Kurgan/3/2005(H5N1)
avian	H5N1	2007	A/Egypt/1604-NAMRU3/2007(H5N1)	HA_A/Egypt/1604-NAMRU3/2007|EPI_ISL_11867|2007-02-12_|_|_A_/_H5N1_|	H5N1-2007-Egypt	50	6	44	0.88	chicken	A/chicken/Egypt/1081-NAMRU3/2006(H5N1)
avian	H5N1	2007	A/Egypt/1731-NAMRU3/2007(H5N1)	HA_A/Egypt/1731-NAMRU3/2007|EPI_ISL_11868|2007-02-14_|_|_A_/_H5N1_|	H5N1-2007-Egypt	50	4	46	0.92	chicken	A/turkey/Egypt/2253-2/2006(H5N1)
avian	H5N1	2010	A/Egypt/17692/2010(H5N1)	HA_A/Egypt/17692/2010|EPI_ISL_120315|2010_(Month_and_day_unknown)_|_Original|_A_/_H5N1_|	H5N1-2010-Egypt	50	15	35	0.7	chicken	A/goose/Egypt/0929-NLQP/2009(H5N1)
avian	H5N1	2007	A/Egypt/1902-NAMRU3/2007(H5N1)	HA_A/Egypt/1902-NAMRU3/2007|EPI_ISL_11869|2007-02-28_|_|_A_/_H5N1_|	H5N1-2007-Egypt	50	3	47	0.94	chicken	A/duck/Egypt/13010N3-CLEVB/2006(H5N1)
avian	H5N1	2007	A/Egypt/2256-NAMRU3/2007(H5N1)	HA_A/Egypt/2256-NAMRU3/2007|EPI_ISL_11870|2007-03-10_|_|_A_/_H5N1_|	H5N1-2007-Egypt	50	3	47	0.94	chicken	A/turkey/Egypt/2253-2/2006(H5N1)
avian	H5N1	2007	A/Egypt/2321-NAMRU3/2007(H5N1)	HA_A/Egypt/2321-NAMRU3/2007|EPI_ISL_11871|2007-03-13_|_|_A_/_H5N1_|	H5N1-2007-Egypt	50	3	47	0.94	chicken	A/chicken/Egypt/R1/2006(H5N1)
avian	H5N1	2007	A/Egypt/2331-NAMRU3/2007(H5N1)	HA_A/Egypt/2331-NAMRU3/2007|EPI_ISL_11872|2007-03-16_|_|_A_/_H5N1_|	H5N1-2007-Egypt	50	3	47	0.94	chicken	A/chicken/Egypt/R1/2006(H5N1)
avian	H5N1	2008	A/Egypt/2472-NAMRU3/2008(H5N1)	HA_A/Egypt/2472-NAMRU3/2008|EPI_ISL_120244|2008_(Month_and_day_unknown)_|_C1/E1|_A_/_H5N1_|	H5N1-2008-Egypt	50	9	41	0.82	chicken	A/peacock/Egypt/07667S-NLQP/2007(H5N1)
avian	H5N1	2007	A/Egypt/2616-NAMRU3/2007(H5N1)	HA_A/Egypt/2616-NAMRU3/2007|EPI_ISL_11873|2007-03-24_|_|_A_/_H5N1_|	H5N1-2007-Egypt	50	3	47	0.94	chicken	A/chicken/Egypt/R1/2006(H5N1)
avian	H5N1	2007	A/Egypt/2620-NAMRU3/2007(H5N1)	HA_A/Egypt/2620-NAMRU3/2007|EPI_ISL_11874|2007-03-25_|_|_A_/_H5N1_|	H5N1-2007-Egypt	50	3	47	0.94	chicken	A/chicken/Egypt/R1/2006(H5N1)
avian	H5N1	2007	A/Egypt/2621-NAMRU3/2007(H5N1)	HA_A/Egypt/2621-NAMRU3/2007|EPI_ISL_11875|2007-03-25_|_|_A_/_H5N1_|	H5N1-2007-Egypt	50	3	47	0.94	chicken	A/turkey/Egypt/2253-2/2006(H5N1)
avian	H5N1	2007	A/Egypt/321/2007(H5N1)	HA_A/Egypt/321/2007|EPI_ISL_28832|2007_(Month_and_day_unknown)_|_E1|_A_/_H5N1_|	H5N1-2007-Egypt	50	3	47	0.94	chicken	A/chicken/Egypt/R1/2006(H5N1)
avian	H5N1	2007	A/Egypt/321-NAMRU3/2007(H5N1)	HA_A/Egypt/321-NAMRU3/2007|EPI_ISL_120232|2007-03-13_|_E1|_A_/_H5N1_|	H5N1-2007-Egypt	50	3	47	0.94	chicken	A/chicken/Egypt/R1/2006(H5N1)
avian	H5N1	2009	A/Egypt/4935-NAMRU3/2009(H5N1)	HA_A/Egypt/4935-NAMRU3/2009|EPI_ISL_120259|2009-05-13_|_E1/E1|_A_/_H5N1_|	H5N1-2009-Egypt	50	10	40	0.8	chicken	A/Egypt/2621-NAMRU3/2007(H5N1)
avian	H5N1	2015	A/Egypt/682/2015(H5N1)	HA_A/Egypt/682/2015|EPI_ISL_195659|2015-01-15_|_E2|_A_/_H5N1_|	H5N1-2015-Egypt	50	9	41	0.82	chicken	A/Egypt/N5560/2014(H5N1)
avian	H5N1	2006	A/Egypt/7021-NAMRU3/2006(H5N1)	HA_A/Egypt/7021-NAMRU3/2006|EPI_ISL_74302|2006-05-16_|_|_A_/_H5N1_|	H5N1-2006-Egypt	50	0	50	1	chicken	A/chicken/Kurgan/3/2005(H5N1)
avian	H5N1	2006	A/Egypt/902782/2006(H5N1)	HA_A/Egypt/902782/2006|EPI_ISL_13500|2006_(Month_and_day_unknown)_|_|_A_/_H5N1_|	H5N1-2006-Egypt	50	1	49	0.98	chicken	A/chicken/Tulcea/RO-AI-019/2005(H5N1)
avian	H5N1	2006	A/Egypt/902786/2006(H5N1)	HA_A/Egypt/902786/2006|EPI_ISL_13501|2006_(Month_and_day_unknown)_|_|_A_/_H5N1_|	H5N1-2006-Egypt	50	0	50	1	chicken	A/chicken/Tulcea/RO-AI-019/2005(H5N1)
avian	H5N1	2009	A/Egypt/9538-NAMRU3/2009(H5N1)	HA_A/Egypt/9538-NAMRU3/2009|EPI_ISL_120253|2009-05-18_|_E1/E1|_A_/_H5N1_|	H5N1-2009-Egypt	50	10	40	0.8	chicken	A/Egypt/2621-NAMRU3/2007(H5N1)
avian	H5N1	2014	A/Egypt/MOH-NRC-7271/2014(H5N1)	HA_A/Egypt/MOH-NRC-7271/2014|EPI_ISL_174851|2014-11-26_|_|_A_/_H5N1_|	H5N1-2014-Egypt	50	2	48	0.96	chicken	A/duck/Egypt/M2583D/2010(H5N1)
avian	H5N1	2014	A/Egypt/MOH-NRC-7305/2014(H5N1)	HA_A/Egypt/MOH-NRC-7305/2014|EPI_ISL_174852|2014-11-28_|_|_A_/_H5N1_|	H5N1-2014-Egypt	50	2	48	0.96	chicken	A/duck/Egypt/M2583D/2010(H5N1)
avian	H5N1	2014	A/Egypt/MOH-NRC-8434/2014(H5N1)	HA_A/Egypt/MOH-NRC-8434/2014|EPI_ISL_177571|2014-12-27_|_|_A_/_H5N1_|	H5N1-2014-Egypt	50	2	48	0.96	chicken	A/Egypt/N02137/2012(H5N1)
avian	H5N1	2009	A/Egypt/N00001/2009(H5N1)	HA_A/Egypt/N00001/2009|EPI_ISL_31722|2009-01-11_|_E1|_A_/_H5N1_|	H5N1-2009-Egypt	50	10	40	0.8	chicken	A/Egypt/2621-NAMRU3/2007(H5N1)
avian	H5N1	2011	A/Egypt/N00002/2011(H5N1)	HA_A/Egypt/N00002/2011|EPI_ISL_120310|2011_(Month_and_day_unknown)_|_Original|_A_/_H5N1_|	H5N1-2011-Egypt	50	14	36	0.72	chicken	A/chicken/Egypt/10513S/2010(H5N1)
avian	H5N1	2011	A/Egypt/N00166/2011(H5N1)	HA_A/Egypt/N00166/2011|EPI_ISL_120305|2011_(Month_and_day_unknown)_|_Original|_A_/_H5N1_|	H5N1-2011-Egypt	50	11	39	0.78	chicken	A/duck/Egypt/M2583D/2010(H5N1)
avian	H5N1	2010	A/Egypt/N00269/2010(H5N1)	HA_A/Egypt/N00269/2010|EPI_ISL_74303|2010-01-11_|_E2|_A_/_H5N1_|	H5N1-2010-Egypt	50	21	29	0.58	human	A/chicken/Egypt/F7/2009(H5N1)
avian	H5N1	2010	A/Egypt/N00270/2010(H5N1)	HA_A/Egypt/N00270/2010|EPI_ISL_74304|2010-01-12_|_E2|_A_/_H5N1_|	H5N1-2010-Egypt	50	22	28	0.56	human	A/Egypt/N08835/2009(H5N1)
avian	H5N1	2009	A/Egypt/N00585/2009(H5N1)	HA_A/Egypt/N00585/2009|EPI_ISL_31723|2009-01-23_|_|_A_/_H5N1_|	H5N1-2009-Egypt	50	10	40	0.8	chicken	A/Egypt/2621-NAMRU3/2007(H5N1)
avian	H5N1	2009	A/Egypt/N00605/2009(H5N1)	HA_A/Egypt/N00605/2009|EPI_ISL_31724|2009-02-03_|_|_A_/_H5N1_|	H5N1-2009-Egypt	50	10	40	0.8	chicken	A/Egypt/2621-NAMRU3/2007(H5N1)
avian	H5N1	2009	A/Egypt/N00606/2009(H5N1)	HA_A/Egypt/N00606/2009|EPI_ISL_31725|2009-02-07_|_E2|_A_/_H5N1_|	H5N1-2009-Egypt	50	10	40	0.8	chicken	A/Egypt/2621-NAMRU3/2007(H5N1)
avian	H5N1	2012	A/Egypt/N00951/2012(H5N1)	HA_A/Egypt/N00951/2012|EPI_ISL_128406|2012-02-21_|_passage_details:_E2|_A_/_H5N1_|	H5N1-2012-Egypt	50	0	50	1	chicken	A/harrier/Israel/531/2011(H5N1)
avian	H5N1	2009	A/Egypt/N01310/2009(H5N1)	HA_A/Egypt/N01310/2009|EPI_ISL_31726|2009-02-28_|_|_A_/_H5N1_|	H5N1-2009-Egypt	50	10	40	0.8	chicken	A/Egypt/2621-NAMRU3/2007(H5N1)
avian	H5N1	2010	A/Egypt/N01360/2010(H5N1)	HA_A/Egypt/N01360/2010|EPI_ISL_74305|2010-02-02_|_C1|_A_/_H5N1_|	H5N1-2010-Egypt	50	19	31	0.62	human	A/chicken/Egypt/092-NLQP/2009(H5N1)
avian	H5N1	2010	A/Egypt/N01644/2010(H5N1)	HA_A/Egypt/N01644/2010|EPI_ISL_74306|2010-02-07_|_E1|_A_/_H5N1_|	H5N1-2010-Egypt	50	16	34	0.68	chicken	A/goose/Egypt/0929-NLQP/2009(H5N1)
avian	H5N1	2014	A/Egypt/N01753/2014(H5N1)	HA_A/Egypt/N01753/2014|EPI_ISL_164163|2014-03-06_|_|_A_/_H5N1_|	H5N1-2014-Egypt	50	2	48	0.96	chicken	A/harrier/Israel/531/2011(H5N1)
avian	H5N1	2014	A/Egypt/N01754/2014(H5N1)	HA_A/Egypt/N01754/2014|EPI_ISL_164164|2014-03-07_|_|_A_/_H5N1_|	H5N1-2014-Egypt	50	2	48	0.96	chicken	A/harrier/Israel/531/2011(H5N1)
avian	H5N1	2010	A/Egypt/N01982/2010(H5N1)	HA_A/Egypt/N01982/2010|EPI_ISL_74307|2010-02-12_|_E1|_A_/_H5N1_|	H5N1-2010-Egypt	50	21	29	0.58	human	A/Egypt/N09174/2009(H5N1)
avian	H5N1	2010	A/Egypt/N02038/2010(H5N1)	HA_A/Egypt/N02038/2010|EPI_ISL_74308|2010-02-15_|_E2|_A_/_H5N1_|	H5N1-2010-Egypt	50	21	29	0.58	human	A/Egypt/N08835/2009(H5N1)
avian	H5N1	2009	A/Egypt/N02039/2009(H5N1)	HA_A/Egypt/N02039/2009|EPI_ISL_31727|2009-03-03_|_|_A_/_H5N1_|	H5N1-2009-Egypt	50	10	40	0.8	chicken	A/Egypt/2621-NAMRU3/2007(H5N1)
avian	H5N1	2010	A/Egypt/N02127/2010(H5N1)	HA_A/Egypt/N02127/2010|EPI_ISL_74309|2010-02-13_|_E1|_A_/_H5N1_|	H5N1-2010-Egypt	50	19	31	0.62	human	A/Egypt/N09174/2009(H5N1)
avian	H5N1	2012	A/Egypt/N02137/2012(H5N1)	HA_A/Egypt/N02137/2012|EPI_ISL_128407|2012-03-29_|_passage_details:_C1|_A_/_H5N1_|	H5N1-2012-Egypt	50	0	50	1	chicken	A/harrier/Israel/531/2011(H5N1)
avian	H5N1	2009	A/Egypt/N02407/2009(H5N1)	HA_A/Egypt/N02407/2009|EPI_ISL_31728|2009-03-09_|_E1|_A_/_H5N1_|	H5N1-2009-Egypt	50	10	40	0.8	chicken	A/Egypt/2621-NAMRU3/2007(H5N1)
avian	H5N1	2010	A/Egypt/N02554/2010(H5N1)	HA_A/Egypt/N02554/2010|EPI_ISL_74310|2010-02-23_|_E1|_A_/_H5N1_|	H5N1-2010-Egypt	50	22	28	0.56	human	A/Egypt/N09174/2009(H5N1)
avian	H5N1	2009	A/Egypt/N02563/2009(H5N1)	HA_A/Egypt/N02563/2009|EPI_ISL_31729|2009-03-14_|_MD1|_A_/_H5N1_|	H5N1-2009-Egypt	50	10	40	0.8	chicken	A/Egypt/2621-NAMRU3/2007(H5N1)
avian	H5N1	2009	A/Egypt/N02752/2009(H5N1)	HA_A/Egypt/N02752/2009|EPI_ISL_31730|2009-03-24_|_MD1|_A_/_H5N1_|	H5N1-2009-Egypt	50	8	42	0.84	chicken	A/Egypt/2621-NAMRU3/2007(H5N1)
avian	H5N1	2010	A/Egypt/N02770/2010(H5N1)	HA_A/Egypt/N02770/2010|EPI_ISL_74311|2010-02-27_|_|_A_/_H5N1_|	H5N1-2010-Egypt	50	21	29	0.58	human	A/Egypt/N09174/2009(H5N1)
avian	H5N1	2010	A/Egypt/N03071/2010(H5N1)	HA_A/Egypt/N03071/2010|EPI_ISL_74312|2010-03-03_|_E1|_A_/_H5N1_|	H5N1-2010-Egypt	50	22	28	0.56	human	A/Egypt/N09174/2009(H5N1)
avian	H5N1	2010	A/Egypt/N03072/2010(H5N1)	HA_A/Egypt/N03072/2010|EPI_ISL_74313|2010-03-07_|_E1|_A_/_H5N1_|	H5N1-2010-Egypt	50	16	34	0.68	chicken	A/goose/Egypt/0929-NLQP/2009(H5N1)
avian	H5N1	2009	A/Egypt/N03228/2009(H5N1)	HA_A/Egypt/N03228/2009|EPI_ISL_31731|2009-03-30_|_MD1|_A_/_H5N1_|	H5N1-2009-Egypt	50	10	40	0.8	chicken	A/Egypt/2621-NAMRU3/2007(H5N1)
avian	H5N1	2009	A/Egypt/N03272/2009(H5N1)	HA_A/Egypt/N03272/2009|EPI_ISL_31732|2009-04-01_|_MD1|_A_/_H5N1_|	H5N1-2009-Egypt	50	10	40	0.8	chicken	A/Egypt/2621-NAMRU3/2007(H5N1)
avian	H5N1	2009	A/Egypt/N03434/2009(H5N1)	HA_A/Egypt/N03434/2009|EPI_ISL_31733|2009-04-15_|_|_A_/_H5N1_|	H5N1-2009-Egypt	50	7	43	0.86	chicken	A/chicken/Egypt/RIMD12-3/2008(H5N1)
avian	H5N1	2009	A/Egypt/N03438/2009(H5N1)	HA_A/Egypt/N03438/2009|EPI_ISL_31734|2009-04-16_|_|_A_/_H5N1_|	H5N1-2009-Egypt	50	10	40	0.8	chicken	A/Egypt/2621-NAMRU3/2007(H5N1)
avian	H5N1	2009	A/Egypt/N03439/2009(H5N1)	HA_A/Egypt/N03439/2009|EPI_ISL_31735|2009-04-18_|_E1|_A_/_H5N1_|	H5N1-2009-Egypt	50	10	40	0.8	chicken	A/Egypt/2621-NAMRU3/2007(H5N1)
avian	H5N1	2009	A/Egypt/N03450/2009(H5N1)	HA_A/Egypt/N03450/2009|EPI_ISL_31736|2009-04-19_|_E1|_A_/_H5N1_|	H5N1-2009-Egypt	50	9	41	0.82	chicken	A/Egypt/2621-NAMRU3/2007(H5N1)
avian	H5N1	2011	A/Egypt/N0423/2011(H5N1)	HA_A/Egypt/N0423/2011|EPI_ISL_120281|2011_(Month_and_day_unknown)_|_E3|_A_/_H5N1_|	H5N1-2011-Egypt	50	17	33	0.66	chicken	A/goose/Egypt/0929-NLQP/2009(H5N1)
avian	H5N1	2011	A/Egypt/N04284/2011(H5N1)	HA_A/Egypt/N04284/2011|EPI_ISL_120307|2011_(Month_and_day_unknown)_|_Original|_A_/_H5N1_|	H5N1-2011-Egypt	50	11	39	0.78	chicken	A/chicken/Egypt/10513S/2010(H5N1)
avian	H5N1	2011	A/Egypt/N04285/2011(H5N1)	HA_A/Egypt/N04285/2011|EPI_ISL_120311|2011_(Month_and_day_unknown)_|_Original|_A_/_H5N1_|	H5N1-2011-Egypt	50	11	39	0.78	chicken	A/chicken/Egypt/10513S/2010(H5N1)
avian	H5N1	2011	A/Egypt/N04286/2011(H5N1)	HA_A/Egypt/N04286/2011|EPI_ISL_120304|2011_(Month_and_day_unknown)_|_Original|_A_/_H5N1_|	H5N1-2011-Egypt	50	9	41	0.82	chicken	A/chicken/Egypt/10513S/2010(H5N1)
avian	H5N1	2011	A/Egypt/N04287/2011(H5N1)	HA_A/Egypt/N04287/2011|EPI_ISL_120306|2011_(Month_and_day_unknown)_|_Original|_A_/_H5N1_|	H5N1-2011-Egypt	50	11	39	0.78	chicken	A/chicken/Egypt/10513S/2010(H5N1)
avian	H5N1	2011	A/Egypt/N04288/2011(H5N1)	HA_A/Egypt/N04288/2011|EPI_ISL_120303|2011_(Month_and_day_unknown)_|_Original|_A_/_H5N1_|	H5N1-2011-Egypt	50	9	41	0.82	chicken	A/chicken/Egypt/10513S/2010(H5N1)
avian	H5N1	2009	A/Egypt/N04316/2009(H5N1)	HA_A/Egypt/N04316/2009|EPI_ISL_31737|2009-05-09_|_|_A_/_H5N1_|	H5N1-2009-Egypt	50	10	40	0.8	chicken	A/Egypt/2621-NAMRU3/2007(H5N1)
avian	H5N1	2009	A/Egypt/N04394/2009(H5N1)	HA_A/Egypt/N04394/2009|EPI_ISL_31738|2009-05-11_|_E1|_A_/_H5N1_|	H5N1-2009-Egypt	50	8	42	0.84	chicken	A/Egypt/2621-NAMRU3/2007(H5N1)
avian	H5N1	2009	A/Egypt/N04395/2009(H5N1)	HA_A/Egypt/N04395/2009|EPI_ISL_31739|2009-05-13_|_E1|_A_/_H5N1_|	H5N1-2009-Egypt	50	10	40	0.8	chicken	A/Egypt/2621-NAMRU3/2007(H5N1)
avian	H5N1	2009	A/Egypt/N04396/2009(H5N1)	HA_A/Egypt/N04396/2009|EPI_ISL_31740|2009-05-17_|_E1|_A_/_H5N1_|	H5N1-2009-Egypt	50	10	40	0.8	chicken	A/Egypt/2621-NAMRU3/2007(H5N1)
avian	H5N1	2010	A/Egypt/N04434/2010(H5N1)	HA_A/Egypt/N04434/2010|EPI_ISL_74314|2010-03-31_|_|_A_/_H5N1_|	H5N1-2010-Egypt	50	17	33	0.66	chicken	A/goose/Egypt/0929-NLQP/2009(H5N1)
avian	H5N1	2009	A/Egypt/N04526/2009(H5N1)	HA_A/Egypt/N04526/2009|EPI_ISL_31741|2009-05-18_|_MD1|_A_/_H5N1_|	H5N1-2009-Egypt	50	7	43	0.86	chicken	A/chicken/Egypt/RIMD12-3/2008(H5N1)
avian	H5N1	2009	A/Egypt/N04527/2009(H5N1)	HA_A/Egypt/N04527/2009|EPI_ISL_31742|2009-05-18_|_MD1|_A_/_H5N1_|	H5N1-2009-Egypt	50	10	40	0.8	chicken	A/Egypt/2621-NAMRU3/2007(H5N1)
avian	H5N1	2009	A/Egypt/N04822/2009(H5N1)	HA_A/Egypt/N04822/2009|EPI_ISL_31743|2009-05-25_|_E1|_A_/_H5N1_|	H5N1-2009-Egypt	50	8	42	0.84	chicken	A/chicken/Egypt/RIMD12-3/2008(H5N1)
avian	H5N1	2009	A/Egypt/N04823/2009(H5N1)	HA_A/Egypt/N04823/2009|EPI_ISL_31744|2009-05-25_|_E1|_A_/_H5N1_|	H5N1-2009-Egypt	50	10	40	0.8	chicken	A/Egypt/2621-NAMRU3/2007(H5N1)
avian	H5N1	2009	A/Egypt/N04979/2009(H5N1)	HA_A/Egypt/N04979/2009|EPI_ISL_31745|2009-05-31_|_MD1|_A_/_H5N1_|	H5N1-2009-Egypt	50	7	43	0.86	chicken	A/chicken/Egypt/RIMD12-3/2008(H5N1)
avian	H5N1	2009	A/Egypt/N05056/2009(H5N1)	HA_A/Egypt/N05056/2009|EPI_ISL_31746|2009-06-06_|_MD1|_A_/_H5N1_|	H5N1-2009-Egypt	50	10	40	0.8	chicken	A/Egypt/2621-NAMRU3/2007(H5N1)
avian	H5N1	2011	A/Egypt/N0544/2011(H5N1)	HA_A/Egypt/N0544/2011|EPI_ISL_120275|2011_(Month_and_day_unknown)_|_E3|_A_/_H5N1_|	H5N1-2011-Egypt	50	11	39	0.78	chicken	A/chicken/Egypt/10513S/2010(H5N1)
avian	H5N1	2011	A/Egypt/N05860/2011(H5N1)	HA_A/Egypt/N05860/2011|EPI_ISL_120309|2011_(Month_and_day_unknown)_|_Original|_A_/_H5N1_|	H5N1-2011-Egypt	50	13	37	0.74	chicken	A/chicken/Egypt/10513S/2010(H5N1)
avian	H5N1	2009	A/Egypt/N05912/2009(H5N1)	HA_A/Egypt/N05912/2009|EPI_ISL_74318|2009-06-16_|_|_A_/_H5N1_|	H5N1-2009-Egypt	50	10	40	0.8	chicken	A/Egypt/2621-NAMRU3/2007(H5N1)
avian	H5N1	2011	A/Egypt/N0677/2011(H5N1)	HA_A/Egypt/N0677/2011|EPI_ISL_120278|2011_(Month_and_day_unknown)_|_E2|_A_/_H5N1_|	H5N1-2011-Egypt	50	11	39	0.78	chicken	A/chicken/Egypt/10513S/2010(H5N1)
avian	H5N1	2009	A/Egypt/N07908/2009(H5N1)	HA_A/Egypt/N07908/2009|EPI_ISL_74320|2009-07-30_|_E1|_A_/_H5N1_|	H5N1-2009-Egypt	50	10	40	0.8	chicken	A/Egypt/2621-NAMRU3/2007(H5N1)
avian	H5N1	2009	A/Egypt/N08835/2009(H5N1)	HA_A/Egypt/N08835/2009|EPI_ISL_74321|2009-08-01_|_|_A_/_H5N1_|	H5N1-2009-Egypt	50	10	40	0.8	chicken	A/Egypt/2621-NAMRU3/2007(H5N1)
avian	H5N1	2010	A/Egypt/N08932/2010(H5N1)	HA_A/Egypt/N08932/2010|EPI_ISL_120312|2010_(Month_and_day_unknown)_|_Original|_A_/_H5N1_|	H5N1-2010-Egypt	50	20	30	0.6	human	A/Egypt/N09174/2009(H5N1)
avian	H5N1	2009	A/Egypt/N09174/2009(H5N1)	HA_A/Egypt/N09174/2009|EPI_ISL_74324|2009-08-26_|_E1|_A_/_H5N1_|	H5N1-2009-Egypt	50	10	40	0.8	chicken	A/Egypt/2621-NAMRU3/2007(H5N1)
avian	H5N1	2010	A/Egypt/N09407/2010(H5N1)	HA_A/Egypt/N09407/2010|EPI_ISL_120314|2010_(Month_and_day_unknown)_|_Original|_A_/_H5N1_|	H5N1-2010-Egypt	50	21	29	0.58	human	A/Egypt/N09174/2009(H5N1)
avian	H5N1	2009	A/Egypt/N09539/2009(H5N1)	HA_A/Egypt/N09539/2009|EPI_ISL_74325|2009-09-16_|_E1|_A_/_H5N1_|	H5N1-2009-Egypt	50	10	40	0.8	chicken	A/Egypt/2621-NAMRU3/2007(H5N1)
avian	H5N1	2011	A/Egypt/N09966/2011(H5N1)	HA_A/Egypt/N09966/2011|EPI_ISL_120285|2011-09-21_|_E1|_A_/_H5N1_|	H5N1-2011-Egypt	50	11	39	0.78	chicken	A/chicken/Egypt/10513S/2010(H5N1)
avian	H5N1	2011	A/Egypt/N10621/2011(H5N1)	HA_A/Egypt/N10621/2011|EPI_ISL_120290|2011-10-30_|_E1|_A_/_H5N1_|	H5N1-2011-Egypt	50	11	39	0.78	chicken	A/chicken/Egypt/10513S/2010(H5N1)
avian	H5N1	2010	A/Egypt/N10954/2010(H5N1)	HA_A/Egypt/N10954/2010|EPI_ISL_120308|2010_(Month_and_day_unknown)_|_Original|_A_/_H5N1_|	H5N1-2010-Egypt	50	20	30	0.6	human	A/Egypt/N09174/2009(H5N1)
avian	H5N1	2011	A/Egypt/N11126/2011(H5N1)	HA_A/Egypt/N11126/2011|EPI_ISL_120286|2011-12-01_|_E1|_A_/_H5N1_|	H5N1-2011-Egypt	50	10	40	0.8	chicken	A/duck/Egypt/M2583D/2010(H5N1)
avian	H5N1	2011	A/Egypt/N11470/2011(H5N1)	HA_A/Egypt/N11470/2011|EPI_ISL_120288|2011-12-15_|_E1|_A_/_H5N1_|	H5N1-2011-Egypt	50	8	42	0.84	chicken	A/duck/Egypt/M2583D/2010(H5N1)
avian	H5N1	2009	A/Egypt/N11981/2009(H5N1)	HA_A/Egypt/N11981/2009|EPI_ISL_74335|2009-11-22_|_E2|_A_/_H5N1_|	H5N1-2009-Egypt	50	9	41	0.82	chicken	A/Egypt/2621-NAMRU3/2007(H5N1)
avian	H5N1	2011	A/Egypt/N14976/2011(H5N1)	HA_A/Egypt/N14976/2011|EPI_ISL_120289|2011-12-21_|_E2|_A_/_H5N1_|	H5N1-2011-Egypt	50	8	42	0.84	chicken	A/duck/Egypt/M2583D/2010(H5N1)
avian	H5N1	2009	A/Egypt/N15262/2009(H5N1)	HA_A/Egypt/N15262/2009|EPI_ISL_74343|2009-12_(Day_unknown)_|_E2|_A_/_H5N1_|	H5N1-2009-Egypt	50	6	44	0.88	chicken	A/Egypt/2621-NAMRU3/2007(H5N1)
avian	H5N1	2010	A/Egypt/N16789/2010(H5N1)	HA_A/Egypt/N16789/2010|EPI_ISL_120313|2010_(Month_and_day_unknown)_|_Original|_A_/_H5N1_|	H5N1-2010-Egypt	50	20	30	0.6	human	A/duck/Egypt/0990SM-NLQP/2009(H5N1)
avian	H5N1	2011	A/Egypt/N6322/2011(H5N1)	HA_A/Egypt/N6322/2011|EPI_ISL_120276|2011_(Month_and_day_unknown)_|_E2|_A_/_H5N1_|	H5N1-2011-Egypt	50	11	39	0.78	chicken	A/chicken/Egypt/10513S/2010(H5N1)
avian	H5N1	2011	A/Egypt/N6658/2011(H5N1)	HA_A/Egypt/N6658/2011|EPI_ISL_120277|2011_(Month_and_day_unknown)_|_E2|_A_/_H5N1_|	H5N1-2011-Egypt	50	12	38	0.76	chicken	A/chicken/Egypt/10513S/2010(H5N1)
avian	H5N1	2011	A/Egypt/N6774/2011(H5N1)	HA_A/Egypt/N6774/2011|EPI_ISL_120279|2011_(Month_and_day_unknown)_|_E1|_A_/_H5N1_|	H5N1-2011-Egypt	50	11	39	0.78	chicken	A/chicken/Egypt/10513S/2010(H5N1)
avian	H5N1	2011	A/Egypt/N6828/2011(H5N1)	HA_A/Egypt/N6828/2011|EPI_ISL_120280|2011_(Month_and_day_unknown)_|_E3|_A_/_H5N1_|	H5N1-2011-Egypt	50	12	38	0.76	chicken	A/duck/Egypt/M2583D/2010(H5N1)
avian	H5N1	2011	A/Egypt/N7562/2011(H5N1)	HA_A/Egypt/N7562/2011|EPI_ISL_120282|2011_(Month_and_day_unknown)_|_E3|_A_/_H5N1_|	H5N1-2011-Egypt	50	11	39	0.78	chicken	A/duck/Egypt/M2583D/2010(H5N1)
avian	H5N1	2011	A/Egypt/N7592/2011(H5N1)	HA_A/Egypt/N7592/2011|EPI_ISL_120283|2011_(Month_and_day_unknown)_|_E2|_A_/_H5N1_|	H5N1-2011-Egypt	50	11	39	0.78	chicken	A/chicken/Egypt/10513S/2010(H5N1)
avian	H5N1	2011	A/Egypt/N7724/2011(H5N1)	HA_A/Egypt/N7724/2011|EPI_ISL_120284|2011_(Month_and_day_unknown)_|_E2|_A_/_H5N1_|	H5N1-2011-Egypt	50	13	37	0.74	chicken	A/chicken/Egypt/10513S/2010(H5N1)
avian	H7N7	1996	A/England/268/1996(H7N7)	HA_A/England/268/1996|EPI_ISL_952|1996_(Month_and_day_unknown)_|_|_A_/_H7N7_|	H7N7-1996-England	50	17	33	0.66	human	A/turkey/Ireland/PV74/1995(H7N7)
avian	H7N7	1996	A/England/AV877/1996(H7N7)	HA_A/England/AV877/1996|EPI_ISL_68687|1996_(Month_and_day_unknown)_|_|_A_/_H7N7_|	H7N7-1996-England	50	17	33	0.66	human	A/turkey/Ireland/PV74/1995(H7N7)
avian	H7N9	2013	A/Fujian/01/2013(H7N9)	HA_A/Fujian/01/2013|EPI_ISL_141180|2013-04-23_|_E1|_A_/_H7N9_|	H7N9-2013-Fujian	50	0	50	1	turkey	A/duck/Fujian/6380/2010(H7N3)
avian	H7N9	2015	A/Fujian/09273/2015(H7N9)	HA_A/Fujian/09273/2015|EPI_ISL_172828|2015-01-12_|_E1|_A_/_H7N9_|	H7N9-2015-Fujian	50	22	28	0.56	human	A/chicken/Jiangxi/13538/2014(H7N9)
avian	H5N1	2005	A/Fujian/1/2005(H5N1)	HA_A/Fujian/1/2005|EPI_ISL_24607|2005-12-12_|_E1|_A_/_H5N1_|	H5N1-2005-Fujian	50	3	47	0.94	chicken	A/duck/Hunan/733/2004(H5N1)
avian	H5N1	2007	A/Fujian/1/2007(H5N1)	HA_A/Fujian/1/2007|EPI_ISL_30605|2007-02-25_|_|_A_/_H5N1_|	H5N1-2007-Fujian	50	5	45	0.9	duck	A/duck/Guangxi/288/2006(H5N1)
avian	H7N9	2013	A/Fujian/1/2013(H7N9)	HA_A/Fujian/1/2013|EPI_ISL_140881|2013-04-24_|_|_A_/_H7N9_|	H7N9-2013-Fujian	50	0	50	1	turkey	A/duck/Fujian/6380/2010(H7N3)
avian	H7N9	2014	A/Guangdong/02496/2014(H7N9)	HA_A/Guangdong/02496/2014|EPI_ISL_172823|2014-11-27_|_E1|_A_/_H7N9_|	H7N9-2014-Guangdong	50	25	25	0.5	human	A/chicken/Huzhou/4076/2013(H7N9)
avian	H7N9	2013	A/Guangdong/03/2013(H7N9)	HA_A/Guangdong/03/2013|EPI_ISL_156300|2013-12-15_|_passage_details:_chick_embryo|_A_/_H7N9_|	H7N9-2013-Guangdong	50	0	50	1	turkey	A/duck/Fujian/6380/2010(H7N3)
avian	H7N9	2013	A/Guangdong/04/2013(H7N9)	HA_A/Guangdong/04/2013|EPI_ISL_156302|2013-12-16_|_passage_details:_chick_embryo|_A_/_H7N9_|	H7N9-2013-Guangdong	50	0	50	1	duck	A/duck/Fujian/6380/2010(H7N3)
avian	H7N9	2013	A/Guangdong/05/2013(H7N9)	HA_A/Guangdong/05/2013|EPI_ISL_156304|2013-12-17_|_passage_details:_chick_embryo|_A_/_H7N9_|	H7N9-2013-Guangdong	50	0	50	1	turkey	A/duck/Fujian/6380/2010(H7N3)
avian	H5N1	2006	A/Guangdong/1/2006(H5N1)	HA_A/Guangdong/1/2006|EPI_ISL_30606|2006-03-04_|_|_A_/_H5N1_|	H5N1-2006-Guangdong	50	7	43	0.86	duck	A/duck/Guangxi/4428/2005(H5N1)
avian	H5N1	2008	A/Guangdong/1/2008(H5N1)	HA_A/Guangdong/1/2008|EPI_ISL_73306|2008-02-16_|_E2|_A_/_H5N1_|	H5N1-2008-Guangdong	50	9	41	0.82	duck	A/duck/Vietnam/219/2005(H5N1)
avian	H7N9	2013	A/Guangdong/1/2013(H7N9)	HA_A/Guangdong/1/2013|EPI_ISL_148417|2013-08-10_|_|_A_/_H7N9_|	H7N9-2013-Guangdong	50	0	50	1	duck	A/duck/Fujian/6380/2010(H7N3)
avian	H7N9	2015	A/Guangdong/15SF010/2015(H7N9)	HA_A/Guangdong/15SF010/2015|EPI_ISL_172817|2015-01-06_|_E1|_A_/_H7N9_|	H7N9-2015-Guangdong	50	19	31	0.62	chicken	A/chicken/Dongguan/1690/2014(H7N9)
avian	H7N9	2015	A/Guangdong/15SF018/2015(H7N9)	HA_A/Guangdong/15SF018/2015|EPI_ISL_172816|2015-01-12_|_E1|_A_/_H7N9_|	H7N9-2015-Guangdong	50	20	30	0.6	chicken	A/chicken/Dongguan/1690/2014(H7N9)
avian	H5N1	2006	A/Guangdong/2/2006(H5N1)	HA_A/Guangdong/2/2006|EPI_ISL_73299|2006-06-03_|_E2|_A_/_H5N1_|	H5N1-2006-Guangdong	50	7	43	0.86	duck	A/Anhui/1/2005(H5N1)
avian	H7N9	2013	A/Guangdong/2/2013(H7N9)	HA_A/Guangdong/2/2013|EPI_ISL_153723|2013_(Month_and_day_unknown)_|_|_A_/_H7N9_|	H7N9-2013-Guangdong	50	0	50	1	turkey	A/duck/Fujian/6380/2010(H7N3)
avian	H5N1	2005	A/Guangxi/1/2005(H5N1)	HA_A/Guangxi/1/2005|EPI_ISL_10060|2005_(Month_and_day_unknown)_|_|_A_/_H5N1_|	H5N1-2005-Guangxi	50	0	50	1	duck	A/duck/Hunan/733/2004(H5N1)
avian	H5N1	2008	A/Guangxi/1/2008(H5N1)	HA_A/Guangxi/1/2008|EPI_ISL_73305|2008-02-12_|_E2|_A_/_H5N1_|	H5N1-2008-Guangxi	50	8	42	0.84	duck	A/house_crow/Hong_Kong/719/2007(H5N1)
avian	H5N1	2009	A/Guangxi/1/2009(H5N1)	HA_A/Guangxi/1/2009|EPI_ISL_29508|2009-01-24_|_E1|_A_/_H5N1_|	H5N1-2009-Guangxi	50	0	50	1	chicken	A/grey_heron/Hong_Kong/1046/2008(H5N1)
avian	H7N9	2014	A/Guangzhou/1/2014(H7N9)	HA_A/Guangzhou/1/2014|EPI_ISL_157151|2014-01-26_|_passage_details:_E1|_A_/_H7N9_|	H7N9-2014-Guangzhou	50	21	29	0.58	human	A/environment/Hangzhou/34/2013(H7N9)
avian	H7N9	2014	A/Guangzhou/2/2014(H7N9)	HA_A/Guangzhou/2/2014|EPI_ISL_157152|2014-01-26_|_passage_details:_E1|_A_/_H7N9_|	H7N9-2014-Guangzhou	50	21	29	0.58	human	A/environment/Hangzhou/34/2013(H7N9)
avian	H5N6	2014	A/Guangzhou/39715/2014(H5N6)	HA_A/Guangzhou/39715/2014|EPI_ISL_175335|2014-12-11_|_passage_details:_E1|_A_/_H5N6_|	H5N6-2014-Guangzhou	50	8	42	0.84	duck	A/chicken/Shenzhen/2269/2013(H5N6)
avian	H7N9	2014	A/Guizhou/01502/2014(H7N9)	HA_A/Guizhou/01502/2014|EPI_ISL_157771|2014-01-08_|_E1|_A_/_H7N9_|	H7N9-2014-Guizhou	50	23	27	0.54	human	A/duck/Anhui/SC702/2013(H7N9)
avian	H7N9	2015	A/Guizhou/03240/2015(H7N9)	HA_A/Guizhou/03240/2015|EPI_ISL_172822|2015-01-09_|_E1|_A_/_H7N9_|	H7N9-2015-Guizhou	50	22	28	0.56	human	A/chicken/Jiangxi/13538/2014(H7N9)
avian	H5N1	2009	A/Guizhou/1/2009(H5N1)	HA_A/Guizhou/1/2009|EPI_ISL_73309|2009-01-15_|_E2|_A_/_H5N1_|	H5N1-2009-Guizhou	50	8	42	0.84	duck	A/duck/Vietnam/219/2005(H5N1)
avian	H5N1	2012	A/Guizhou/1/2012(H5N1)	HA_A/Guizhou/1/2012|EPI_ISL_102993|2012-01-22_|_E1|_A_/_H5N1_|	H5N1-2012-Guizhou	50	5	45	0.9	duck	A/chicken/Viet_Nam/TMU013/2008(H5N1)
avian	H5N1	2013	A/Guizhou/2/2013(H5N1)	HA_A/Guizhou/2/2013|EPI_ISL_135217|2013-02-09_|_E1/E1|_A_/_H5N1_|	H5N1-2013-Guizhou	50	6	44	0.88	duck	A/chicken/Viet_Nam/TMU013/2008(H5N1)
avian	H7N9	2013	A/Hangzhou/1/2013(H7N9)	HA_A/Hangzhou/1/2013|EPI_ISL_138977|2013-03-24_|_c1|_A_/_H7N9_|	H7N9-2013-Hangzhou	50	0	50	1	turkey	A/duck/Fujian/6380/2010(H7N3)
avian	H7N9	2014	A/Hangzhou/10-1/2014(H7N9)	HA_A/Hangzhou/10-1/2014|EPI_ISL_157592|2014-01-13_|_|_A_/_H7N9_|	H7N9-2014-Hangzhou	50	21	29	0.58	human	A/environment/Hangzhou/34/2013(H7N9)
avian	H7N9	2014	A/Hangzhou/112/2014(H7N9)	HA_A/Hangzhou/112/2014|EPI_ISL_164006|2014-02-09_|_Original|_A_/_H7N9_|	H7N9-2014-Hangzhou	50	21	29	0.58	human	A/environment/Hangzhou/34/2013(H7N9)
avian	H7N9	2014	A/Hangzhou/118/2014(H7N9)	HA_A/Hangzhou/118/2014|EPI_ISL_164007|2014-02-10_|_Original|_A_/_H7N9_|	H7N9-2014-Hangzhou	50	21	29	0.58	human	A/environment/Hangzhou/34/2013(H7N9)
avian	H7N9	2014	A/Hangzhou/17-1/2014(H7N9)	HA_A/Hangzhou/17-1/2014|EPI_ISL_157594|2014-01-18_|_|_A_/_H7N9_|	H7N9-2014-Hangzhou	50	20	30	0.6	human	A/environment/Hangzhou/34/2013(H7N9)
avian	H7N9	2014	A/Hangzhou/19/2014(H7N9)	HA_A/Hangzhou/19/2014|EPI_ISL_163997|2014-01-18_|_Original|_A_/_H7N9_|	H7N9-2014-Hangzhou	50	21	29	0.58	human	A/environment/Hangzhou/34/2013(H7N9)
avian	H7N9	2013	A/Hangzhou/2/2013(H7N9)	HA_A/Hangzhou/2/2013|EPI_ISL_139498|2013-03-25_|_|_A_/_H7N9_|	H7N9-2013-Hangzhou	50	0	50	1	turkey	A/duck/Fujian/6380/2010(H7N3)
avian	H7N9	2013	A/Hangzhou/3/2013(H7N9)	HA_A/Hangzhou/3/2013|EPI_ISL_139499|2013-04-02_|_|_A_/_H7N9_|	H7N9-2013-Hangzhou	50	0	50	1	duck	A/duck/Fujian/6380/2010(H7N3)
avian	H7N9	2014	A/Hangzhou/30/2014(H7N9)	HA_A/Hangzhou/30/2014|EPI_ISL_163999|2014-01-20_|_Original|_A_/_H7N9_|	H7N9-2014-Hangzhou	50	21	29	0.58	human	A/environment/Hangzhou/34/2013(H7N9)
avian	H7N9	2014	A/Hangzhou/35/2014(H7N9)	HA_A/Hangzhou/35/2014|EPI_ISL_164000|2014-01-23_|_Original|_A_/_H7N9_|	H7N9-2014-Hangzhou	50	21	29	0.58	human	A/environment/Hangzhou/34/2013(H7N9)
avian	H7N9	2014	A/Hangzhou/38/2014(H7N9)	HA_A/Hangzhou/38/2014|EPI_ISL_164001|2014-01-23_|_Original|_A_/_H7N9_|	H7N9-2014-Hangzhou	50	21	29	0.58	human	A/environment/Hangzhou/34/2013(H7N9)
avian	H7N9	2014	A/Hangzhou/39/2014(H7N9)	HA_A/Hangzhou/39/2014|EPI_ISL_164002|2014-01-23_|_Original|_A_/_H7N9_|	H7N9-2014-Hangzhou	50	21	29	0.58	human	A/environment/Hangzhou/34/2013(H7N9)
avian	H7N9	2014	A/Hangzhou/40/2014(H7N9)	HA_A/Hangzhou/40/2014|EPI_ISL_164003|2014-01-24_|_Original|_A_/_H7N9_|	H7N9-2014-Hangzhou	50	21	29	0.58	human	A/environment/Hangzhou/34/2013(H7N9)
avian	H7N9	2014	A/Hangzhou/49/2014(H7N9)	HA_A/Hangzhou/49/2014|EPI_ISL_164004|2014-01-29_|_Original|_A_/_H7N9_|	H7N9-2014-Hangzhou	50	21	29	0.58	human	A/environment/Hangzhou/34/2013(H7N9)
avian	H5N1	2005	A/Hanoi/30408/2005(H5N1)	HA_A/Hanoi/30408/2005|EPI_ISL_295|2005_(Month_and_day_unknown)_|_|_A_/_H5N1_|	H5N1-2005-Hanoi	50	13	37	0.74	chicken	A/chicken/Vietnam/32/2004(H5N1)
swine	H3N2	2012	A/Hawaii/03/2012(H3N2)	HA_A/Hawaii/03/2012|EPI_ISL_123211|2012-07-12_|_Original|_A_/_H3N2_|	H3N2-2012-Hawaii	50	8	42	0.84	swine	A/West_Virginia/06/2011(H3N2)
avian	H7N9	2013	A/Henan/01/2013(H7N9)	HA_A/Henan/01/2013|EPI_ISL_141178|2013-04-16_|_E1|_A_/_H7N9_|	H7N9-2013-Henan	50	0	50	1	turkey	A/duck/Fujian/6380/2010(H7N3)
avian	H5N1	2003	A/HK/212/03(H5N1)	HA_A/HK/212/03|EPI_ISL_3842|2003_(Month_and_day_unknown)_|_|_A_/_H5N1_|	H5N1-2003-HK	50	1	49	0.98	duck	A/goose/Hong_Kong/739.2/2002(H5N1)
avian	H9N2	1999	A/Hong_Kong/1073/99(H9N2)	HA_A/Hong_Kong/1073/99|EPI_ISL_140|1999_(Month_and_day_unknown)_|_|_A_/_H9N2_|_92	H9N2-1999-Hong_Kong	50	0	50	1	chicken	A/chicken/Iran/SS1/1998(H9N2)
avian	H9N2	1997	A/Hong_Kong/1074/1997(H9N2)	HA_A/Hong_Kong/1074/1997|EPI_ISL_68651|1997_(Month_and_day_unknown)_|_|_A_/_H9N2_|	H9N2-1997-Hong_Kong	50	1	49	0.98	turkey	A/chicken/Beijing/1/1994(H9N2)
avian	H5N1	1999	A/Hong_Kong/1074/99(H5N1)	HA_A/Hong_Kong/1074/99|EPI_ISL_68685|1997_(Month_and_day_unknown)_|_|_A_/_H5N1_|	H5N1-1999-Hong_Kong	50	0	50	1	chicken	A/chicken/Iran/SS1/1998(H9N2)
avian	H5N1	1997	A/Hong_Kong/156/97(H5N1)	HA_A/Hong_Kong/156/97|EPI_ISL_954|1997_(Month_and_day_unknown)_|_|_A_/_H5N1_|	H5N1-1997-Hong_Kong	50	7	43	0.86	duck	A/goose/Guangdong/1/1996(H5N1)
swine	H3N2	1999	A/Hong_Kong/1774/99(H3N2)	HA_A/Hong_Kong/1774/99|EPI_ISL_2466|1999_(Month_and_day_unknown)_|_|_A_/_H3N2_|	H3N2-1999-Hong_Kong	50	46	4	0.08	human	A/swine/Oedenrode/7c/1996(H3N2)
avian	H5N1	2003	A/Hong_Kong/213/2003(H5N1)	HA_A/Hong_Kong/213/2003|EPI_ISL_21099|2003_(Month_and_day_unknown)_|_|_A_/_H5N1_|	H5N1-2003-Hong_Kong	50	1	49	0.98	duck	A/chicken/Hong_Kong/3123.1/2002(H5N1)
avian	H7N9	2014	A/Hong_Kong/2212982/2014(H7N9)	HA_A/Hong_Kong/2212982/2014|EPI_ISL_154553|2014-01-28_|_Original|_A_/_H7N9_|	H7N9-2014-Hong_Kong	50	21	29	0.58	human	A/environment/Hangzhou/34/2013(H7N9)
avian	H7N9	2015	A/Hong_Kong/2550/2015(H7N9)	HA_A/Hong_Kong/2550/2015|EPI_ISL_170981|2015-01-23_|_MDCK|_A_/_H7N9_|	H7N9-2015-Hong_Kong	50	20	30	0.6	chicken	A/chicken/Dongguan/1690/2014(H7N9)
avian	H9N2	2014	A/Hong_Kong/308/2014(H9N2)	HA_A/Hong_Kong/308/2014|EPI_ISL_153064|2013-12-28_|_MDCK|_A_/_H9N2_|	H9N2-2014-Hong_Kong	50	0	50	1	chicken	A/chicken/Shenzhen/354/2013(H9N2)
avian	H7N9	2014	A/Hong_Kong/3263/2014(H7N9)	HA_A/Hong_Kong/3263/2014|EPI_ISL_156471|2014-02-12_|_MDCK|_A_/_H7N9_|	H7N9-2014-Hong_Kong	50	21	29	0.58	human	A/environment/Hangzhou/34/2013(H7N9)
avian	H9N2	2009	A/Hong_Kong/33982/2009(H9N2)	HA_A/Hong_Kong/33982/2009|EPI_ISL_146706|2009_(Month_and_day_unknown)_|_passaged_4_times_in_MDCK_cells_and_1_time_in_eggs|_A_/_H9N2_|	H9N2-2009-Hong_Kong	50	0	50	1	chicken	A/chicken/Hong_Kong/NT449/2007(H9N2)
avian	H5N1	2001	A/Hong_Kong/378.1/2001(H5N1)	HA_A/Hong_Kong/378.1/2001|EPI_ISL_67998|2001_(Month_and_day_unknown)_|_|_A_/_H5N1_|	H5N1-2001-Hong_Kong	50	7	43	0.86	chicken	A/duck/Guangdong/40/2000(H5N1)
avian	H7N9	2014	A/Hong_Kong/4495/2014(H7N9)	HA_A/Hong_Kong/4495/2014|EPI_ISL_157702|2014-03-01_|_MDCK|_A_/_H7N9_|	H7N9-2014-Hong_Kong	50	20	30	0.6	human	A/Guangdong/1/2013(H7N9)
avian	H7N9	2013	A/Hong_Kong/470129/2013(H7N9)	HA_A/Hong_Kong/470129/2013|EPI_ISL_157487|2013-11-30_|_|_A_/_H7N9_|	H7N9-2013-Hong_Kong	50	0	50	1	turkey	A/duck/Fujian/6380/2010(H7N3)
avian	H5N1	1997	A/Hong_Kong/481/97(H5N1)	HA_A/Hong_Kong/481/97|EPI_ISL_963|1997_(Month_and_day_unknown)_|_|_A_/_H5N1_|	H5N1-1997-Hong_Kong	50	7	43	0.86	duck	A/goose/Guangdong/1/1996(H5N1)
avian	H5N1	1997	A/Hong_Kong/482/97(H5N1)	HA_A/Hong_Kong/482/97|EPI_ISL_965|1997_(Month_and_day_unknown)_|_|_A_/_H5N1_|	H5N1-1997-Hong_Kong	50	7	43	0.86	duck	A/goose/Guangdong/1/1996(H5N1)
avian	H5N1	1997	A/Hong_Kong/483/1997(H5N1)	HA_A/Hong_Kong/483/1997|EPI_ISL_964|1997_(Month_and_day_unknown)_|_|_A_/_H5N1_|	H5N1-1997-Hong_Kong	50	7	43	0.86	duck	A/goose/Guangdong/1/1996(H5N1)
avian	H5N1	1997	A/Hong_Kong/485/1997(H5N1)	HA_A/Hong_Kong/485/1997|EPI_ISL_68652|1997_(Month_and_day_unknown)_|_|_A_/_H5N1_|	H5N1-1997-Hong_Kong	50	7	43	0.86	duck	A/goose/Guangdong/1/1996(H5N1)
avian	H5N1	1997	A/Hong_Kong/486/97(H5N1)	HA_A/Hong_Kong/486/97|EPI_ISL_1112|1997_(Month_and_day_unknown)_|_|_A_/_H5N1_|	H5N1-1997-Hong_Kong	50	7	43	0.86	duck	A/goose/Guangdong/1/1996(H5N1)
avian	H5N1	1997	A/Hong_Kong/488/97(H5N1)	HA_A/Hong_Kong/488/97|EPI_ISL_1186|1997_(Month_and_day_unknown)_|_|_A_/_H5N1_|	H5N1-1997-Hong_Kong	50	7	43	0.86	duck	A/goose/Guangdong/1/1996(H5N1)
avian	H5N1	1997	A/Hong_Kong/491/97(H5N1)	HA_A/Hong_Kong/491/97|EPI_ISL_1191|1997_(Month_and_day_unknown)_|_|_A_/_H5N1_|	H5N1-1997-Hong_Kong	50	7	43	0.86	duck	A/goose/Guangdong/1/1996(H5N1)
avian	H5N1	1997	A/Hong_Kong/503/97(H5N1)	HA_A/Hong_Kong/503/97|EPI_ISL_1192|1997_(Month_and_day_unknown)_|_|_A_/_H5N1_|	H5N1-1997-Hong_Kong	50	7	43	0.86	duck	A/goose/Guangdong/1/1996(H5N1)
avian	H5N1	1997	A/Hong_Kong/507/97(H5N1)	HA_A/Hong_Kong/507/97|EPI_ISL_1187|1997_(Month_and_day_unknown)_|_|_A_/_H5N1_|	H5N1-1997-Hong_Kong	50	7	43	0.86	duck	A/goose/Guangdong/1/1996(H5N1)
avian	H5N1	1997	A/Hong_Kong/514/97(H5N1)	HA_A/Hong_Kong/514/97|EPI_ISL_1194|1997_(Month_and_day_unknown)_|_|_A_/_H5N1_|	H5N1-1997-Hong_Kong	50	7	43	0.86	turkey	A/goose/Guangdong/1/1996(H5N1)
avian	H5N1	1997	A/Hong_Kong/516/97(H5N1)	HA_A/Hong_Kong/516/97|EPI_ISL_1188|1997_(Month_and_day_unknown)_|_|_A_/_H5N1_|	H5N1-1997-Hong_Kong	50	7	43	0.86	duck	A/goose/Guangdong/1/1996(H5N1)
avian	H5N1	1997	A/Hong_Kong/532/1997(H5N1)	HA_A/Hong_Kong/532/1997|EPI_ISL_1193|1997_(Month_and_day_unknown)_|_|_A_/_H5N1_|	H5N1-1997-Hong_Kong	50	7	43	0.86	duck	A/goose/Guangdong/1/1996(H5N1)
avian	H5N1	1997	A/Hong_Kong/538/97(H5N1)	HA_A/Hong_Kong/538/97|EPI_ISL_1190|1997_(Month_and_day_unknown)_|_|_A_/_H5N1_|	H5N1-1997-Hong_Kong	50	7	43	0.86	duck	A/goose/Guangdong/1/1996(H5N1)
avian	H5N1	1997	A/Hong_Kong/542/97(H5N1)	HA_A/Hong_Kong/542/97|EPI_ISL_1195|1997_(Month_and_day_unknown)_|_|_A_/_H5N1_|	H5N1-1997-Hong_Kong	50	7	43	0.86	duck	A/goose/Guangdong/1/1996(H5N1)
avian	H7N9	2014	A/Hong_Kong/5581/2014(H7N9)	HA_A/Hong_Kong/5581/2014|EPI_ISL_159477|2014-04-03_|_MDCK|_A_/_H7N9_|	H7N9-2014-Hong_Kong	50	20	30	0.6	human	A/Guangdong/1/2013(H7N9)
avian	H7N9	2014	A/Hong_Kong/5731/2014(H7N9)	HA_A/Hong_Kong/5731/2014|EPI_ISL_160290|2014-04-08_|_MDCK|_A_/_H7N9_|	H7N9-2014-Hong_Kong	50	20	30	0.6	human	A/environment/Hangzhou/34/2013(H7N9)
avian	H5N1	2012	A/Hong_Kong/5923/2012(H5N1)	HA_A/Hong_Kong/5923/2012|EPI_ISL_121190|2012-05-28_|_MDCK|_A_/_H5N1_|	H5N1-2012-Hong_Kong	50	1	49	0.98	duck	A/duck/Vietnam/NCVD-A672/2011(H5N1)
avian	H7N9	2013	A/Hong_Kong/5942/2013(H7N9)	HA_A/Hong_Kong/5942/2013|EPI_ISL_151417|2013-11-30_|_MDCK|_A_/_H7N9_|	H7N9-2013-Hong_Kong	50	0	50	1	turkey	A/duck/Fujian/6380/2010(H7N3)
avian	H9N2	2008	A/Hong_Kong/69955/2008(H9N2)	HA_A/Hong_Kong/69955/2008|EPI_ISL_146730|2008_(Month_and_day_unknown)_|_|_A_/_H9N2_|	H9N2-2008-Hong_Kong	50	0	50	1	chicken	A/chicken/Zhejiang/ZG1/2007(H9N2)
avian	H7N9	2014	A/Hong_Kong/734/2014(H7N9)	HA_A/Hong_Kong/734/2014|EPI_ISL_153338|2014-01-07_|_MDCK|_A_/_H7N9_|	H7N9-2014-Hong_Kong	50	19	31	0.62	human	A/chicken/Shenzhen/898/2013(H7N9)
avian	H7N9	2014	A/Hong_Kong/8113530/2014(H7N9)	HA_A/Hong_Kong/8113530/2014|EPI_ISL_157703|2014-03-17_|_Original|_A_/_H7N9_|	H7N9-2014-Hong_Kong	50	21	29	0.58	human	A/environment/Hangzhou/34/2013(H7N9)
avian	H7N9	2014	A/Hong_Kong/8122430/2014(H7N9)	HA_A/Hong_Kong/8122430/2014|EPI_ISL_159478|2014-04-13_|_Original|_A_/_H7N9_|	H7N9-2014-Hong_Kong	50	20	30	0.6	human	A/Guangdong/1/2013(H7N9)
avian	H7N9	2015	A/Hong_Kong/8130773/2015(H7N9)	HA_A/Hong_Kong/8130773/2015|EPI_ISL_173033|2015-02-22_|_Original|_A_/_H7N9_|	H7N9-2015-Hong_Kong	50	20	30	0.6	chicken	A/chicken/Dongguan/1690/2014(H7N9)
avian	H7N9	2014	A/Hong_Kong/8194273/2014(H7N9)	HA_A/Hong_Kong/8194273/2014|EPI_ISL_169442|2014-12-25_|_Original|_A_/_H7N9_|	H7N9-2014-Hong_Kong	50	21	29	0.58	human	A/Guangdong/1/2013(H7N9)
avian	H5N1	1998	A/Hong_Kong/97/98(H5N1)	HA_A/Hong_Kong/97/98|EPI_ISL_1189|1998_(Month_and_day_unknown)_|_|_A_/_H5N1_|	H5N1-1998-Hong_Kong	50	9	41	0.82	duck	A/Hong_Kong/532/1997(H5N1)
avian	H5N1	2006	A/Hubei/1/2006(H5N1)	HA_A/Hubei/1/2006|EPI_ISL_79680|2006-04-01_|_E2|_A_/_H5N1_|	H5N1-2006-Hubei	50	7	43	0.86	duck	A/duck/Guangxi/4428/2005(H5N1)
avian	H5N1	2010	A/Hubei/1/2010(H5N1)	HA_A/Hubei/1/2010|EPI_ISL_76081|2010-06-01_|_E2|_A_/_H5N1_|	H5N1-2010-Hubei	50	1	49	0.98	whooper_swan	A/great_crested-grebe/Qinghai/1/2009(H5N1)
avian	H7N9	2013	A/Huizhou/01/2013(H7N9)	HA_A/Huizhou/01/2013|EPI_ISL_154827|2013-08-08_|_passage_details:_chick_embryo|_A_/_H7N9_|	H7N9-2013-Huizhou	50	0	50	1	duck	A/duck/Fujian/6380/2010(H7N3)
avian	H7N9	2013	A/Hunan/01/2013(H7N9)	HA_A/Hunan/01/2013|EPI_ISL_141182|2013-04-24_|_E1|_A_/_H7N9_|	H7N9-2013-Hunan	50	0	50	1	turkey	A/duck/Fujian/6380/2010(H7N3)
swine	H3N2	2014	A/HuNan/01/2014(H3N2)	HA_A/HuNan/01/2014|EPI_ISL_176912|2014-01-01_|_|_A_/_H3N2_|	H3N2-2014-HuNan	50	34	16	0.32	human	A/swine/Guangdong/106/2002(H3N2)
avian	H7N9	2013	A/Hunan/02/2013(H7N9)	HA_A/Hunan/02/2013|EPI_ISL_141183|2013-04-25_|_E1|_A_/_H7N9_|	H7N9-2013-Hunan	50	0	50	1	turkey	A/duck/Fujian/6380/2010(H7N3)
avian	H5N1	2006	A/Hunan/1/2006(H5N1)	HA_A/Hunan/1/2006|EPI_ISL_30601|2006-02-04_|_|_A_/_H5N1_|	H5N1-2006-Hunan	50	7	43	0.86	duck	A/duck/Guangxi/4428/2005(H5N1)
avian	H5N1	2008	A/Hunan/1/2008(H5N1)	HA_A/Hunan/1/2008|EPI_ISL_73303|2008-01-16_|_E2|_A_/_H5N1_|	H5N1-2008-Hunan	50	7	43	0.86	duck	A/duck/Hunan/1930/2007(H5N1)
avian	H5N1	2009	A/Hunan/1/2009(H5N1)	HA_A/Hunan/1/2009|EPI_ISL_79686|2009-01-08_|_E3|_A_/_H5N1_|	H5N1-2009-Hunan	50	10	40	0.8	duck	A/duck/Vietnam/219/2005(H5N1)
avian	H5N1	2009	A/Hunan/2/2009(H5N1)	HA_A/Hunan/2/2009|EPI_ISL_79687|2009-01-23_|_E2|_A_/_H5N1_|	H5N1-2009-Hunan	50	9	41	0.82	duck	A/chicken/Sichuan/81/2005(H5N1)
swine	H3N2	2013	A/Illinois/03/2013(H3N2)	HA_A/Illinois/03/2013|EPI_ISL_145067|2013-07-29_|_Original|_A_/_H3N2_|	H3N2-2013-Illinois	50	6	44	0.88	swine	A/swine/Indiana/A01260093/2012(H3N2)
swine	H1N1	2007	A/Illinois/09/2007(H1N1)	HA_A/Illinois/09/2007|EPI_ISL_149431|2007-09-01_|_C3|_A_/_H1N1_|_unknown	H1N1-2007-Illinois	50	1	49	0.98	swine	A/swine/Georgia/SG1251/2006(H1N1)
swine	H3N2	2012	A/Illinois/11/2012(H3N2)	HA_A/Illinois/11/2012|EPI_ISL_129021|2012-08-14_|_C1|_A_/_H3N2_|	H3N2-2012-Illinois	50	8	42	0.84	swine	A/West_Virginia/06/2011(H3N2)
swine	H1N1	1994	A/Indiana/01/1994(H1N1)	HA_A/Indiana/01/1994|EPI_ISL_83209|1994-08-22_|_X|_A_/_H1N1_|_unknown	H1N1-1994-Indiana	50	23	27	0.54	human	A/swine/Iowa/17672/1988(H1N1)
swine	H3N2	2013	A/Indiana/04/2013(H3N2)	HA_A/Indiana/04/2013|EPI_ISL_144697|2013-06-20_|_C1|_A_/_H3N2_|	H3N2-2013-Indiana	50	6	44	0.88	swine	A/swine/Indiana/A01260093/2012(H3N2)
swine	H1N1	1995	A/Indiana/05/1995(H1N1)	HA_A/Indiana/05/1995|EPI_ISL_83210|1995-07-27_|_X|_A_/_H1N1_|_unknown	H1N1-1995-Indiana	50	25	25	0.5	human	A/Wisconsin/4754/1994(H1N1)
swine	H3N2	2013	A/Indiana/05/2013(H3N2)	HA_A/Indiana/05/2013|EPI_ISL_144696|2013-06-21_|_C1|_A_/_H3N2_|	H3N2-2013-Indiana	50	6	44	0.88	swine	A/swine/Indiana/A01260093/2012(H3N2)
swine	H3N2	2013	A/Indiana/06/2013(H3N2)	HA_A/Indiana/06/2013|EPI_ISL_143973|2013-06-23_|_Original|_A_/_H3N2_|	H3N2-2013-Indiana	50	6	44	0.88	swine	A/swine/Indiana/A01260093/2012(H3N2)
swine	H3N2	2012	A/Indiana/07/2012(H3N2)	HA_A/Indiana/07/2012|EPI_ISL_122344|2012-07-16_|_Original|_A_/_H3N2_|	H3N2-2012-Indiana	50	8	42	0.84	swine	A/West_Virginia/06/2011(H3N2)
swine	H3N2	2013	A/Indiana/07/2013(H3N2)	HA_A/Indiana/07/2013|EPI_ISL_143661|2013-06-23_|_Original|_A_/_H3N2_|	H3N2-2013-Indiana	50	6	44	0.88	swine	A/swine/Indiana/A01260093/2012(H3N2)
swine	H3N2	2011	A/Indiana/08/2011(H3N2)	HA_A/Indiana/08/2011|EPI_ISL_95264|2011-07-27_|_C1|_A_/_H3N2_|	H3N2-2011-Indiana	50	2	48	0.96	swine	A/swine/Indiana/A01049091/2010(H3N2)
swine	H3N2	2013	A/Indiana/08/2013(H3N2)	HA_A/Indiana/08/2013|EPI_ISL_143974|2013-06-24_|_Original|_A_/_H3N2_|	H3N2-2013-Indiana	50	6	44	0.88	swine	A/swine/Indiana/A01260093/2012(H3N2)
swine	H3N2	2012	A/Indiana/09/2012(H3N2)	HA_A/Indiana/09/2012|EPI_ISL_122346|2012-07-16_|_C1|_A_/_H3N2_|	H3N2-2012-Indiana	50	8	42	0.84	swine	A/West_Virginia/06/2011(H3N2)
swine	H3N2	2013	A/Indiana/09/2013(H3N2)	HA_A/Indiana/09/2013|EPI_ISL_143975|2013-07-01_|_Original|_A_/_H3N2_|	H3N2-2013-Indiana	50	6	44	0.88	swine	A/swine/North_Carolina/A01203272/2012(H3N2)
swine	H3N2	2011	A/Indiana/10/2011(H3N2)	HA_A/Indiana/10/2011|EPI_ISL_98659|2011-10-22_|_X1|_A_/_H3N2_|	H3N2-2011-Indiana	50	2	48	0.96	swine	A/swine/Indiana/A01049091/2010(H3N2)
swine	H3N2	2013	A/Indiana/10/2013(H3N2)	HA_A/Indiana/10/2013|EPI_ISL_144698|2013-07-16_|_Original|_A_/_H3N2_|	H3N2-2013-Indiana	50	6	44	0.88	swine	A/swine/North_Carolina/A01203272/2012(H3N2)
swine	H3N2	2012	A/Indiana/103/2012(H3N2)	HA_A/Indiana/103/2012|EPI_ISL_129420|2012-08-05_|_C1|_A_/_H3N2_|	H3N2-2012-Indiana	50	8	42	0.84	swine	A/West_Virginia/06/2011(H3N2)
swine	H3N2	2012	A/Indiana/104/2012(H3N2)	HA_A/Indiana/104/2012|EPI_ISL_129645|2012-08-03_|_C2|_A_/_H3N2_|	H3N2-2012-Indiana	50	8	42	0.84	swine	A/West_Virginia/06/2011(H3N2)
swine	H3N2	2013	A/Indiana/11/2013(H3N2)	HA_A/Indiana/11/2013|EPI_ISL_145068|2013-08-03_|_Original|_A_/_H3N2_|	H3N2-2013-Indiana	50	6	44	0.88	swine	A/swine/Indiana/A01260093/2012(H3N2)
swine	H3N2	2012	A/Indiana/113/2012(H3N2)	HA_A/Indiana/113/2012|EPI_ISL_129415|2012-08-05_|_C1|_A_/_H3N2_|	H3N2-2012-Indiana	50	8	42	0.84	swine	A/West_Virginia/06/2011(H3N2)
swine	H3N2	2012	A/Indiana/114/2012(H3N2)	HA_A/Indiana/114/2012|EPI_ISL_129753|2012-08-05_|_Original|_A_/_H3N2_|	H3N2-2012-Indiana	50	8	42	0.84	swine	A/West_Virginia/06/2011(H3N2)
swine	H3N2	2012	A/Indiana/115/2012(H3N2)	HA_A/Indiana/115/2012|EPI_ISL_129552|2012-08-04_|_C1|_A_/_H3N2_|	H3N2-2012-Indiana	50	8	42	0.84	swine	A/West_Virginia/06/2011(H3N2)
swine	H3N2	2012	A/Indiana/123/2012(H3N2)	HA_A/Indiana/123/2012|EPI_ISL_129615|2012-08-04_|_C1|_A_/_H3N2_|	H3N2-2012-Indiana	50	8	42	0.84	swine	A/West_Virginia/06/2011(H3N2)
swine	H3N2	2012	A/Indiana/125/2012(H3N2)	HA_A/Indiana/125/2012|EPI_ISL_129421|2012-08-03_|_C1|_A_/_H3N2_|	H3N2-2012-Indiana	50	8	42	0.84	swine	A/West_Virginia/06/2011(H3N2)
swine	H3N2	2012	A/Indiana/126/2012(H3N2)	HA_A/Indiana/126/2012|EPI_ISL_129422|2012-08-04_|_C1|_A_/_H3N2_|	H3N2-2012-Indiana	50	8	42	0.84	swine	A/West_Virginia/06/2011(H3N2)
swine	H3N2	2012	A/Indiana/127/2012(H3N2)	HA_A/Indiana/127/2012|EPI_ISL_129423|2012-08-04_|_C1|_A_/_H3N2_|	H3N2-2012-Indiana	50	8	42	0.84	swine	A/West_Virginia/06/2011(H3N2)
swine	H3N2	2012	A/Indiana/13/2012(H3N2)	HA_A/Indiana/13/2012|EPI_ISL_126243|2012-07-26_|_Original|_A_/_H3N2_|	H3N2-2012-Indiana	50	8	42	0.84	swine	A/West_Virginia/06/2011(H3N2)
swine	H3N2	2012	A/Indiana/132/2012(H3N2)	HA_A/Indiana/132/2012|EPI_ISL_129019|2012-08-03_|_C1|_A_/_H3N2_|	H3N2-2012-Indiana	50	8	42	0.84	swine	A/West_Virginia/06/2011(H3N2)
swine	H3N2	2012	A/Indiana/133/2012(H3N2)	HA_A/Indiana/133/2012|EPI_ISL_129424|2012-08-03_|_C1|_A_/_H3N2_|	H3N2-2012-Indiana	50	8	42	0.84	swine	A/West_Virginia/06/2011(H3N2)
swine	H3N2	2012	A/Indiana/135/2012(H3N2)	HA_A/Indiana/135/2012|EPI_ISL_129425|2012-08-08_|_C1|_A_/_H3N2_|	H3N2-2012-Indiana	50	8	42	0.84	swine	A/West_Virginia/06/2011(H3N2)
swine	H3N2	2012	A/Indiana/138/2012(H3N2)	HA_A/Indiana/138/2012|EPI_ISL_129616|2012-08-06_|_C1|_A_/_H3N2_|	H3N2-2012-Indiana	50	8	42	0.84	swine	A/West_Virginia/06/2011(H3N2)
swine	H3N2	2012	A/Indiana/14/2012(H3N2)	HA_A/Indiana/14/2012|EPI_ISL_126250|2012-07-30_|_C1|_A_/_H3N2_|	H3N2-2012-Indiana	50	8	42	0.84	swine	A/West_Virginia/06/2011(H3N2)
swine	H3N2	2013	A/Indiana/14/2013(H3N2)	HA_A/Indiana/14/2013|EPI_ISL_144201|2013-06-29_|_Original|_A_/_H3N2_|	H3N2-2013-Indiana	50	6	44	0.88	swine	A/swine/North_Carolina/A01203272/2012(H3N2)
swine	H3N2	2012	A/Indiana/144/2012(H3N2)	HA_A/Indiana/144/2012|EPI_ISL_129426|2012-08-08_|_C1|_A_/_H3N2_|	H3N2-2012-Indiana	50	8	42	0.84	swine	A/West_Virginia/06/2011(H3N2)
swine	H3N2	2012	A/Indiana/147/2012(H3N2)	HA_A/Indiana/147/2012|EPI_ISL_129418|2012-08-09_|_C1|_A_/_H3N2_|	H3N2-2012-Indiana	50	8	42	0.84	swine	A/West_Virginia/06/2011(H3N2)
swine	H3N2	2012	A/Indiana/149/2012(H3N2)	HA_A/Indiana/149/2012|EPI_ISL_129414|2012-08-05_|_C2|_A_/_H3N2_|	H3N2-2012-Indiana	50	8	42	0.84	swine	A/West_Virginia/06/2011(H3N2)
swine	H3N2	2012	A/Indiana/15/2012(H3N2)	HA_A/Indiana/15/2012|EPI_ISL_126254|2012-07-29_|_C1|_A_/_H3N2_|	H3N2-2012-Indiana	50	8	42	0.84	swine	A/West_Virginia/06/2011(H3N2)
swine	H3N2	2013	A/Indiana/15/2013(H3N2)	HA_A/Indiana/15/2013|EPI_ISL_144204|2013-06-30_|_Original|_A_/_H3N2_|	H3N2-2013-Indiana	50	6	44	0.88	swine	A/swine/North_Carolina/A01203272/2012(H3N2)
swine	H3N2	2012	A/Indiana/150/2012(H3N2)	HA_A/Indiana/150/2012|EPI_ISL_129416|2012-08-08_|_C1|_A_/_H3N2_|	H3N2-2012-Indiana	50	8	42	0.84	swine	A/West_Virginia/06/2011(H3N2)
swine	H3N2	2012	A/Indiana/152/2012(H3N2)	HA_A/Indiana/152/2012|EPI_ISL_129170|2012-08-10_|_C1|_A_/_H3N2_|	H3N2-2012-Indiana	50	8	42	0.84	swine	A/West_Virginia/06/2011(H3N2)
swine	H3N2	2012	A/Indiana/16/2012(H3N2)	HA_A/Indiana/16/2012|EPI_ISL_126257|2012-07-31_|_C1|_A_/_H3N2_|	H3N2-2012-Indiana	50	8	42	0.84	swine	A/West_Virginia/06/2011(H3N2)
swine	H3N2	2013	A/Indiana/16/2013(H3N2)	HA_A/Indiana/16/2013|EPI_ISL_144200|2013-06-30_|_Original|_A_/_H3N2_|	H3N2-2013-Indiana	50	6	44	0.88	swine	A/swine/North_Carolina/A01203272/2012(H3N2)
swine	H3N2	2012	A/Indiana/17/2012(H3N2)	HA_A/Indiana/17/2012|EPI_ISL_126244|2012-07-30_|_Original|_A_/_H3N2_|	H3N2-2012-Indiana	50	8	42	0.84	swine	A/West_Virginia/06/2011(H3N2)
swine	H3N2	2013	A/Indiana/17/2013(H3N2)	HA_A/Indiana/17/2013|EPI_ISL_144199|2013-06-30_|_Original|_A_/_H3N2_|	H3N2-2013-Indiana	50	6	44	0.88	swine	A/swine/North_Carolina/A01203272/2012(H3N2)
swine	H3N2	2012	A/Indiana/18/2012(H3N2)	HA_A/Indiana/18/2012|EPI_ISL_128309|2012-07-29_|_C1|_A_/_H3N2_|	H3N2-2012-Indiana	50	8	42	0.84	swine	A/West_Virginia/06/2011(H3N2)
swine	H3N2	2013	A/Indiana/18/2013(H3N2)	HA_A/Indiana/18/2013|EPI_ISL_144203|2013-06-30_|_Original|_A_/_H3N2_|	H3N2-2013-Indiana	50	6	44	0.88	swine	A/swine/North_Carolina/A01203272/2012(H3N2)
swine	H3N2	2012	A/Indiana/19/2012(H3N2)	HA_A/Indiana/19/2012|EPI_ISL_126245|2012-07-29_|_Original|_A_/_H3N2_|	H3N2-2012-Indiana	50	8	42	0.84	swine	A/West_Virginia/06/2011(H3N2)
swine	H3N2	2013	A/Indiana/19/2013(H3N2)	HA_A/Indiana/19/2013|EPI_ISL_144202|2013-06-28_|_Original|_A_/_H3N2_|	H3N2-2013-Indiana	50	6	44	0.88	swine	A/swine/Indiana/A01260093/2012(H3N2)
swine	H3N2	2012	A/Indiana/20/2012(H3N2)	HA_A/Indiana/20/2012|EPI_ISL_126255|2012-07-29_|_C1|_A_/_H3N2_|	H3N2-2012-Indiana	50	8	42	0.84	swine	A/West_Virginia/06/2011(H3N2)
swine	H3N2	2012	A/Indiana/21/2012(H3N2)	HA_A/Indiana/21/2012|EPI_ISL_126256|2012-07-31_|_C1|_A_/_H3N2_|	H3N2-2012-Indiana	50	8	42	0.84	swine	A/West_Virginia/06/2011(H3N2)
swine	H3N2	2013	A/Indiana/21/2013(H3N2)	HA_A/Indiana/21/2013|EPI_ISL_145632|2013-08-21_|_Original|_A_/_H3N2_|	H3N2-2013-Indiana	50	6	44	0.88	swine	A/swine/Indiana/A01260093/2012(H3N2)
swine	H3N2	2012	A/Indiana/31/2012(H3N2)	HA_A/Indiana/31/2012|EPI_ISL_128146|2012-08-01_|_C1|_A_/_H3N2_|	H3N2-2012-Indiana	50	8	42	0.84	swine	A/West_Virginia/06/2011(H3N2)
swine	H3N2	2012	A/Indiana/38/2012(H3N2)	HA_A/Indiana/38/2012|EPI_ISL_128147|2012-08-01_|_C1|_A_/_H3N2_|	H3N2-2012-Indiana	50	8	42	0.84	swine	A/West_Virginia/06/2011(H3N2)
swine	H3N2	2012	A/Indiana/43/2012(H3N2)	HA_A/Indiana/43/2012|EPI_ISL_128148|2012-08-01_|_C1|_A_/_H3N2_|	H3N2-2012-Indiana	50	8	42	0.84	swine	A/West_Virginia/06/2011(H3N2)
swine	H3N2	2012	A/Indiana/46/2012(H3N2)	HA_A/Indiana/46/2012|EPI_ISL_128149|2012-08-01_|_C1|_A_/_H3N2_|	H3N2-2012-Indiana	50	8	42	0.84	swine	A/West_Virginia/06/2011(H3N2)
swine	H3N2	2012	A/Indiana/49/2012(H3N2)	HA_A/Indiana/49/2012|EPI_ISL_129617|2012-08-01_|_C1|_A_/_H3N2_|	H3N2-2012-Indiana	50	8	42	0.84	swine	A/swine/Korea/A18/2011(H3N2)
swine	H3N2	2012	A/Indiana/52/2012(H3N2)	HA_A/Indiana/52/2012|EPI_ISL_128151|2012-08-01_|_C1|_A_/_H3N2_|	H3N2-2012-Indiana	50	8	42	0.84	swine	A/West_Virginia/06/2011(H3N2)
swine	H3N2	2012	A/Indiana/57/2012(H3N2)	HA_A/Indiana/57/2012|EPI_ISL_129417|2012-08-02_|_C1|_A_/_H3N2_|	H3N2-2012-Indiana	50	8	42	0.84	swine	A/West_Virginia/06/2011(H3N2)
swine	H3N2	2012	A/Indiana/59/2012(H3N2)	HA_A/Indiana/59/2012|EPI_ISL_128152|2012-08-02_|_C1|_A_/_H3N2_|	H3N2-2012-Indiana	50	8	42	0.84	swine	A/West_Virginia/06/2011(H3N2)
swine	H3N2	2012	A/Indiana/60/2012(H3N2)	HA_A/Indiana/60/2012|EPI_ISL_128153|2012-08-02_|_C1|_A_/_H3N2_|	H3N2-2012-Indiana	50	8	42	0.84	swine	A/West_Virginia/06/2011(H3N2)
swine	H3N2	2012	A/Indiana/65/2012(H3N2)	HA_A/Indiana/65/2012|EPI_ISL_128352|2012-08-02_|_C1|_A_/_H3N2_|	H3N2-2012-Indiana	50	8	42	0.84	swine	A/West_Virginia/06/2011(H3N2)
swine	H3N2	2012	A/Indiana/77/2012(H3N2)	HA_A/Indiana/77/2012|EPI_ISL_129410|2012-08-02_|_C1|_A_/_H3N2_|	H3N2-2012-Indiana	50	8	42	0.84	swine	A/West_Virginia/06/2011(H3N2)
swine	H3N2	2012	A/Indiana/90/2012(H3N2)	HA_A/Indiana/90/2012|EPI_ISL_129646|2012-08-02_|_C1|_A_/_H3N2_|	H3N2-2012-Indiana	50	8	42	0.84	swine	A/West_Virginia/06/2011(H3N2)
swine	H3N2	2012	A/Indiana/93/2012(H3N2)	HA_A/Indiana/93/2012|EPI_ISL_129618|2012-08-06_|_C1|_A_/_H3N2_|	H3N2-2012-Indiana	50	8	42	0.84	swine	A/West_Virginia/06/2011(H3N2)
swine	H3N2	2012	A/Indiana/99/2012(H3N2)	HA_A/Indiana/99/2012|EPI_ISL_129619|2012-08-03_|_C1|_A_/_H3N2_|	H3N2-2012-Indiana	50	8	42	0.84	swine	A/West_Virginia/06/2011(H3N2)
avian	H5N1	2005	A/Indonesia/160H/2005(H5N1)	HA_A/Indonesia/160H/2005|EPI_ISL_64676|2005-11-08_|_|_A_/_H5N1_|	H5N1-2005-Indonesia	50	1	49	0.98	chicken	A/quail/Yogjakarta/UT1023/2004(H5N1)
avian	H5N1	2005	A/Indonesia/175H/2005(H5N1)	HA_A/Indonesia/175H/2005|EPI_ISL_13475|2005-11-11_|_E1|_A_/_H5N1_|	H5N1-2005-Indonesia	50	1	49	0.98	chicken	A/quail/Yogjakarta/UT1023/2004(H5N1)
avian	H5N1	2005	A/Indonesia/195H/2005(H5N1)	HA_A/Indonesia/195H/2005|EPI_ISL_13477|2005-11-24_|_E1|_A_/_H5N1_|	H5N1-2005-Indonesia	50	1	49	0.98	chicken	A/quail/Yogjakarta/UT1023/2004(H5N1)
avian	H5N1	2005	A/Indonesia/245H/2005(H5N1)	HA_A/Indonesia/245H/2005|EPI_ISL_13479|2005_(Month_and_day_unknown)_|_|_A_/_H5N1_|	H5N1-2005-Indonesia	50	1	49	0.98	chicken	A/quail/Yogjakarta/UT1023/2004(H5N1)
avian	H5N1	2006	A/Indonesia/283H/2006(H5N1)	HA_A/Indonesia/283H/2006|EPI_ISL_13473|2006_(Month_and_day_unknown)_|_|_A_/_H5N1_|	H5N1-2006-Indonesia	50	15	35	0.7	chicken	A/Indonesia/5/2005(H5N1)
avian	H5N1	2006	A/Indonesia/286H/2006(H5N1)	HA_A/Indonesia/286H/2006|EPI_ISL_13482|2006_(Month_and_day_unknown)_|_|_A_/_H5N1_|	H5N1-2006-Indonesia	50	15	35	0.7	chicken	A/Indonesia/5/2005(H5N1)
avian	H5N1	2006	A/Indonesia/292H/2006(H5N1)	HA_A/Indonesia/292H/2006|EPI_ISL_13485|2006_(Month_and_day_unknown)_|_|_A_/_H5N1_|	H5N1-2006-Indonesia	50	15	35	0.7	chicken	A/Indonesia/5/2005(H5N1)
avian	H5N1	2006	A/Indonesia/298H/2006(H5N1)	HA_A/Indonesia/298H/2006|EPI_ISL_13483|2006-02-03_|_|_A_/_H5N1_|	H5N1-2006-Indonesia	50	16	34	0.68	chicken	A/Indonesia/5/2005(H5N1)
avian	H5N1	2006	A/Indonesia/304H/2006(H5N1)	HA_A/Indonesia/304H/2006|EPI_ISL_13484|2006-01-30_|_|_A_/_H5N1_|	H5N1-2006-Indonesia	50	15	35	0.7	chicken	A/Indonesia/175H/2005(H5N1)
avian	H5N1	2006	A/Indonesia/341H/2006(H5N1)	HA_A/Indonesia/341H/2006|EPI_ISL_13487|2006-02-21_|_|_A_/_H5N1_|	H5N1-2006-Indonesia	50	15	35	0.7	chicken	A/Indonesia/5/2005(H5N1)
avian	H5N1	2005	A/Indonesia/5/2005(H5N1)	HA_A/Indonesia/5/2005|EPI_ISL_121541|2005_(Month_and_day_unknown)_|_E1+MDCK1|_A_/_H5N1_|	H5N1-2005-Indonesia	50	1	49	0.98	chicken	A/quail/Yogjakarta/UT1023/2004(H5N1)
avian	H5N1	2006	A/Indonesia/534H/2006(H5N1)	HA_A/Indonesia/534H/2006|EPI_ISL_13488|2006-05-09_|_|_A_/_H5N1_|	H5N1-2006-Indonesia	50	2	48	0.96	chicken	A/Turkey/Langkat/BBPVI/2005(H5N1)
avian	H5N1	2006	A/Indonesia/535H/2006(H5N1)	HA_A/Indonesia/535H/2006|EPI_ISL_13490|2006-05-10_|_|_A_/_H5N1_|	H5N1-2006-Indonesia	50	2	48	0.96	chicken	A/Turkey/Langkat/BBPVI/2005(H5N1)
avian	H5N1	2006	A/Indonesia/538H/2006(H5N1)	HA_A/Indonesia/538H/2006|EPI_ISL_13481|2006-05-09_|_|_A_/_H5N1_|	H5N1-2006-Indonesia	50	2	48	0.96	chicken	A/Turkey/Langkat/BBPVI/2005(H5N1)
avian	H5N1	2006	A/Indonesia/542H/2006(H5N1)	HA_A/Indonesia/542H/2006|EPI_ISL_13493|2006-05-10_|_|_A_/_H5N1_|	H5N1-2006-Indonesia	50	15	35	0.7	chicken	A/Indonesia/5/2005(H5N1)
avian	H5N1	2006	A/Indonesia/546H/2006(H5N1)	HA_A/Indonesia/546H/2006|EPI_ISL_13492|2006-05-13_|_|_A_/_H5N1_|	H5N1-2006-Indonesia	50	2	48	0.96	chicken	A/Turkey/Langkat/BBPVI/2005(H5N1)
avian	H5N1	2006	A/Indonesia/560H/2006(H5N1)	HA_A/Indonesia/560H/2006|EPI_ISL_13494|2006-05-20_|_|_A_/_H5N1_|	H5N1-2006-Indonesia	50	2	48	0.96	chicken	A/Turkey/Langkat/BBPVI/2005(H5N1)
avian	H5N1	2006	A/Indonesia/567H/2006(H5N1)	HA_A/Indonesia/567H/2006|EPI_ISL_13489|2006-05-29_|_|_A_/_H5N1_|	H5N1-2006-Indonesia	50	16	34	0.68	chicken	A/Indonesia/5/2005(H5N1)
avian	H5N1	2006	A/Indonesia/583H/2006(H5N1)	HA_A/Indonesia/583H/2006|EPI_ISL_13498|2006-06-13_|_|_A_/_H5N1_|	H5N1-2006-Indonesia	50	15	35	0.7	chicken	A/Indonesia/5/2005(H5N1)
avian	H5N1	2005	A/Indonesia/6/2005(H5N1)	HA_A/Indonesia/6/2005|EPI_ISL_13472|2005_(Month_and_day_unknown)_|_|_A_/_H5N1_|	H5N1-2005-Indonesia	50	1	49	0.98	chicken	A/chicken/Legok/2003(H5N1)
avian	H5N1	2006	A/Indonesia/604H/2006(H5N1)	HA_A/Indonesia/604H/2006|EPI_ISL_13496|2006-07-06_|_|_A_/_H5N1_|	H5N1-2006-Indonesia	50	15	35	0.7	chicken	A/Indonesia/5/2005(H5N1)
avian	H5N1	2005	A/Indonesia/7/2005(H5N1)	HA_A/Indonesia/7/2005|EPI_ISL_13474|2005_(Month_and_day_unknown)_|_|_A_/_H5N1_|	H5N1-2005-Indonesia	50	1	49	0.98	chicken	A/quail/Yogjakarta/UT1023/2004(H5N1)
avian	H5N1	2008	A/Indonesia/7261/2008(H5N1)	HA_A/Indonesia/7261/2008|EPI_ISL_23815|2008-01-16_|_c1|_A_/_H5N1_|	H5N1-2008-Indonesia	50	33	17	0.34	human	A/Indonesia/CDC1031RE2/2007(H5N1)
avian	H5N1	2008	A/Indonesia/7272/2008(H5N1)	HA_A/Indonesia/7272/2008|EPI_ISL_24753|2008-01_(Day_unknown)_|_c1|_A_/_H5N1_|	H5N1-2008-Indonesia	50	33	17	0.34	human	A/Indonesia/CDC1031RE2/2007(H5N1)
avian	H5N1	2008	A/Indonesia/7379/2008(H5N1)	HA_A/Indonesia/7379/2008|EPI_ISL_24752|2008-01_(Day_unknown)_|_c1|_A_/_H5N1_|	H5N1-2008-Indonesia	50	30	20	0.4	human	A/Indonesia/CDC835/2006(H5N1)
avian	H5N1	2008	A/Indonesia/8228/2008(H5N1)	HA_A/Indonesia/8228/2008|EPI_ISL_24602|2008-05-08_|_c1|_A_/_H5N1_|	H5N1-2008-Indonesia	50	30	20	0.4	human	A/Indonesia/CDC1031RE2/2007(H5N1)
avian	H5N1	2007	A/Indonesia/CDC1031/2007(H5N1)	HA_A/Indonesia/CDC1031/2007|EPI_ISL_6792|2007-01-05_|_E1|_A_/_H5N1_|	H5N1-2007-Indonesia	50	45	5	0.1	human	A/Indonesia/CDC523E/2006(H5N1)
avian	H5N1	2007	A/Indonesia/CDC1032/2007(H5N1)	HA_A/Indonesia/CDC1032/2007|EPI_ISL_6796|2007-01-06_|_E1|_A_/_H5N1_|	H5N1-2007-Indonesia	50	46	4	0.08	human	A/Indonesia/TLL012/2006(H5N1)
avian	H5N1	2007	A/Indonesia/CDC1046/2007(H5N1)	HA_A/Indonesia/CDC1046/2007|EPI_ISL_6799|2007-01-11_|_E1|_A_/_H5N1_|	H5N1-2007-Indonesia	50	45	5	0.1	human	A/Indonesia/TLL012/2006(H5N1)
avian	H5N1	2007	A/Indonesia/CDC1047/2007(H5N1)	HA_A/Indonesia/CDC1047/2007|EPI_ISL_6801|2007-01-12_|_E2|_A_/_H5N1_|	H5N1-2007-Indonesia	50	45	5	0.1	human	A/Indonesia/TLL012/2006(H5N1)
avian	H5N1	2005	A/Indonesia/CDC184/2005(H5N1)	HA_A/Indonesia/CDC184/2005|EPI_ISL_5734|2005-11-08_|_E1|_A_/_H5N1_|	H5N1-2005-Indonesia	50	1	49	0.98	chicken	A/quail/Yogjakarta/UT1023/2004(H5N1)
avian	H5N1	2005	A/Indonesia/CDC194P/2005(H5N1)	HA_A/Indonesia/CDC194P/2005|EPI_ISL_5730|2005-11-12_|_E1|_A_/_H5N1_|	H5N1-2005-Indonesia	50	1	49	0.98	chicken	A/quail/Yogjakarta/UT1023/2004(H5N1)
avian	H5N1	2005	A/Indonesia/CDC287E/2005(H5N1)	HA_A/Indonesia/CDC287E/2005|EPI_ISL_5735|2005-12-13_|_E1|_A_/_H5N1_|	H5N1-2005-Indonesia	50	1	49	0.98	chicken	A/quail/Yogjakarta/UT1023/2004(H5N1)
avian	H5N1	2005	A/Indonesia/CDC287T/2005(H5N1)	HA_A/Indonesia/CDC287T/2005|EPI_ISL_5736|2005-12-13_|_E1|_A_/_H5N1_|	H5N1-2005-Indonesia	50	1	49	0.98	chicken	A/quail/Yogjakarta/UT1023/2004(H5N1)
avian	H5N1	2005	A/Indonesia/CDC292N/2005(H5N1)	HA_A/Indonesia/CDC292N/2005|EPI_ISL_5737|2005-12-15_|_E1|_A_/_H5N1_|	H5N1-2005-Indonesia	50	1	49	0.98	chicken	A/quail/Yogjakarta/UT1023/2004(H5N1)
avian	H5N1	2005	A/Indonesia/CDC292T/2005(H5N1)	HA_A/Indonesia/CDC292T/2005|EPI_ISL_5738|2005-12-15_|_E1|_A_/_H5N1_|	H5N1-2005-Indonesia	50	1	49	0.98	chicken	A/quail/Yogjakarta/UT1023/2004(H5N1)
avian	H5N1	2006	A/Indonesia/CDC326/2006(H5N1)	HA_A/Indonesia/CDC326/2006|EPI_ISL_5741|2006-01-15_|_E1|_A_/_H5N1_|	H5N1-2006-Indonesia	50	16	34	0.68	chicken	A/Indonesia/CDC292N/2005(H5N1)
avian	H5N1	2006	A/Indonesia/CDC329/2006(H5N1)	HA_A/Indonesia/CDC329/2006|EPI_ISL_5743|2006-01-14_|_E1|_A_/_H5N1_|	H5N1-2006-Indonesia	50	16	34	0.68	chicken	A/Indonesia/CDC292N/2005(H5N1)
avian	H5N1	2006	A/Indonesia/CDC357/2006(H5N1)	HA_A/Indonesia/CDC357/2006|EPI_ISL_5744|2006-01-30_|_E2|_A_/_H5N1_|	H5N1-2006-Indonesia	50	15	35	0.7	chicken	A/Indonesia/CDC292N/2005(H5N1)
avian	H5N1	2006	A/Indonesia/CDC370/2006(H5N1)	HA_A/Indonesia/CDC370/2006|EPI_ISL_5746|2006-02-10_|_E1|_A_/_H5N1_|	H5N1-2006-Indonesia	50	15	35	0.7	chicken	A/Indonesia/CDC292N/2005(H5N1)
avian	H5N1	2006	A/Indonesia/CDC390/2006(H5N1)	HA_A/Indonesia/CDC390/2006|EPI_ISL_5750|2006-02-20_|_E1|_A_/_H5N1_|	H5N1-2006-Indonesia	50	9	41	0.82	chicken	A/Indonesia/CDC292N/2005(H5N1)
avian	H5N1	2006	A/Indonesia/CDC523/2006(H5N1)	HA_A/Indonesia/CDC523/2006|EPI_ISL_5756|2006-03-23_|_E1|_A_/_H5N1_|	H5N1-2006-Indonesia	50	15	35	0.7	chicken	A/Indonesia/5/2005(H5N1)
avian	H5N1	2006	A/Indonesia/CDC523E/2006(H5N1)	HA_A/Indonesia/CDC523E/2006|EPI_ISL_5757|2006-03-23_|_E1|_A_/_H5N1_|	H5N1-2006-Indonesia	50	15	35	0.7	chicken	A/Indonesia/CDC292N/2005(H5N1)
avian	H5N1	2006	A/Indonesia/CDC582/2006(H5N1)	HA_A/Indonesia/CDC582/2006|EPI_ISL_5759|2006-04-26_|_E1|_A_/_H5N1_|	H5N1-2006-Indonesia	50	15	35	0.7	chicken	A/Indonesia/CDC292N/2005(H5N1)
avian	H5N1	2006	A/Indonesia/CDC594/2006(H5N1)	HA_A/Indonesia/CDC594/2006|EPI_ISL_5751|2006-05-09_|_E1|_A_/_H5N1_|	H5N1-2006-Indonesia	50	2	48	0.96	chicken	A/Turkey/Langkat/BBPVI/2005(H5N1)
avian	H5N1	2006	A/Indonesia/CDC595/2006(H5N1)	HA_A/Indonesia/CDC595/2006|EPI_ISL_5752|2006-05-09_|_E1|_A_/_H5N1_|	H5N1-2006-Indonesia	50	2	48	0.96	chicken	A/Turkey/Langkat/BBPVI/2005(H5N1)
avian	H5N1	2006	A/Indonesia/CDC596/2006(H5N1)	HA_A/Indonesia/CDC596/2006|EPI_ISL_5753|2006-05-10_|_E1|_A_/_H5N1_|	H5N1-2006-Indonesia	50	2	48	0.96	chicken	A/Turkey/Langkat/BBPVI/2005(H5N1)
avian	H5N1	2006	A/Indonesia/CDC597/2006(H5N1)	HA_A/Indonesia/CDC597/2006|EPI_ISL_5754|2006-05-10_|_E1|_A_/_H5N1_|	H5N1-2006-Indonesia	50	2	48	0.96	chicken	A/Turkey/Langkat/BBPVI/2005(H5N1)
avian	H5N1	2006	A/Indonesia/CDC599/2006(H5N1)	HA_A/Indonesia/CDC599/2006|EPI_ISL_5755|2006-05-11_|_E1|_A_/_H5N1_|	H5N1-2006-Indonesia	50	2	48	0.96	chicken	A/Turkey/Langkat/BBPVI/2005(H5N1)
avian	H5N1	2006	A/Indonesia/CDC610/2006(H5N1)	HA_A/Indonesia/CDC610/2006|EPI_ISL_5760|2006-05-11_|_E1|_A_/_H5N1_|	H5N1-2006-Indonesia	50	15	35	0.7	chicken	A/Indonesia/CDC292N/2005(H5N1)
avian	H5N1	2006	A/Indonesia/CDC623/2006(H5N1)	HA_A/Indonesia/CDC623/2006|EPI_ISL_5761|2006-05-18_|_E1|_A_/_H5N1_|	H5N1-2006-Indonesia	50	16	34	0.68	chicken	A/Indonesia/CDC194P/2005(H5N1)
avian	H5N1	2006	A/Indonesia/CDC624/2006(H5N1)	HA_A/Indonesia/CDC624/2006|EPI_ISL_5763|2006-05-19_|_E1|_A_/_H5N1_|	H5N1-2006-Indonesia	50	16	34	0.68	chicken	A/Indonesia/CDC292N/2005(H5N1)
avian	H5N1	2006	A/Indonesia/CDC625/2006(H5N1)	HA_A/Indonesia/CDC625/2006|EPI_ISL_5765|2006-05-21_|_E1|_A_/_H5N1_|	H5N1-2006-Indonesia	50	2	48	0.96	chicken	A/Turkey/Langkat/BBPVI/2005(H5N1)
avian	H5N1	2006	A/Indonesia/CDC634/2006(H5N1)	HA_A/Indonesia/CDC634/2006|EPI_ISL_5766|2006-05-23_|_E1|_A_/_H5N1_|	H5N1-2006-Indonesia	50	15	35	0.7	chicken	A/Indonesia/CDC292N/2005(H5N1)
avian	H5N1	2006	A/Indonesia/CDC644/2006(H5N1)	HA_A/Indonesia/CDC644/2006|EPI_ISL_5775|2006-05-30_|_E1|_A_/_H5N1_|	H5N1-2006-Indonesia	50	16	34	0.68	chicken	A/Indonesia/CDC292N/2005(H5N1)
avian	H5N1	2006	A/Indonesia/CDC669/2006(H5N1)	HA_A/Indonesia/CDC669/2006|EPI_ISL_5771|2006-06-13_|_E1|_A_/_H5N1_|	H5N1-2006-Indonesia	50	15	35	0.7	chicken	A/Indonesia/5/2005(H5N1)
avian	H5N1	2006	A/Indonesia/CDC699/2006(H5N1)	HA_A/Indonesia/CDC699/2006|EPI_ISL_5773|2006-07-06_|_E1|_A_/_H5N1_|	H5N1-2006-Indonesia	50	15	35	0.7	chicken	A/Indonesia/5/2005(H5N1)
avian	H5N1	2005	A/Indonesia/CDC7/2005(H5N1)	HA_A/Indonesia/CDC7/2005|EPI_ISL_5731|2005-09-29_|_E1|_A_/_H5N1_|	H5N1-2005-Indonesia	50	1	49	0.98	chicken	A/quail/Yogjakarta/UT1023/2004(H5N1)
avian	H5N1	2006	A/Indonesia/CDC739/2006(H5N1)	HA_A/Indonesia/CDC739/2006|EPI_ISL_5776|2006-08-05_|_E2|_A_/_H5N1_|	H5N1-2006-Indonesia	50	15	35	0.7	chicken	A/Indonesia/5/2005(H5N1)
avian	H5N1	2006	A/Indonesia/CDC742/2006(H5N1)	HA_A/Indonesia/CDC742/2006|EPI_ISL_5777|2006-08-07_|_E1|_A_/_H5N1_|	H5N1-2006-Indonesia	50	15	35	0.7	chicken	A/Indonesia/CDC292N/2005(H5N1)
avian	H5N1	2006	A/Indonesia/CDC759/2006(H5N1)	HA_A/Indonesia/CDC759/2006|EPI_ISL_5778|2006_(Month_and_day_unknown)_|_E2|_A_/_H5N1_|	H5N1-2006-Indonesia	50	15	35	0.7	chicken	A/Indonesia/5/2005(H5N1)
avian	H5N1	2006	A/Indonesia/CDC835/2006(H5N1)	HA_A/Indonesia/CDC835/2006|EPI_ISL_6490|2006-09-22_|_E1|_A_/_H5N1_|	H5N1-2006-Indonesia	50	15	35	0.7	chicken	A/Indonesia/5/2005(H5N1)
avian	H5N1	2006	A/Indonesia/CDC836/2006(H5N1)	HA_A/Indonesia/CDC836/2006|EPI_ISL_6491|2006-09-24_|_E1|_A_/_H5N1_|	H5N1-2006-Indonesia	50	15	35	0.7	chicken	A/Indonesia/5/2005(H5N1)
avian	H5N1	2006	A/Indonesia/CDC887/2006(H5N1)	HA_A/Indonesia/CDC887/2006|EPI_ISL_6493|2006-10-14_|_E1|_A_/_H5N1_|	H5N1-2006-Indonesia	50	15	35	0.7	chicken	A/Indonesia/5/2005(H5N1)
avian	H5N1	2006	A/Indonesia/CDC938/2006(H5N1)	HA_A/Indonesia/CDC938/2006|EPI_ISL_6487|2006-11-10_|_E1|_A_/_H5N1_|	H5N1-2006-Indonesia	50	15	35	0.7	chicken	A/Indonesia/5/2005(H5N1)
avian	H5N1	2006	A/Indonesia/CDC940/2006(H5N1)	HA_A/Indonesia/CDC940/2006|EPI_ISL_6489|2006-11-12_|_E1|_A_/_H5N1_|	H5N1-2006-Indonesia	50	15	35	0.7	chicken	A/Indonesia/5/2005(H5N1)
avian	H5N1	2015	A/Indonesia/NIHRD/15023/2015(H5N1)	HA_A/Indonesia/NIHRD/15023/2015|EPI_ISL_195731|2015-03-24_|_e1|_A_/_H5N1_|	H5N1-2015-Indonesia	50	9	41	0.82	chicken	A/chicken/Padang/BPPVRII-62-2/2011(H5N1)
avian	H5N1	2010	A/Indonesia/NIHRD10364/2010(H5N1)	HA_A/Indonesia/NIHRD10364/2010|EPI_ISL_150550|2010-04-25_|_Egg1|_A_/_H5N1_|	H5N1-2010-Indonesia	50	28	22	0.44	human	A/chicken/Sarolangun/BPPVRII-187/2009(H5N1)
avian	H5N1	2010	A/Indonesia/NIHRD10459/2010(H5N1)	HA_A/Indonesia/NIHRD10459/2010|EPI_ISL_150573|2010-06-01_|_Egg1|_A_/_H5N1_|	H5N1-2010-Indonesia	50	28	22	0.44	human	A/chicken/Sarolangun/BPPVRII-187/2009(H5N1)
avian	H5N1	2010	A/Indonesia/NIHRD10623/2010(H5N1)	HA_A/Indonesia/NIHRD10623/2010|EPI_ISL_150551|2010-09-16_|_Egg1|_A_/_H5N1_|	H5N1-2010-Indonesia	50	28	22	0.44	human	A/chicken/Sarolangun/BPPVRII-187/2009(H5N1)
avian	H5N1	2010	A/Indonesia/NIHRD10728/2010(H5N1)	HA_A/Indonesia/NIHRD10728/2010|EPI_ISL_150548|2010-11-21_|_Egg1|_A_/_H5N1_|	H5N1-2010-Indonesia	50	30	20	0.4	human	A/chicken/Sarolangun/BPPVRII-187/2009(H5N1)
avian	H5N1	2011	A/Indonesia/NIHRD11046/2011(H5N1)	HA_A/Indonesia/NIHRD11046/2011|EPI_ISL_150577|2011-02-03_|_Egg1|_A_/_H5N1_|	H5N1-2011-Indonesia	50	26	24	0.48	human	A/environment/Bekasi/BPPVRVIII-344-08/2010(H5N1)
avian	H5N1	2011	A/Indonesia/NIHRD11454/2011(H5N1)	HA_A/Indonesia/NIHRD11454/2011|EPI_ISL_151057|2011-04-08_|_Egg1|_A_/_H5N1_|	H5N1-2011-Indonesia	50	18	32	0.64	chicken	A/chicken/Bangli/BBVD-343/2007(H5N1)
avian	H5N1	2012	A/Indonesia/NIHRD11931/2012(H5N1)	HA_A/Indonesia/NIHRD11931/2012|EPI_ISL_105989|2012-01-07_|_E1|_A_/_H5N1_|	H5N1-2012-Indonesia	50	21	29	0.58	human	A/environment/Bekasi/BPPVRVIII-344-08/2010(H5N1)
avian	H5N1	2012	A/Indonesia/NIHRD11949/2012(H5N1)	HA_A/Indonesia/NIHRD11949/2012|EPI_ISL_105990|2012-01-13_|_E1|_A_/_H5N1_|	H5N1-2012-Indonesia	50	21	29	0.58	human	A/environment/Bekasi/BPPVRVIII-344-08/2010(H5N1)
avian	H5N1	2012	A/Indonesia/NIHRD12162/2012(H5N1)	HA_A/Indonesia/NIHRD12162/2012|EPI_ISL_139508|2012-02-29_|_e1|_A_/_H5N1_|	H5N1-2012-Indonesia	50	23	27	0.54	human	A/chicken/Padang/BPPVRII-62-2/2011(H5N1)
avian	H5N1	2012	A/Indonesia/NIHRD12377/2012(H5N1)	HA_A/Indonesia/NIHRD12377/2012|EPI_ISL_139509|2012-06-29_|_e1|_A_/_H5N1_|	H5N1-2012-Indonesia	50	18	32	0.64	chicken	A/chicken/Bangli/BBVD-0245A-4/2011(H5N1)
avian	H5N1	2012	A/Indonesia/NIHRD12550/2012(H5N1)	HA_A/Indonesia/NIHRD12550/2012|EPI_ISL_139510|2012-12-06_|_e1|_A_/_H5N1_|	H5N1-2012-Indonesia	50	21	29	0.58	human	A/chicken/Bangli/BBVD-0245A-4/2011(H5N1)
avian	H5N1	2013	A/Indonesia/NIHRD13157/2013(H5N1)	HA_A/Indonesia/NIHRD13157/2013|EPI_ISL_144507|2013-06-18_|_E1|_A_/_H5N1_|	H5N1-2013-Indonesia	50	18	32	0.64	chicken	A/chicken/Bangli/BBVD-0245A-4/2011(H5N1)
avian	H5N1	2013	A/Indonesia/NIHRD13233/2013(H5N1)	HA_A/Indonesia/NIHRD13233/2013|EPI_ISL_151752|2013-09-27_|_Egg1|_A_/_H5N1_|	H5N1-2013-Indonesia	50	19	31	0.62	chicken	A/chicken/Padang/BPPVRII-62-2/2011(H5N1)
avian	H5N1	2013	A/Indonesia/NIHRD13269/2013(H5N1)	HA_A/Indonesia/NIHRD13269/2013|EPI_ISL_157752|2013-11-11_|_Egg1|_A_/_H5N1_|	H5N1-2013-Indonesia	50	17	33	0.66	chicken	A/chicken/Padang/BPPVRII-62-2/2011(H5N1)
avian	H5N1	2014	A/Indonesia/NIHRD14122/2014(H5N1)	HA_A/Indonesia/NIHRD14122/2014|EPI_ISL_162667|2014-04-19_|_e1|_A_/_H5N1_|	H5N1-2014-Indonesia	50	11	39	0.78	chicken	A/chicken/Bangli/BBVD-0245A-4/2011(H5N1)
avian	H5N1	2014	A/Indonesia/NIHRD14157/2014(H5N1)	HA_A/Indonesia/NIHRD14157/2014|EPI_ISL_167907|2014-06-06_|_e1|_A_/_H5N1_|	H5N1-2014-Indonesia	50	9	41	0.82	environment	A/chicken/Padang/BPPVRII-62-2/2011(H5N1)
avian	H5N1	2015	A/Indonesia/NIHRD15028/2015(H5N1)	HA_A/Indonesia/NIHRD15028/2015|EPI_ISL_195732|2015-03-25_|_e2|_A_/_H5N1_|	H5N1-2015-Indonesia	50	9	41	0.82	chicken	A/chicken/Padang/BPPVRII-62-2/2011(H5N1)
avian	H5N1	2008	A/Indonesia/NIHRD7988/2008(H5N1)	HA_A/Indonesia/NIHRD7988/2008|EPI_ISL_150052|2008-04-23_|_egg1|_A_/_H5N1_|	H5N1-2008-Indonesia	50	20	30	0.6	chicken	A/chicken/Flores_Timur/BBVD-256/2007(H5N1)
avian	H5N1	2009	A/Indonesia/NIHRD9340/2009(H5N1)	HA_A/Indonesia/NIHRD9340/2009|EPI_ISL_150197|2009-02-27_|_egg1|_A_/_H5N1_|	H5N1-2009-Indonesia	50	30	20	0.4	human	A/chicken/Banten/Srg-Fadh/2008(H5N1)
avian	H5N1	2006	A/Indonesia/TLL001/2006(H5N1)	HA_A/Indonesia/TLL001/2006|EPI_ISL_12808|2006_(Month_and_day_unknown)_|_|_A_/_H5N1_|	H5N1-2006-Indonesia	50	15	35	0.7	chicken	A/Indonesia/7/2005(H5N1)
avian	H5N1	2006	A/Indonesia/TLL002/2006(H5N1)	HA_A/Indonesia/TLL002/2006|EPI_ISL_12809|2006_(Month_and_day_unknown)_|_|_A_/_H5N1_|	H5N1-2006-Indonesia	50	15	35	0.7	chicken	A/Indonesia/7/2005(H5N1)
avian	H5N1	2006	A/Indonesia/TLL003/2006(H5N1)	HA_A/Indonesia/TLL003/2006|EPI_ISL_12810|2006_(Month_and_day_unknown)_|_|_A_/_H5N1_|	H5N1-2006-Indonesia	50	15	35	0.7	chicken	A/Indonesia/5/2005(H5N1)
avian	H5N1	2006	A/Indonesia/TLL004/2006(H5N1)	HA_A/Indonesia/TLL004/2006|EPI_ISL_12811|2006_(Month_and_day_unknown)_|_|_A_/_H5N1_|	H5N1-2006-Indonesia	50	15	35	0.7	chicken	A/Indonesia/5/2005(H5N1)
avian	H5N1	2006	A/Indonesia/TLL005/2006(H5N1)	HA_A/Indonesia/TLL005/2006|EPI_ISL_12812|2006_(Month_and_day_unknown)_|_|_A_/_H5N1_|	H5N1-2006-Indonesia	50	15	35	0.7	chicken	A/Indonesia/5/2005(H5N1)
avian	H5N1	2006	A/Indonesia/TLL006/2006(H5N1)	HA_A/Indonesia/TLL006/2006|EPI_ISL_12813|2006_(Month_and_day_unknown)_|_|_A_/_H5N1_|	H5N1-2006-Indonesia	50	15	35	0.7	chicken	A/Indonesia/5/2005(H5N1)
avian	H5N1	2006	A/Indonesia/TLL007/2006(H5N1)	HA_A/Indonesia/TLL007/2006|EPI_ISL_12814|2006_(Month_and_day_unknown)_|_|_A_/_H5N1_|	H5N1-2006-Indonesia	50	15	35	0.7	chicken	A/Indonesia/5/2005(H5N1)
avian	H5N1	2006	A/Indonesia/TLL008/2006(H5N1)	HA_A/Indonesia/TLL008/2006|EPI_ISL_12815|2006_(Month_and_day_unknown)_|_|_A_/_H5N1_|	H5N1-2006-Indonesia	50	15	35	0.7	chicken	A/Indonesia/5/2005(H5N1)
avian	H5N1	2006	A/Indonesia/TLL009/2006(H5N1)	HA_A/Indonesia/TLL009/2006|EPI_ISL_12816|2006_(Month_and_day_unknown)_|_|_A_/_H5N1_|	H5N1-2006-Indonesia	50	15	35	0.7	chicken	A/Indonesia/5/2005(H5N1)
avian	H5N1	2006	A/Indonesia/TLL010/2006(H5N1)	HA_A/Indonesia/TLL010/2006|EPI_ISL_12817|2006_(Month_and_day_unknown)_|_|_A_/_H5N1_|	H5N1-2006-Indonesia	50	15	35	0.7	chicken	A/Indonesia/5/2005(H5N1)
avian	H5N1	2006	A/Indonesia/TLL011/2006(H5N1)	HA_A/Indonesia/TLL011/2006|EPI_ISL_12818|2006_(Month_and_day_unknown)_|_|_A_/_H5N1_|	H5N1-2006-Indonesia	50	15	35	0.7	chicken	A/Indonesia/5/2005(H5N1)
avian	H5N1	2006	A/Indonesia/TLL012/2006(H5N1)	HA_A/Indonesia/TLL012/2006|EPI_ISL_12819|2006_(Month_and_day_unknown)_|_|_A_/_H5N1_|	H5N1-2006-Indonesia	50	15	35	0.7	chicken	A/Indonesia/5/2005(H5N1)
avian	H5N1	2005	A/Indonesia/UT3006/2005(H5N1)	HA_A/Indonesia/UT3006/2005|EPI_ISL_124114|2005_(Month_and_day_unknown)_|_|_A_/_H5N1_|	H5N1-2005-Indonesia	50	1	49	0.98	chicken	A/quail/Yogjakarta/UT1023/2004(H5N1)
swine	H1N1	2006	A/Iowa/01/2006(H1N1)	HA_A/Iowa/01/2006|EPI_ISL_149432|2006-11-08_|_E5|_A_/_H1N1_|_unknown	H1N1-2006-Iowa	50	1	49	0.98	swine	A/swine/Minnesota/00938/2005(H1N1)
swine	H1N1	2009	A/Iowa/02/2009(H1N1)	HA_A/Iowa/02/2009|EPI_ISL_83268|2009-02-13_|_Original|_A_/_H1N1_|_unknown	H1N1-2009-Iowa	50	0	50	1	swine	A/swine/OH/511445/2007(H1N1)
swine	H3N2	2013	A/Iowa/04/2013(H3N2)	HA_A/Iowa/04/2013|EPI_ISL_149440|2013-10-01_|_Original|_A_/_H3N2_|	H3N2-2013-Iowa	50	6	44	0.88	swine	A/swine/Iowa/A01432308/2012(H3N2)
swine	H1N1	2007	A/Iowa/05/2007(H1N1)	HA_A/Iowa/05/2007|EPI_ISL_83269|2007-11-29_|_X2|_A_/_H1N1_|_unknown	H1N1-2007-Iowa	50	2	48	0.96	swine	A/swine/Iowa/00239/2004(H1N1)
swine	H3N2	2011	A/Iowa/07/2011(H3N2)	HA_A/Iowa/07/2011|EPI_ISL_100475|2011-11-14_|_E2|_A_/_H3N2_|	H3N2-2011-Iowa	50	2	48	0.96	swine	A/swine/Indiana/A01049091/2010(H3N2)
swine	H3N2	2011	A/Iowa/08/2011(H3N2)	HA_A/Iowa/08/2011|EPI_ISL_100476|2011-11-14_|_E2|_A_/_H3N2_|	H3N2-2011-Iowa	50	2	48	0.96	swine	A/swine/Indiana/A01049091/2010(H3N2)
swine	H3N2	2011	A/Iowa/09/2011(H3N2)	HA_A/Iowa/09/2011|EPI_ISL_99215|2011-11-14_|_Original|_A_/_H3N2_|	H3N2-2011-Iowa	50	2	48	0.96	swine	A/swine/Indiana/A01049091/2010(H3N2)
swine	H3N2	2012	A/Iowa/16/2012(H3N2)	HA_A/Iowa/16/2012|EPI_ISL_131801|2012-11-17_|_C1|_A_/_H3N2_|	H3N2-2012-Iowa	50	8	42	0.84	swine	A/West_Virginia/06/2011(H3N2)
swine	H1N1	2015	A/Iowa/39/2015(H1N1)	HA_A/Iowa/39/2015|EPI_ISL_194942|2015-08-07_|_Original|_A_/_H1N1_|_unknown	H1N1-2015-Iowa	50	0	50	1	swine	A/swine/Minnesota/A01490569/2013(H1N1)
swine	H1N1	2005	A/Iowa/CEID23/2005(H1N1)	HA_A/Iowa/CEID23/2005|EPI_ISL_64678|2005_(Month_and_day_unknown)_|_|_A_/_H1N1_|_unknown	H1N1-2005-Iowa	50	1	49	0.98	swine	A/swine/Iowa/00239/2004(H1N1)
avian	H5N1	2006	A/Iraq/1/2006(H5N1)	HA_A/Iraq/1/2006|EPI_ISL_13503|2006_(Month_and_day_unknown)_|_|_A_/_H5N1_|	H5N1-2006-Iraq	50	0	50	1	chicken	A/chicken/Tulcea/RO-AI-019/2005(H5N1)
avian	H5N1	2006	A/Iraq/659/2006(H5N1)	HA_A/Iraq/659/2006|EPI_ISL_13509|2006_(Month_and_day_unknown)_|_|_A_/_H5N1_|	H5N1-2006-Iraq	50	0	50	1	chicken	A/chicken/Tulcea/RO-AI-019/2005(H5N1)
avian	H5N1	2006	A/Iraq/754/2006(H5N1)	HA_A/Iraq/754/2006|EPI_ISL_13510|2006_(Month_and_day_unknown)_|_|_A_/_H5N1_|	H5N1-2006-Iraq	50	0	50	1	chicken	A/chicken/Tulcea/RO-AI-019/2005(H5N1)
avian	H5N1	2006	A/Iraq/755/2006(H5N1)	HA_A/Iraq/755/2006|EPI_ISL_13502|2006_(Month_and_day_unknown)_|_|_A_/_H5N1_|	H5N1-2006-Iraq	50	0	50	1	chicken	A/chicken/Tulcea/RO-AI-019/2005(H5N1)
avian	H5N1	2006	A/Iraq/756/2006(H5N1)	HA_A/Iraq/756/2006|EPI_ISL_13511|2006_(Month_and_day_unknown)_|_|_A_/_H5N1_|	H5N1-2006-Iraq	50	0	50	1	chicken	A/chicken/Tulcea/RO-AI-019/2005(H5N1)
avian	H7N7	2013	A/Italy/3/2013(H7N7)	HA_A/Italy/3/2013|EPI_ISL_150126|2013-09-07_|_passage_details:_MDCK1/E1|_A_/_H7N7_|	H7N7-2013-Italy	50	0	50	1	turkey	A/swan/Czech_Republic/5416/2011(H7N7)
avian	H7N9	2013	A/Jiangsu/01/2013(H7N9)	HA_A/Jiangsu/01/2013|EPI_ISL_141158|2013-03-30_|_E1|_A_/_H7N9_|	H7N9-2013-Jiangsu	50	0	50	1	duck	A/duck/Fujian/6380/2010(H7N3)
avian	H7N9	2013	A/Jiangsu/02/2013(H7N9)	HA_A/Jiangsu/02/2013|EPI_ISL_141162|2013-03-31_|_E1|_A_/_H7N9_|	H7N9-2013-Jiangsu	50	0	50	1	turkey	A/duck/Fujian/6380/2010(H7N3)
avian	H7N9	2013	A/jiangsu/03/2013(H7N9)	HA_A/jiangsu/03/2013|EPI_ISL_141163|2013-04-06_|_E1|_A_/_H7N9_|	H7N9-2013-jiangsu	50	0	50	1	duck	A/duck/Fujian/6380/2010(H7N3)
avian	H7N9	2013	A/Jiangsu/04/2013(H7N9)	HA_A/Jiangsu/04/2013|EPI_ISL_141164|2013-04-05_|_E1|_A_/_H7N9_|	H7N9-2013-Jiangsu	50	0	50	1	duck	A/duck/Fujian/6380/2010(H7N3)
avian	H7N9	2013	A/Jiangsu/05/2013(H7N9)	HA_A/Jiangsu/05/2013|EPI_ISL_141184|2013-04-08_|_E1|_A_/_H7N9_|	H7N9-2013-Jiangsu	50	0	50	1	turkey	A/duck/Fujian/6380/2010(H7N3)
avian	H7N9	2013	A/Jiangsu/06/2013(H7N9)	HA_A/Jiangsu/06/2013|EPI_ISL_141185|2013-04-10_|_E1|_A_/_H7N9_|	H7N9-2013-Jiangsu	50	0	50	1	turkey	A/duck/Fujian/6380/2010(H7N3)
avian	H7N9	2014	A/Jiangsu/06306/2014(H7N9)	HA_A/Jiangsu/06306/2014|EPI_ISL_172821|2014-12-27_|_E1|_A_/_H7N9_|	H7N9-2014-Jiangsu	50	24	26	0.52	human	A/Anhui/1-BALF_RG6/2013(H7N9)
avian	H7N9	2014	A/Jiangsu/06307/2014(H7N9)	HA_A/Jiangsu/06307/2014|EPI_ISL_172829|2014-12-29_|_E1|_A_/_H7N9_|	H7N9-2014-Jiangsu	50	24	26	0.52	human	A/Anhui/1-BALF_RG6/2013(H7N9)
avian	H7N9	2013	A/Jiangsu/07/2013(H7N9)	HA_A/Jiangsu/07/2013|EPI_ISL_141186|2013-04-03_|_E1|_A_/_H7N9_|	H7N9-2013-Jiangsu	50	0	50	1	duck	A/duck/Fujian/6380/2010(H7N3)
avian	H7N9	2013	A/Jiangsu/08/2013(H7N9)	HA_A/Jiangsu/08/2013|EPI_ISL_141187|2013-04-11_|_E1|_A_/_H7N9_|	H7N9-2013-Jiangsu	50	0	50	1	duck	A/duck/Fujian/6380/2010(H7N3)
avian	H7N9	2013	A/Jiangsu/09/2013(H7N9)	HA_A/Jiangsu/09/2013|EPI_ISL_141188|2013-04-09_|_E1|_A_/_H7N9_|	H7N9-2013-Jiangsu	50	0	50	1	turkey	A/duck/Fujian/6380/2010(H7N3)
avian	H5N1	2007	A/Jiangsu/1/2007(H5N1)	HA_A/Jiangsu/1/2007|EPI_ISL_16357|2007_(Month_and_day_unknown)_|_|_A_/_H5N1_|	H5N1-2007-Jiangsu	50	8	42	0.84	duck	A/duck/Vietnam/219/2005(H5N1)
swine	H1N1	2011	A/Jiangsu/1/2011(H1N1)	HA_A/Jiangsu/1/2011|EPI_ISL_148286|2011-01-04_|_|_A_/_H1N1_|_unknown	H1N1-2011-Jiangsu	50	0	50	1	swine	A/swine/Jiangsu/zg7/2010(H1N1)
avian	H7N9	2013	A/Jiangsu/1/2013(H7N9)	HA_A/Jiangsu/1/2013|EPI_ISL_146161|2013-04-20_|_|_A_/_H7N9_|	H7N9-2013-Jiangsu	50	0	50	1	duck	A/duck/Fujian/6380/2010(H7N3)
avian	H5N1	2007	A/Jiangsu/2/2007(H5N1)	HA_A/Jiangsu/2/2007|EPI_ISL_16356|2007_(Month_and_day_unknown)_|_|_A_/_H5N1_|	H5N1-2007-Jiangsu	50	8	42	0.84	duck	A/duck/Vietnam/219/2005(H5N1)
avian	H7N9	2013	A/Jiangsu/2/2013(H7N9)	HA_A/Jiangsu/2/2013|EPI_ISL_146436|2013-04-20_|_|_A_/_H7N9_|	H7N9-2013-Jiangsu	50	0	50	1	turkey	A/duck/Fujian/6380/2010(H7N3)
avian	H5N1	2007	A/Jiangsu/4/2007(H5N1)	HA_A/Jiangsu/4/2007|EPI_ISL_138871|2007-12_(Day_unknown)_|_|_A_/_H5N1_|	H5N1-2007-Jiangsu	50	8	42	0.84	duck	A/duck/Vietnam/219/2005(H5N1)
avian	H5N1	2008	A/Jiangsu/6/2008(H5N1)	HA_A/Jiangsu/6/2008|EPI_ISL_138869|2008-01_(Day_unknown)_|_|_A_/_H5N1_|	H5N1-2008-Jiangsu	50	9	41	0.82	duck	A/duck/Vietnam/219/2005(H5N1)
avian	H7N9	2014	A/Jiangsu/98342/2014(H7N9)	HA_A/Jiangsu/98342/2014|EPI_ISL_172827|2014-11-17_|_E1|_A_/_H7N9_|	H7N9-2014-Jiangsu	50	20	30	0.6	human	A/environment/Hangzhou/34/2013(H7N9)
swine	H1N1	2011	A/Jiangsu/ALS1/2011(H1N1)	HA_A/Jiangsu/ALS1/2011|EPI_ISL_93974|2011-01-10_|_|_A_/_H1N1_|_unknown	H1N1-2011-Jiangsu	50	0	50	1	swine	A/swine/Jiangsu/zg7/2010(H1N1)
avian	H7N9	2013	A/Jiangxi/01/2013(H7N9)	HA_A/Jiangxi/01/2013|EPI_ISL_141181|2013-04-24_|_E1|_A_/_H7N9_|	H7N9-2013-Jiangxi	50	0	50	1	turkey	A/duck/Fujian/6380/2010(H7N3)
avian	H10N8	2014	A/Jiangxi/09037/2014(H10N8)	HA_A/Jiangxi/09037/2014|EPI_ISL_162062|2014-01-08_|_|_A_/_H10N8_|	H10N8-2014-Jiangxi	50	2	48	0.96	mallard	A/chicken/Jiangxi/S3735/2013(H10N8)
avian	H5N1	2005	A/Jiangxi/1/2005(H5N1)	HA_A/Jiangxi/1/2005|EPI_ISL_24609|2005-12-10_|_E1|_A_/_H5N1_|	H5N1-2005-Jiangxi	50	2	48	0.96	chicken	A/Dk/HN/303/2004(H5N1)
avian	H10N8	2013	A/Jiangxi-Donghu/346/2013(H10N8)	HA_A/Jiangxi-Donghu/346/2013|EPI_ISL_152846|2013-12-04_|_E1|_A_/_H10N8_|	H10N8-2013-Jiangxi-Donghu	50	0	50	1	mallard	A/mallard/Sweden/4/2002(H10N2)
avian	H7N9	2014	A/Jiaxing/20/2014(H7N9)	HA_A/Jiaxing/20/2014|EPI_ISL_163998|2014-01-18_|_Original|_A_/_H7N9_|	H7N9-2014-Jiaxing	50	25	25	0.5	human	A/Shanghai/02/2013(H7N9)
avian	H7N9	2014	A/Jilin/10117/2014(H7N9)	HA_A/Jilin/10117/2014|EPI_ISL_161665|2014-02-19_|_E1|_A_/_H7N9_|	H7N9-2014-Jilin	50	21	29	0.58	human	A/environment/Hangzhou/34/2013(H7N9)
swine	H3N2	2009	A/Kansas/13/2009(H3N2)	HA_A/Kansas/13/2009|EPI_ISL_145076|2009-07-29_|_C3|_A_/_H3N2_|	H3N2-2009-Kansas	50	1	49	0.98	swine	A/swine/Minnesota/001332/2006(H3N2)
swine	H3N2	2012	A/Kentucky/11/2012(H3N2)	HA_A/Kentucky/11/2012|EPI_ISL_128155|2012-08-05_|_Original|_A_/_H3N2_|	H3N2-2012-Kentucky	50	8	42	0.84	swine	A/West_Virginia/06/2011(H3N2)
avian	H9N2	2000	A/Korea/KBNP-0028/2000(H9N2)	HA_A/Korea/KBNP-0028/2000|EPI_ISL_12597|2000_(Month_and_day_unknown)_|_|_A_/_H9N2_|	H9N2-2000-Korea	50	0	50	1	turkey	A/chicken/Korea/MS96-CE6/1996(H9N2)
avian	H5N1	2007	A/Laos/Nong_Khai_1/2007(H5N1)	HA_A/Laos/Nong_Khai_1/2007|EPI_ISL_27351|2007_(Month_and_day_unknown)_|_|_A_/_H5N1_|	H5N1-2007-Laos	50	8	42	0.84	duck	A/chicken/Laos/31/2006(H5N1)
swine	H3N2	2011	A/Maine/06/2011(H3N2)	HA_A/Maine/06/2011|EPI_ISL_97361|2011-10-10_|_Original|_A_/_H3N2_|	H3N2-2011-Maine	50	2	48	0.96	swine	A/swine/Indiana/A01049091/2010(H3N2)
swine	H1N1	1991	A/Maryland/12/1991(H1N1)	HA_A/Maryland/12/1991|EPI_ISL_30057|1991_(Month_and_day_unknown)_|_Egg_3|_A_/_H1N1_|_seasonal	H1N1-1991-Maryland	50	30	20	0.4	human	A/swine/Iowa/17672/1988(H1N1)
swine	H3N2	2012	A/Maryland/20/2012(H3N2)	HA_A/Maryland/20/2012|EPI_ISL_128228|2012-08-16_|_Original|_A_/_H3N2_|	H3N2-2012-Maryland	50	8	42	0.84	swine	A/West_Virginia/06/2011(H3N2)
swine	H3N2	2012	A/Maryland/22/2012(H3N2)	HA_A/Maryland/22/2012|EPI_ISL_129024|2012-08-16_|_C1|_A_/_H3N2_|	H3N2-2012-Maryland	50	8	42	0.84	swine	A/West_Virginia/06/2011(H3N2)
swine	H3N2	2012	A/Maryland/23/2012(H3N2)	HA_A/Maryland/23/2012|EPI_ISL_129430|2012-08-18_|_C1|_A_/_H3N2_|	H3N2-2012-Maryland	50	8	42	0.84	swine	A/West_Virginia/06/2011(H3N2)
swine	H3N2	2012	A/Maryland/25/2012(H3N2)	HA_A/Maryland/25/2012|EPI_ISL_129176|2012-08-18_|_C1|_A_/_H3N2_|	H3N2-2012-Maryland	50	8	42	0.84	swine	A/West_Virginia/06/2011(H3N2)
swine	H3N2	2012	A/Maryland/28/2012(H3N2)	HA_A/Maryland/28/2012|EPI_ISL_129683|2012-08-20_|_C1|_A_/_H3N2_|	H3N2-2012-Maryland	50	8	42	0.84	swine	A/West_Virginia/06/2011(H3N2)
avian	H7N3	2012	A/Mexico/InDRE7218/2012(H7N3)	HA_A/Mexico/InDRE7218/2012|EPI_ISL_128317|2012-07-09_|_E1|_A_/_H7N3_|	H7N3-2012-Mexico	50	0	50	1	mallard	A/mallard/Missouri/10MO0551/2010(H7N7)
swine	H1N2	2007	A/Michigan/09/2007(H1N2)	HA_A/Michigan/09/2007|EPI_ISL_126261|2007-08-19_|_M2/C2|_A_/_H1N2_|	H1N2-2007-Michigan	50	47	3	0.06	human	A/swine/North_Carolina/00839/2005(H1N1)
swine	H3N2	2012	A/Michigan/16/2012(H3N2)	HA_A/Michigan/16/2012|EPI_ISL_129620|2012-08-15_|_C1|_A_/_H3N2_|	H3N2-2012-Michigan	50	8	42	0.84	swine	A/West_Virginia/06/2011(H3N2)
swine	H3N2	2012	A/Michigan/19/2012(H3N2)	HA_A/Michigan/19/2012|EPI_ISL_129408|2012-08-16_|_C1|_A_/_H3N2_|	H3N2-2012-Michigan	50	8	42	0.84	swine	A/swine/Indiana/A01049745/2011(H3N2)
swine	H3N2	2012	A/Michigan/20/2012(H3N2)	HA_A/Michigan/20/2012|EPI_ISL_129188|2012-08-16_|_C1|_A_/_H3N2_|	H3N2-2012-Michigan	50	8	42	0.84	swine	A/swine/Indiana/A01049745/2011(H3N2)
swine	H3N2	2012	A/Michigan/23/2012(H3N2)	HA_A/Michigan/23/2012|EPI_ISL_129621|2012-08-16_|_C1|_A_/_H3N2_|	H3N2-2012-Michigan	50	8	42	0.84	swine	A/swine/Indiana/A01049745/2011(H3N2)
swine	H3N2	2015	A/Michigan/39/2015(H3N2)	HA_A/Michigan/39/2015|EPI_ISL_195645|2015-06-12_|_M1/S1|_A_/_H3N2_|	H3N2-2015-Michigan	50	3	47	0.94	swine	A/swine/North_Carolina/A01410777/2014(H3N2)
swine	H1N1	2008	A/Minnesota/03/2008(H1N1)	HA_A/Minnesota/03/2008|EPI_ISL_83272|2008-02-03_|_MX|_A_/_H1N1_|_unknown	H1N1-2008-Minnesota	50	2	48	0.96	swine	A/Iowa/01/2006(H1N1)
swine	H3N2	2010	A/Minnesota/09/2010(H3N2)	HA_A/Minnesota/09/2010|EPI_ISL_83273|2010-05-27_|_Original|_A_/_H3N2_|	H3N2-2010-Minnesota	50	1	49	0.98	swine	A/swine/Saskatchewan/01114/2006(H3N2)
swine	H1N1	2009	A/Minnesota/10/2009(H1N1)	HA_A/Minnesota/10/2009|EPI_ISL_83274|2009-05-18_|_Original|_A_/_H1N1_|_unknown	H1N1-2009-Minnesota	50	2	48	0.96	swine	A/swine/Minnesota/SG1317/2008(H1N1)
swine	H3N2	2010	A/Minnesota/11/2010(H3N2)	HA_A/Minnesota/11/2010|EPI_ISL_145077|2010-11-26_|_E2|_A_/_H3N2_|	H3N2-2010-Minnesota	50	1	49	0.98	swine	A/swine/Saskatchewan/01114/2006(H3N2)
swine	H3N2	2012	A/Minnesota/11/2012(H3N2)	HA_A/Minnesota/11/2012|EPI_ISL_128229|2012-08-15_|_Original|_A_/_H3N2_|	H3N2-2012-Minnesota	50	8	42	0.84	swine	A/West_Virginia/06/2011(H3N2)
swine	H1N2	2012	A/Minnesota/14/2012(H1N2)	HA_A/Minnesota/14/2012|EPI_ISL_129178|2012-08-27_|_Original|_A_/_H1N2_|	H1N2-2012-Minnesota	50	1	49	0.98	swine	A/Minnesota/19/2011(H1N2)
swine	H3N2	2012	A/Minnesota/15/2012(H3N2)	HA_A/Minnesota/15/2012|EPI_ISL_129622|2012-09-05_|_C1|_A_/_H3N2_|	H3N2-2012-Minnesota	50	8	42	0.84	swine	A/West_Virginia/06/2011(H3N2)
swine	H3N2	2012	A/Minnesota/18/2012(H3N2)	HA_A/Minnesota/18/2012|EPI_ISL_132656|2012-11-13_|_M3|_A_/_H3N2_|	H3N2-2012-Minnesota	50	8	42	0.84	swine	A/West_Virginia/06/2011(H3N2)
swine	H1N2	2011	A/Minnesota/19/2011(H1N2)	HA_A/Minnesota/19/2011|EPI_ISL_100477|2011-11-04_|_E1|_A_/_H1N2_|	H1N2-2011-Minnesota	50	0	50	1	swine	A/swine/Illinois/A01047162/2010(H1N2)
swine	H1N1	2014	A/Minnesota/33/2014(H1N1)	HA_A/Minnesota/33/2014|EPI_ISL_170673|2014-11-07_|_C1|_A_/_H1N1_|_unknown	H1N1-2014-Minnesota	50	0	50	1	swine	A/swine/South_Dakota/11/2012(H1N1)
swine	H1N1	2012	A/Missouri/12/2012(H1N1)	HA_A/Missouri/12/2012|EPI_ISL_129179|2012-08-16_|_C1|_A_/_H1N1_|_unknown	H1N1-2012-Missouri	50	0	50	1	swine	A/swine/South_Dakota/7/2011(H1N1)
avian	H7N9	2013	A/Nanchang/1/2013(H7N9)	HA_A/Nanchang/1/2013|EPI_ISL_143556|2013-04-24_|_|_A_/_H7N9_|	H7N9-2013-Nanchang	50	0	50	1	turkey	A/duck/Fujian/6380/2010(H7N3)
avian	H9N2	2000	A/Nanchang/CH2/2000(H9N2)	HA_A/Nanchang/CH2/2000|EPI_ISL_146739|2000_(Month_and_day_unknown)_|_|_A_/_H9N2_|	H9N2-2000-Nanchang	50	0	50	1	chicken	A/chicken/Henan/A3/1998(H9N2)
avian	H9N2	2000	A/Nanchang/CH3/2000(H9N2)	HA_A/Nanchang/CH3/2000|EPI_ISL_146724|2000_(Month_and_day_unknown)_|_|_A_/_H9N2_|	H9N2-2000-Nanchang	50	0	50	1	chicken	A/chicken/Henan/A3/1998(H9N2)
avian	H9N2	2000	A/Nanchang/D1/2000(H9N2)	HA_A/Nanchang/D1/2000|EPI_ISL_146711|2000_(Month_and_day_unknown)_|_|_A_/_H9N2_|	H9N2-2000-Nanchang	50	0	50	1	chicken	A/chicken/Henan/A3/1998(H9N2)
avian	H9N2	2000	A/Nanchang/D2/2000(H9N2)	HA_A/Nanchang/D2/2000|EPI_ISL_146741|2000_(Month_and_day_unknown)_|_|_A_/_H9N2_|	H9N2-2000-Nanchang	50	0	50	1	chicken	A/chicken/Henan/A3/1998(H9N2)
avian	H7N9	2013	A/Nanjing/1/2013(H7N9)	HA_A/Nanjing/1/2013|EPI_ISL_142305|2013-03-28_|_|_A_/_H7N9_|	H7N9-2013-Nanjing	50	0	50	1	duck	A/duck/Fujian/6380/2010(H7N3)
avian	H7N9	2013	A/Nanjing/2/2013(H7N9)	HA_A/Nanjing/2/2013|EPI_ISL_153003|2013-04-05_|_|_A_/_H7N9_|	H7N9-2013-Nanjing	50	0	50	1	turkey	A/duck/Fujian/6380/2010(H7N3)
avian	H7N9	2013	A/Nanjing/3/2013(H7N9)	HA_A/Nanjing/3/2013|EPI_ISL_143663|2013-04-19_|_e1|_A_/_H7N9_|	H7N9-2013-Nanjing	50	0	50	1	turkey	A/duck/Fujian/6380/2010(H7N3)
avian	H7N9	2013	A/Nanjing/4/2013(H7N9)	HA_A/Nanjing/4/2013|EPI_ISL_153004|2013-04-07_|_|_A_/_H7N9_|	H7N9-2013-Nanjing	50	0	50	1	turkey	A/duck/Fujian/6380/2010(H7N3)
avian	H7N9	2013	A/Nanjing/5/2013(H7N9)	HA_A/Nanjing/5/2013|EPI_ISL_143664|2013-04-25_|_e1|_A_/_H7N9_|	H7N9-2013-Nanjing	50	0	50	1	turkey	A/duck/Fujian/6380/2010(H7N3)
avian	H7N9	2013	A/Nanjing/6/2013(H7N9)	HA_A/Nanjing/6/2013|EPI_ISL_153011|2013-04-11_|_|_A_/_H7N9_|	H7N9-2013-Nanjing	50	0	50	1	turkey	A/duck/Fujian/6380/2010(H7N3)
avian	H7N9	2013	A/Nanjing/7/2013(H7N9)	HA_A/Nanjing/7/2013|EPI_ISL_153013|2013-04-13_|_|_A_/_H7N9_|	H7N9-2013-Nanjing	50	0	50	1	turkey	A/duck/Fujian/6380/2010(H7N3)
avian	H7N9	2013	A/Nanjing/f0874/2013(H7N9)	HA_A/Nanjing/f0874/2013|EPI_ISL_143658|2013-04-09_|_c2|_A_/_H7N9_|	H7N9-2013-Nanjing	50	0	50	1	duck	A/duck/Fujian/6380/2010(H7N3)
avian	H7N9	2013	A/Nanjing/M2/2013(H7N9)	HA_A/Nanjing/M2/2013|EPI_ISL_141601|2013-04-26_|_c1|_A_/_H7N9_|	H7N9-2013-Nanjing	50	0	50	1	duck	A/duck/Fujian/6380/2010(H7N3)
swine	H1N1	1992	A/Nebraska/01/1992(H1N1)	HA_A/Nebraska/01/1992|EPI_ISL_83212|1992_(Month_and_day_unknown)_|_X|_A_/_H1N1_|_unknown	H1N1-1992-Nebraska	50	2	48	0.96	swine	A/Maryland/12/1991(H1N1)
avian	H7N7	2003	A/Netherlands/070/03(H7N7)	HA_A/Netherlands/070/03|EPI_ISL_90894|2003_(Month_and_day_unknown)_|_MDCK|_A_/_H7N7_|	H7N7-2003-Netherlands	50	0	50	1	turkey	A/turkey/Germany/R11/2001(H7N7)
avian	H7N7	2003	A/Netherlands/071/03(H7N7)	HA_A/Netherlands/071/03|EPI_ISL_90870|2003_(Month_and_day_unknown)_|_MDCK|_A_/_H7N7_|	H7N7-2003-Netherlands	50	0	50	1	turkey	A/turkey/Germany/R11/2001(H7N7)
avian	H7N7	2003	A/Netherlands/072/03(H7N7)	HA_A/Netherlands/072/03|EPI_ISL_90871|2003_(Month_and_day_unknown)_|_MDCK|_A_/_H7N7_|	H7N7-2003-Netherlands	50	0	50	1	turkey	A/turkey/Germany/R11/2001(H7N7)
avian	H7N7	2003	A/Netherlands/074/03(H7N7)	HA_A/Netherlands/074/03|EPI_ISL_90872|2003_(Month_and_day_unknown)_|_MDCK|_A_/_H7N7_|	H7N7-2003-Netherlands	50	0	50	1	turkey	A/turkey/Germany/R11/2001(H7N7)
avian	H7N7	2003	A/Netherlands/075/03(H7N7)	HA_A/Netherlands/075/03|EPI_ISL_90873|2003_(Month_and_day_unknown)_|_MDCK|_A_/_H7N7_|	H7N7-2003-Netherlands	50	0	50	1	turkey	A/turkey/Germany/R11/2001(H7N7)
avian	H7N7	2003	A/Netherlands/076/03(H7N7)	HA_A/Netherlands/076/03|EPI_ISL_90874|2003_(Month_and_day_unknown)_|_MDCK|_A_/_H7N7_|	H7N7-2003-Netherlands	50	0	50	1	turkey	A/turkey/Germany/R11/2001(H7N7)
avian	H7N7	2003	A/Netherlands/078/03(H7N7)	HA_A/Netherlands/078/03|EPI_ISL_90875|2003_(Month_and_day_unknown)_|_MDCK|_A_/_H7N7_|	H7N7-2003-Netherlands	50	0	50	1	turkey	A/turkey/Germany/R11/2001(H7N7)
avian	H7N7	2003	A/Netherlands/079/03(H7N7)	HA_A/Netherlands/079/03|EPI_ISL_90876|2003_(Month_and_day_unknown)_|_MDCK|_A_/_H7N7_|	H7N7-2003-Netherlands	50	0	50	1	turkey	A/turkey/Germany/R11/2001(H7N7)
avian	H7N7	2003	A/Netherlands/080/03(H7N7)	HA_A/Netherlands/080/03|EPI_ISL_90877|2003_(Month_and_day_unknown)_|_MDCK|_A_/_H7N7_|	H7N7-2003-Netherlands	50	0	50	1	turkey	A/turkey/Germany/R11/2001(H7N7)
avian	H7N7	2003	A/Netherlands/081/03(H7N7)	HA_A/Netherlands/081/03|EPI_ISL_90878|2003_(Month_and_day_unknown)_|_MDCK|_A_/_H7N7_|	H7N7-2003-Netherlands	50	0	50	1	turkey	A/turkey/Germany/R11/2001(H7N7)
avian	H7N7	2003	A/Netherlands/082/03(H7N7)	HA_A/Netherlands/082/03|EPI_ISL_90879|2003_(Month_and_day_unknown)_|_MDCK|_A_/_H7N7_|	H7N7-2003-Netherlands	50	0	50	1	turkey	A/turkey/Germany/R11/2001(H7N7)
avian	H7N7	2003	A/Netherlands/084/03(H7N7)	HA_A/Netherlands/084/03|EPI_ISL_90880|2003_(Month_and_day_unknown)_|_MDCK|_A_/_H7N7_|	H7N7-2003-Netherlands	50	0	50	1	turkey	A/turkey/Germany/R11/2001(H7N7)
avian	H7N7	2003	A/Netherlands/085/03(H7N7)	HA_A/Netherlands/085/03|EPI_ISL_90895|2003_(Month_and_day_unknown)_|_MDCK|_A_/_H7N7_|	H7N7-2003-Netherlands	50	0	50	1	turkey	A/turkey/Germany/R11/2001(H7N7)
avian	H7N7	2003	A/Netherlands/086/03(H7N7)	HA_A/Netherlands/086/03|EPI_ISL_90882|2003_(Month_and_day_unknown)_|_MDCK|_A_/_H7N7_|	H7N7-2003-Netherlands	50	0	50	1	turkey	A/turkey/Germany/R11/2001(H7N7)
avian	H7N7	2003	A/Netherlands/118/03(H7N7)	HA_A/Netherlands/118/03|EPI_ISL_90883|2003_(Month_and_day_unknown)_|_MDCK|_A_/_H7N7_|	H7N7-2003-Netherlands	50	0	50	1	turkey	A/turkey/Germany/R11/2001(H7N7)
avian	H7N7	2003	A/Netherlands/120/03(H7N7)	HA_A/Netherlands/120/03|EPI_ISL_90884|2003_(Month_and_day_unknown)_|_MDCK|_A_/_H7N7_|	H7N7-2003-Netherlands	50	0	50	1	turkey	A/turkey/Germany/R11/2001(H7N7)
avian	H7N7	2003	A/Netherlands/121/03(H7N7)	HA_A/Netherlands/121/03|EPI_ISL_90885|2003_(Month_and_day_unknown)_|_MDCK|_A_/_H7N7_|	H7N7-2003-Netherlands	50	0	50	1	turkey	A/turkey/Germany/R11/2001(H7N7)
avian	H7N7	2003	A/Netherlands/122/03(H7N7)	HA_A/Netherlands/122/03|EPI_ISL_90886|2003_(Month_and_day_unknown)_|_MDCK|_A_/_H7N7_|	H7N7-2003-Netherlands	50	0	50	1	turkey	A/turkey/Germany/R11/2001(H7N7)
avian	H7N7	2003	A/Netherlands/123/03(H7N7)	HA_A/Netherlands/123/03|EPI_ISL_90887|2003_(Month_and_day_unknown)_|_MDCK|_A_/_H7N7_|	H7N7-2003-Netherlands	50	0	50	1	turkey	A/turkey/Germany/R11/2001(H7N7)
avian	H7N7	2003	A/Netherlands/124/03(H7N7)	HA_A/Netherlands/124/03|EPI_ISL_90888|2003_(Month_and_day_unknown)_|_MDCK|_A_/_H7N7_|	H7N7-2003-Netherlands	50	0	50	1	turkey	A/turkey/Germany/R11/2001(H7N7)
avian	H7N7	2003	A/Netherlands/126/03(H7N7)	HA_A/Netherlands/126/03|EPI_ISL_90881|2003_(Month_and_day_unknown)_|_MDCK|_A_/_H7N7_|	H7N7-2003-Netherlands	50	0	50	1	turkey	A/turkey/Germany/R11/2001(H7N7)
avian	H7N7	2003	A/Netherlands/127/03(H7N7)	HA_A/Netherlands/127/03|EPI_ISL_3543|2003_(Month_and_day_unknown)_|_|_A_/_H7N7_|	H7N7-2003-Netherlands	50	0	50	1	turkey	A/turkey/Germany/R11/2001(H7N7)
avian	H7N7	2003	A/Netherlands/128/03(H7N7)	HA_A/Netherlands/128/03|EPI_ISL_90889|2003_(Month_and_day_unknown)_|_MDCK|_A_/_H7N7_|	H7N7-2003-Netherlands	50	0	50	1	turkey	A/turkey/Germany/R11/2001(H7N7)
avian	H7N7	2003	A/Netherlands/129/03(H7N7)	HA_A/Netherlands/129/03|EPI_ISL_90890|2003_(Month_and_day_unknown)_|_MDCK|_A_/_H7N7_|	H7N7-2003-Netherlands	50	0	50	1	turkey	A/turkey/Germany/R11/2001(H7N7)
avian	H7N7	2003	A/Netherlands/130/03(H7N7)	HA_A/Netherlands/130/03|EPI_ISL_90891|2003_(Month_and_day_unknown)_|_MDCK|_A_/_H7N7_|	H7N7-2003-Netherlands	50	0	50	1	turkey	A/turkey/Germany/R11/2001(H7N7)
avian	H7N7	2003	A/Netherlands/131/03(H7N7)	HA_A/Netherlands/131/03|EPI_ISL_90892|2003_(Month_and_day_unknown)_|_MDCK|_A_/_H7N7_|	H7N7-2003-Netherlands	50	0	50	1	turkey	A/turkey/Germany/R11/2001(H7N7)
avian	H7N7	2003	A/Netherlands/132/03(H7N7)	HA_A/Netherlands/132/03|EPI_ISL_90893|2003_(Month_and_day_unknown)_|_MDCK|_A_/_H7N7_|	H7N7-2003-Netherlands	50	0	50	1	turkey	A/turkey/Germany/R11/2001(H7N7)
avian	H7N7	2003	A/Netherlands/219/03(H7N7)	HA_A/Netherlands/219/03|EPI_ISL_3547|2003_(Month_and_day_unknown)_|_|_A_/_H7N7_|	H7N7-2003-Netherlands	50	0	50	1	turkey	A/turkey/Germany/R11/2001(H7N7)
avian	H7N7	2003	A/Netherlands/230/03(H7N7)	HA_A/Netherlands/230/03|EPI_ISL_90897|2003_(Month_and_day_unknown)_|_MDCK|_A_/_H7N7_|	H7N7-2003-Netherlands	50	0	50	1	turkey	A/turkey/Germany/R11/2001(H7N7)
avian	H7N7	2003	A/Netherlands/231/03(H7N7)	HA_A/Netherlands/231/03|EPI_ISL_90898|2003_(Month_and_day_unknown)_|_MDCK|_A_/_H7N7_|	H7N7-2003-Netherlands	50	0	50	1	turkey	A/turkey/Germany/R11/2001(H7N7)
avian	H7N7	2003	A/Netherlands/292/03(H7N7)	HA_A/Netherlands/292/03|EPI_ISL_90896|2003_(Month_and_day_unknown)_|_MDCK|_A_/_H7N7_|	H7N7-2003-Netherlands	50	0	50	1	turkey	A/turkey/Germany/R11/2001(H7N7)
avian	H7N7	2003	A/Netherlands/293/03(H7N7)	HA_A/Netherlands/293/03|EPI_ISL_90899|2003_(Month_and_day_unknown)_|_MDCK|_A_/_H7N7_|	H7N7-2003-Netherlands	50	0	50	1	turkey	A/turkey/Germany/R11/2001(H7N7)
avian	H7N7	2003	A/Netherlands/295/03(H7N7)	HA_A/Netherlands/295/03|EPI_ISL_90900|2003_(Month_and_day_unknown)_|_MDCK|_A_/_H7N7_|	H7N7-2003-Netherlands	50	0	50	1	turkey	A/turkey/Germany/R11/2001(H7N7)
avian	H7N7	2003	A/Netherlands/296/03(H7N7)	HA_A/Netherlands/296/03|EPI_ISL_90901|2003_(Month_and_day_unknown)_|_MDCK|_A_/_H7N7_|	H7N7-2003-Netherlands	50	0	50	1	turkey	A/turkey/Germany/R11/2001(H7N7)
avian	H7N7	2003	A/Netherlands/297/03(H7N7)	HA_A/Netherlands/297/03|EPI_ISL_90902|2003_(Month_and_day_unknown)_|_MDCK|_A_/_H7N7_|	H7N7-2003-Netherlands	50	0	50	1	turkey	A/turkey/Germany/R11/2001(H7N7)
avian	H7N7	2003	A/Netherlands/298/03(H7N7)	HA_A/Netherlands/298/03|EPI_ISL_90903|2003_(Month_and_day_unknown)_|_MDCK|_A_/_H7N7_|	H7N7-2003-Netherlands	50	0	50	1	turkey	A/turkey/Germany/R11/2001(H7N7)
avian	H7N7	2003	A/Netherlands/299/03(H7N7)	HA_A/Netherlands/299/03|EPI_ISL_90904|2003_(Month_and_day_unknown)_|_MDCK|_A_/_H7N7_|	H7N7-2003-Netherlands	50	0	50	1	turkey	A/turkey/Germany/R11/2001(H7N7)
avian	H7N7	2003	A/Netherlands/300/03(H7N7)	HA_A/Netherlands/300/03|EPI_ISL_90905|2003_(Month_and_day_unknown)_|_MDCK|_A_/_H7N7_|	H7N7-2003-Netherlands	50	0	50	1	turkey	A/turkey/Germany/R11/2001(H7N7)
avian	H7N7	2003	A/Netherlands/301/03(H7N7)	HA_A/Netherlands/301/03|EPI_ISL_90906|2003_(Month_and_day_unknown)_|_MDCK|_A_/_H7N7_|	H7N7-2003-Netherlands	50	0	50	1	turkey	A/turkey/Germany/R11/2001(H7N7)
avian	H7N7	2003	A/Netherlands/302/03(H7N7)	HA_A/Netherlands/302/03|EPI_ISL_90907|2003_(Month_and_day_unknown)_|_MDCK|_A_/_H7N7_|	H7N7-2003-Netherlands	50	0	50	1	turkey	A/turkey/Germany/R11/2001(H7N7)
avian	H7N7	2003	A/Netherlands/303/03(H7N7)	HA_A/Netherlands/303/03|EPI_ISL_90908|2003_(Month_and_day_unknown)_|_MDCK|_A_/_H7N7_|	H7N7-2003-Netherlands	50	0	50	1	turkey	A/turkey/Germany/R11/2001(H7N7)
avian	H7N7	2003	A/Netherlands/304/03(H7N7)	HA_A/Netherlands/304/03|EPI_ISL_90909|2003_(Month_and_day_unknown)_|_MDCK|_A_/_H7N7_|	H7N7-2003-Netherlands	50	0	50	1	turkey	A/turkey/Germany/R11/2001(H7N7)
avian	H7N7	2003	A/Netherlands/305/03(H7N7)	HA_A/Netherlands/305/03|EPI_ISL_90910|2003_(Month_and_day_unknown)_|_MDCK|_A_/_H7N7_|	H7N7-2003-Netherlands	50	0	50	1	turkey	A/turkey/Germany/R11/2001(H7N7)
avian	H7N7	2003	A/Netherlands/306/03(H7N7)	HA_A/Netherlands/306/03|EPI_ISL_90911|2003_(Month_and_day_unknown)_|_MDCK|_A_/_H7N7_|	H7N7-2003-Netherlands	50	0	50	1	turkey	A/turkey/Germany/R11/2001(H7N7)
avian	H7N7	2003	A/Netherlands/33/03(H7N7)	HA_A/Netherlands/33/03|EPI_ISL_3545|2003_(Month_and_day_unknown)_|_|_A_/_H7N7_|	H7N7-2003-Netherlands	50	0	50	1	turkey	A/turkey/Germany/R11/2001(H7N7)
swine	H1N1	1976	A/New_Jersey/11/1976(H1N1)	HA_A/New_Jersey/11/1976|EPI_ISL_69296|1976_(Month_and_day_unknown)_|_Egg|_A_/_H1N1_|_unknown	H1N1-1976-New_Jersey	50	39	11	0.22	human	A/swine/Wisconsin/1/1971(H1N1)
swine	H1N1	1976	A/New_Jersey/1976(H1N1)	HA_A/New_Jersey/1976|EPI_ISL_69297|1976_(Month_and_day_unknown)_|_Egg|_A_/_H1N1_|_seasonal	H1N1-1976-New_Jersey	50	38	12	0.24	human	A/swine/Wisconsin/1/1971(H1N1)
swine	H1N1	1976	A/New_Jersey/8/1976(H1N1)	HA_A/New_Jersey/8/1976|EPI_ISL_132867|1976_(Month_and_day_unknown)_|_|_A_/_H1N1_|_unknown	H1N1-1976-New_Jersey	50	39	11	0.22	human	A/swine/Wisconsin/1/1971(H1N1)
avian	H7N2	2003	A/New_York/107/2003(H7N2)	HA_A/New_York/107/2003|EPI_ISL_16424|2003_(Month_and_day_unknown)_|_|_A_/_H7N2_|	H7N2-2003-New_York	50	0	50	1	avian	A/chicken/PA/143586/2001(H7N2)
avian	H5N1	2007	A/Nigeria/6e/07(H5N1)	HA_A/Nigeria/6e/07|EPI_ISL_13514|2007_(Month_and_day_unknown)_|_|_A_/_H5N1_|	H5N1-2007-Nigeria	50	7	43	0.86	chicken	A/Turkey/15/2006(H5N1)
swine	H1N1	2007	A/Ohio/01/2007(H1N1)	HA_A/Ohio/01/2007|EPI_ISL_30053|2007-08-17_|_Original|_A_/_H1N1_|_unknown	H1N1-2007-Ohio	50	1	49	0.98	swine	A/swine/Georgia/SG1251/2006(H1N1)
swine	H1N1	2007	A/Ohio/02/2007(H1N1)	HA_A/Ohio/02/2007|EPI_ISL_30054|2007-08-17_|_Original|_A_/_H1N1_|_unknown	H1N1-2007-Ohio	50	1	49	0.98	swine	A/swine/Georgia/SG1251/2006(H1N1)
swine	H3N2	2014	A/Ohio/02/2014(H3N2)	HA_A/Ohio/02/2014|EPI_ISL_165317|2014-08-05_|_Original|_A_/_H3N2_|	H3N2-2014-Ohio	50	0	50	1	swine	A/swine/Iowa/A01290671/2013(H3N2)
swine	H3N2	2013	A/Ohio/05/2013(H3N2)	HA_A/Ohio/05/2013|EPI_ISL_144893|2013-07-22_|_Original|_A_/_H3N2_|	H3N2-2013-Ohio	50	6	44	0.88	swine	A/swine/North_Carolina/A01203272/2012(H3N2)
swine	H1N1	2015	A/Ohio/09/2015(H1N1)	HA_A/Ohio/09/2015|EPI_ISL_179403|2015-04-21_|_E1|_A_/_H1N1_|_unknown	H1N1-2015-Ohio	50	0	50	1	swine	A/swine/Ohio/A01840052/2014(H1N1)
swine	H3N2	2012	A/Ohio/13/2012(H3N2)	HA_A/Ohio/13/2012|EPI_ISL_123207|2012-07-27_|_Original|_A_/_H3N2_|	H3N2-2012-Ohio	50	8	42	0.84	swine	A/West_Virginia/06/2011(H3N2)
swine	H3N2	2012	A/Ohio/14/2012(H3N2)	HA_A/Ohio/14/2012|EPI_ISL_126246|2012-07-29_|_C1|_A_/_H3N2_|	H3N2-2012-Ohio	50	8	42	0.84	swine	A/West_Virginia/06/2011(H3N2)
swine	H3N2	2012	A/Ohio/15/2012(H3N2)	HA_A/Ohio/15/2012|EPI_ISL_126247|2012-07-28_|_C1|_A_/_H3N2_|	H3N2-2012-Ohio	50	8	42	0.84	swine	A/West_Virginia/06/2011(H3N2)
swine	H3N2	2012	A/Ohio/16/2012(H3N2)	HA_A/Ohio/16/2012|EPI_ISL_126253|2012-07-28_|_C1|_A_/_H3N2_|	H3N2-2012-Ohio	50	8	42	0.84	swine	A/West_Virginia/06/2011(H3N2)
swine	H3N2	2012	A/Ohio/17/2012(H3N2)	HA_A/Ohio/17/2012|EPI_ISL_126259|2012-07-28_|_E2|_A_/_H3N2_|	H3N2-2012-Ohio	50	8	42	0.84	swine	A/West_Virginia/06/2011(H3N2)
swine	H3N2	2012	A/Ohio/18/2012(H3N2)	HA_A/Ohio/18/2012|EPI_ISL_129754|2012-07-27_|_C1|_A_/_H3N2_|	H3N2-2012-Ohio	50	8	42	0.84	swine	A/West_Virginia/06/2011(H3N2)
swine	H3N2	2012	A/Ohio/19/2012(H3N2)	HA_A/Ohio/19/2012|EPI_ISL_129755|2012-07-29_|_C1|_A_/_H3N2_|	H3N2-2012-Ohio	50	8	42	0.84	swine	A/West_Virginia/06/2011(H3N2)
swine	H3N2	2012	A/Ohio/20/2012(H3N2)	HA_A/Ohio/20/2012|EPI_ISL_126248|2012-07-28_|_C1|_A_/_H3N2_|	H3N2-2012-Ohio	50	8	42	0.84	swine	A/West_Virginia/06/2011(H3N2)
swine	H3N2	2012	A/Ohio/23/2012(H3N2)	HA_A/Ohio/23/2012|EPI_ISL_128392|2012-07-30_|_C1|_A_/_H3N2_|	H3N2-2012-Ohio	50	8	42	0.84	swine	A/West_Virginia/06/2011(H3N2)
swine	H3N2	2012	A/Ohio/24/2012(H3N2)	HA_A/Ohio/24/2012|EPI_ISL_128145|2012-08-02_|_C1|_A_/_H3N2_|	H3N2-2012-Ohio	50	8	42	0.84	swine	A/swine/Korea/A18/2011(H3N2)
swine	H3N2	2012	A/Ohio/28/2012(H3N2)	HA_A/Ohio/28/2012|EPI_ISL_128389|2012-08-01_|_C2|_A_/_H3N2_|	H3N2-2012-Ohio	50	8	42	0.84	swine	A/West_Virginia/06/2011(H3N2)
swine	H3N2	2012	A/Ohio/34/2012(H3N2)	HA_A/Ohio/34/2012|EPI_ISL_129419|2012-08-03_|_C1|_A_/_H3N2_|	H3N2-2012-Ohio	50	8	42	0.84	swine	A/West_Virginia/06/2011(H3N2)
swine	H3N2	2012	A/Ohio/35/2012(H3N2)	HA_A/Ohio/35/2012|EPI_ISL_129171|2012-08-04_|_C1|_A_/_H3N2_|	H3N2-2012-Ohio	50	8	42	0.84	swine	A/West_Virginia/06/2011(H3N2)
swine	H1N1	1988	A/Ohio/3559/1988(H1N1)	HA_A/Ohio/3559/1988|EPI_ISL_7526|1988_(Month_and_day_unknown)_|_P4|_A_/_H1N1_|_seasonal	H1N1-1988-Ohio	50	38	12	0.24	human	A/swine/Kansas/3228/1987(H1N1)
swine	H3N2	2012	A/Ohio/36/2012(H3N2)	HA_A/Ohio/36/2012|EPI_ISL_129647|2012-08-02_|_C1|_A_/_H3N2_|	H3N2-2012-Ohio	50	8	42	0.84	swine	A/West_Virginia/06/2011(H3N2)
swine	H3N2	2012	A/Ohio/37/2012(H3N2)	HA_A/Ohio/37/2012|EPI_ISL_129610|2012-08-05_|_C1|_A_/_H3N2_|	H3N2-2012-Ohio	50	8	42	0.84	swine	A/West_Virginia/06/2011(H3N2)
swine	H3N2	2012	A/Ohio/38/2012(H3N2)	HA_A/Ohio/38/2012|EPI_ISL_128311|2012-08-04_|_C1|_A_/_H3N2_|	H3N2-2012-Ohio	50	8	42	0.84	swine	A/West_Virginia/06/2011(H3N2)
swine	H3N2	2012	A/Ohio/41/2012(H3N2)	HA_A/Ohio/41/2012|EPI_ISL_129756|2012-08-04_|_Original|_A_/_H3N2_|	H3N2-2012-Ohio	50	8	42	0.84	swine	A/West_Virginia/06/2011(H3N2)
swine	H3N2	2012	A/Ohio/43/2012(H3N2)	HA_A/Ohio/43/2012|EPI_ISL_129427|2012-08-06_|_C1|_A_/_H3N2_|	H3N2-2012-Ohio	50	8	42	0.84	swine	A/West_Virginia/06/2011(H3N2)
swine	H3N2	2014	A/Ohio/4319/2014(H3N2)	HA_A/Ohio/4319/2014|EPI_ISL_166393|2014-08-27_|_Original|_A_/_H3N2_|	H3N2-2014-Ohio	50	0	50	1	swine	A/swine/Iowa/A01290671/2013(H3N2)
swine	H3N2	2012	A/Ohio/44/2012(H3N2)	HA_A/Ohio/44/2012|EPI_ISL_129648|2012-08-08_|_C1|_A_/_H3N2_|	H3N2-2012-Ohio	50	8	42	0.84	swine	A/West_Virginia/06/2011(H3N2)
swine	H3N2	2012	A/Ohio/47/2012(H3N2)	HA_A/Ohio/47/2012|EPI_ISL_129649|2012-08-07_|_C1|_A_/_H3N2_|	H3N2-2012-Ohio	50	8	42	0.84	swine	A/West_Virginia/06/2011(H3N2)
swine	H3N2	2012	A/Ohio/52/2012(H3N2)	HA_A/Ohio/52/2012|EPI_ISL_128351|2012-08-05_|_C1|_A_/_H3N2_|	H3N2-2012-Ohio	50	8	42	0.84	swine	A/West_Virginia/06/2011(H3N2)
swine	H3N2	2012	A/Ohio/56/2012(H3N2)	HA_A/Ohio/56/2012|EPI_ISL_129650|2012-08-10_|_C1|_A_/_H3N2_|	H3N2-2012-Ohio	50	8	42	0.84	swine	A/West_Virginia/06/2011(H3N2)
swine	H3N2	2012	A/Ohio/57/2012(H3N2)	HA_A/Ohio/57/2012|EPI_ISL_129428|2012-08-05_|_C1|_A_/_H3N2_|	H3N2-2012-Ohio	50	8	42	0.84	swine	A/West_Virginia/06/2011(H3N2)
swine	H3N2	2012	A/Ohio/62/2012(H3N2)	HA_A/Ohio/62/2012|EPI_ISL_128388|2012-08-13_|_C1|_A_/_H3N2_|	H3N2-2012-Ohio	50	8	42	0.84	swine	A/West_Virginia/06/2011(H3N2)
swine	H3N2	2012	A/Ohio/63/2012(H3N2)	HA_A/Ohio/63/2012|EPI_ISL_129429|2012-08-10_|_C1|_A_/_H3N2_|	H3N2-2012-Ohio	50	8	42	0.84	swine	A/West_Virginia/06/2011(H3N2)
swine	H3N2	2012	A/Ohio/64/2012(H3N2)	HA_A/Ohio/64/2012|EPI_ISL_128394|2012-08-10_|_C1|_A_/_H3N2_|	H3N2-2012-Ohio	50	8	42	0.84	swine	A/West_Virginia/06/2011(H3N2)
swine	H3N2	2012	A/Ohio/65/2012(H3N2)	HA_A/Ohio/65/2012|EPI_ISL_129172|2012-08-11_|_C1|_A_/_H3N2_|	H3N2-2012-Ohio	50	8	42	0.84	swine	A/West_Virginia/06/2011(H3N2)
swine	H3N2	2012	A/Ohio/69/2012(H3N2)	HA_A/Ohio/69/2012|EPI_ISL_129020|2012-08-13_|_C1|_A_/_H3N2_|	H3N2-2012-Ohio	50	8	42	0.84	swine	A/West_Virginia/06/2011(H3N2)
swine	H3N2	2012	A/Ohio/71/2012(H3N2)	HA_A/Ohio/71/2012|EPI_ISL_128390|2012-08-13_|_C1|_A_/_H3N2_|	H3N2-2012-Ohio	50	8	42	0.84	swine	A/West_Virginia/06/2011(H3N2)
swine	H3N2	2012	A/Ohio/74/2012(H3N2)	HA_A/Ohio/74/2012|EPI_ISL_128405|2012-08-25_|_Original|_A_/_H3N2_|	H3N2-2012-Ohio	50	8	42	0.84	swine	A/West_Virginia/06/2011(H3N2)
swine	H3N2	2012	A/Ohio/75/2012(H3N2)	HA_A/Ohio/75/2012|EPI_ISL_129023|2012-08-16_|_C1|_A_/_H3N2_|	H3N2-2012-Ohio	50	8	42	0.84	swine	A/West_Virginia/06/2011(H3N2)
swine	H3N2	2012	A/Ohio/77/2012(H3N2)	HA_A/Ohio/77/2012|EPI_ISL_129411|2012-08-15_|_C1|_A_/_H3N2_|	H3N2-2012-Ohio	50	8	42	0.84	swine	A/West_Virginia/06/2011(H3N2)
swine	H3N2	2012	A/Ohio/78/2012(H3N2)	HA_A/Ohio/78/2012|EPI_ISL_129412|2012-08-09_|_C1|_A_/_H3N2_|	H3N2-2012-Ohio	50	8	42	0.84	swine	A/West_Virginia/06/2011(H3N2)
swine	H3N2	2012	A/Ohio/79/2012(H3N2)	HA_A/Ohio/79/2012|EPI_ISL_129413|2012-08-09_|_C1|_A_/_H3N2_|	H3N2-2012-Ohio	50	8	42	0.84	swine	A/West_Virginia/06/2011(H3N2)
swine	H3N2	2012	A/Ohio/80/2012(H3N2)	HA_A/Ohio/80/2012|EPI_ISL_129409|2012-08-19_|_C1|_A_/_H3N2_|	H3N2-2012-Ohio	50	8	42	0.84	swine	A/West_Virginia/06/2011(H3N2)
swine	H3N2	2012	A/Ohio/81/2012(H3N2)	HA_A/Ohio/81/2012|EPI_ISL_129623|2012-08-17_|_C1|_A_/_H3N2_|	H3N2-2012-Ohio	50	8	42	0.84	swine	A/West_Virginia/06/2011(H3N2)
swine	H3N2	2012	A/Ohio/83/2012(H3N2)	HA_A/Ohio/83/2012|EPI_ISL_129651|2012-09-04_|_C2|_A_/_H3N2_|	H3N2-2012-Ohio	50	8	42	0.84	swine	A/swine/Indiana/A00968321/2010(H3N2)
swine	H3N2	2012	A/Ohio/84/2012(H3N2)	HA_A/Ohio/84/2012|EPI_ISL_129652|2012-08-13_|_C1|_A_/_H3N2_|	H3N2-2012-Ohio	50	8	42	0.84	swine	A/West_Virginia/06/2011(H3N2)
swine	H3N2	2012	A/Ohio/85/2012(H3N2)	HA_A/Ohio/85/2012|EPI_ISL_129757|2012-08-27_|_Original|_A_/_H3N2_|	H3N2-2012-Ohio	50	8	42	0.84	swine	A/West_Virginia/06/2011(H3N2)
swine	H3N2	2012	A/Ohio/86/2012(H3N2)	HA_A/Ohio/86/2012|EPI_ISL_129653|2012-08-15_|_C1|_A_/_H3N2_|	H3N2-2012-Ohio	50	8	42	0.84	swine	A/West_Virginia/06/2011(H3N2)
swine	H3N2	2012	A/Ohio/87/2012(H3N2)	HA_A/Ohio/87/2012|EPI_ISL_129708|2012-08-12_|_C1|_A_/_H3N2_|	H3N2-2012-Ohio	50	8	42	0.84	swine	A/West_Virginia/06/2011(H3N2)
swine	H3N2	2012	A/Ohio/88/2012(H3N2)	HA_A/Ohio/88/2012|EPI_ISL_129758|2012-09-10_|_C1|_A_/_H3N2_|	H3N2-2012-Ohio	50	8	42	0.84	swine	A/swine/Indiana/A00968321/2010(H3N2)
swine	H3N2	2012	A/Ohio/91/2012(H3N2)	HA_A/Ohio/91/2012|EPI_ISL_129799|2012-08-09_|_Original|_A_/_H3N2_|	H3N2-2012-Ohio	50	9	41	0.82	swine	A/West_Virginia/06/2011(H3N2)
swine	H1N1	1990	A/Oklahoma/11/1990(H1N1)	HA_A/Oklahoma/11/1990|EPI_ISL_83213|1990-03-13_|_X|_A_/_H1N1_|_unknown	H1N1-1990-Oklahoma	50	33	17	0.34	human	A/swine/Iowa/17672/1988(H1N1)
swine	H3N2	2007	A/Ontario/1252/2007(H3N2)	HA_A/Ontario/1252/2007|EPI_ISL_14418|2007_(Month_and_day_unknown)_|_|_A_/_H3N2_|	H3N2-2007-Ontario	50	2	48	0.96	swine	A/swine/North_Carolina/SG1230/2005(H3N2)
swine	H1N1	2012	A/Ontario/N163578/2012(H1N1)	HA_A/Ontario/N163578/2012|EPI_ISL_130422|2012-08-10_|_RMK_1st_passage|_A_/_H1N1_|_unknown	H1N1-2012-Ontario	50	0	50	1	swine	A/swine/South_Dakota/7/2011(H1N1)
swine	H3N2	2005	A/Ontario/RV1273/2005(H3N2)	HA_A/Ontario/RV1273/2005|EPI_ISL_10145|2005_(Month_and_day_unknown)_|_|_A_/_H3N2_|	H3N2-2005-Ontario	50	33	17	0.34	human	A/swine/Iowa/SG1469/2004(H3N2)
swine	H3N2	2011	A/Pennsylvania/09/2011(H3N2)	HA_A/Pennsylvania/09/2011|EPI_ISL_96012|2011-08-20_|_original|_A_/_H3N2_|	H3N2-2011-Pennsylvania	50	2	48	0.96	swine	A/swine/Indiana/A01049091/2010(H3N2)
swine	H3N2	2012	A/Pennsylvania/11/2012(H3N2)	HA_A/Pennsylvania/11/2012|EPI_ISL_128625|2012-08-12_|_E2|_A_/_H3N2_|	H3N2-2012-Pennsylvania	50	8	42	0.84	swine	A/West_Virginia/06/2011(H3N2)
swine	H3N2	2012	A/Pennsylvania/13/2012(H3N2)	HA_A/Pennsylvania/13/2012|EPI_ISL_128157|2012-08-15_|_Original|_A_/_H3N2_|	H3N2-2012-Pennsylvania	50	8	42	0.84	swine	A/West_Virginia/06/2011(H3N2)
swine	H3N2	2010	A/Pennsylvania/14/2010(H3N2)	HA_A/Pennsylvania/14/2010|EPI_ISL_100478|2010-10-26_|_E2|_A_/_H3N2_|	H3N2-2010-Pennsylvania	50	1	49	0.98	swine	A/swine/Minnesota/02782/2009(H3N2)
swine	H3N2	2012	A/Pennsylvania/17/2012(H3N2)	HA_A/Pennsylvania/17/2012|EPI_ISL_129189|2012-08-23_|_C1|_A_/_H3N2_|	H3N2-2012-Pennsylvania	50	8	42	0.84	swine	A/West_Virginia/06/2011(H3N2)
swine	H3N2	2010	A/Pennsylvania/40/2010(H3N2)	HA_A/Pennsylvania/40/2010|EPI_ISL_88934|2010-09-13_|_original|_A_/_H3N2_|	H3N2-2010-Pennsylvania	50	1	49	0.98	swine	A/swine/Saskatchewan/01114/2006(H3N2)
swine	H1N2	2004	A/Philippines/344/2004(H1N2)	HA_A/Philippines/344/2004|EPI_ISL_11193|2004-02-24_|_|_A_/_H1N2_|	H1N2-2004-Philippines	50	3	47	0.94	swine	A/Ohio/3559/1988(H1N1)
avian	H5N1	2004	A/Prachinburi/6231/2004(H5N1)	HA_A/Prachinburi/6231/2004|EPI_ISL_21097|2004_(Month_and_day_unknown)_|_|_A_/_H5N1_|	H5N1-2004-Prachinburi	50	6	44	0.88	chicken	A/Vietnam/UT3035/2003(H5N1)
avian	H7N9	2015	A/Quzhou/1/2015(H7N9)	HA_A/Quzhou/1/2015|EPI_ISL_190691|2015-04-25_|_|_A_/_H7N9_|	H7N9-2015-Quzhou	50	22	28	0.56	human	A/chicken/Jiangxi/13538/2014(H7N9)
avian	H7N9	2015	A/Quzhou/2/2015(H7N9)	HA_A/Quzhou/2/2015|EPI_ISL_190692|2015-04-23_|_|_A_/_H7N9_|	H7N9-2015-Quzhou	50	22	28	0.56	human	A/chicken/Jiangxi/13538/2014(H7N9)
avian	H7N9	2013	A/Shandong/01/2013(H7N9)	HA_A/Shandong/01/2013|EPI_ISL_141179|2013-04-21_|_E1|_A_/_H7N9_|	H7N9-2013-Shandong	50	0	50	1	turkey	A/duck/Fujian/6380/2010(H7N3)
avian	H5N1	2009	A/Shandong/1/2009(H5N1)	HA_A/Shandong/1/2009|EPI_ISL_73312|2009-01-05_|_E1|_A_/_H5N1_|	H5N1-2009-Shandong	50	11	39	0.78	duck	A/Jiangsu/6/2008(H5N1)
swine	H1N1	2014	A/Shandong-Lanshan/SWL1898/2014(H1N1)	HA_A/Shandong-Lanshan/SWL1898/2014|EPI_ISL_178028|2014-11-26_|_C1+S1+S1|_A_/_H1N1_|_unknown	H1N1-2014-Shandong-Lanshan	50	2	48	0.96	swine	A/swine/Guangxi/2499/2011(H1N1)
avian	H7N9	2014	A/Shanghai/01/2014(H7N9)	HA_A/Shanghai/01/2014|EPI_ISL_162470|2014-01-03_|_|_A_/_H7N9_|	H7N9-2014-Shanghai	50	25	25	0.5	human	A/Shanghai/02/2013(H7N9)
avian	H7N9	2013	A/Shanghai/02/2013(H7N9)	HA_A/Shanghai/02/2013|EPI_ISL_141437|2013-03-05_|_E1_passage|_A_/_H7N9_|	H7N9-2013-Shanghai	50	0	50	1	turkey	A/duck/Fujian/6380/2010(H7N3)
avian	H7N9	2013	A/shanghai/05/2013(H7N9)	HA_A/shanghai/05/2013|EPI_ISL_141159|2013-04-02_|_E1|_A_/_H7N9_|	H7N9-2013-shanghai	50	0	50	1	duck	A/duck/Fujian/6380/2010(H7N3)
avian	H7N9	2013	A/Shanghai/06-A/2013(H7N9)	HA_A/Shanghai/06-A/2013|EPI_ISL_141166|2013-04-10_|_E1|_A_/_H7N9_|	H7N9-2013-Shanghai	50	0	50	1	duck	A/duck/Fujian/6380/2010(H7N3)
avian	H7N9	2013	A/Shanghai/07/2013(H7N9)	HA_A/Shanghai/07/2013|EPI_ISL_141160|2013-03-18_|_C2|_A_/_H7N9_|	H7N9-2013-Shanghai	50	0	50	1	turkey	A/duck/Fujian/6380/2010(H7N3)
avian	H5N1	2006	A/Shanghai/1/2006(H5N1)	HA_A/Shanghai/1/2006|EPI_ISL_64227|2006_(Month_and_day_unknown)_|_|_A_/_H5N1_|	H5N1-2006-Shanghai	50	7	43	0.86	duck	A/duck/Guangxi/4428/2005(H5N1)
avian	H7N9	2013	A/Shanghai/1/2013(H7N9)	HA_A/Shanghai/1/2013|EPI_ISL_138737|2013-02-26_|_E1|_A_/_H7N9_|	H7N9-2013-Shanghai	50	0	50	1	duck	A/duck/Fujian/6380/2010(H7N3)
avian	H7N9	2013	A/Shanghai/10/2013(H7N9)	HA_A/Shanghai/10/2013|EPI_ISL_141167|2013-04-09_|_E1|_A_/_H7N9_|	H7N9-2013-Shanghai	50	0	50	1	turkey	A/duck/Fujian/6380/2010(H7N3)
avian	H7N9	2013	A/Shanghai/11/2013(H7N9)	HA_A/Shanghai/11/2013|EPI_ISL_141168|2013-04-10_|_E1|_A_/_H7N9_|	H7N9-2013-Shanghai	50	0	50	1	turkey	A/duck/Fujian/6380/2010(H7N3)
avian	H7N9	2013	A/Shanghai/12/2013(H7N9)	HA_A/Shanghai/12/2013|EPI_ISL_141169|2013-04-10_|_E1|_A_/_H7N9_|	H7N9-2013-Shanghai	50	0	50	1	turkey	A/duck/Fujian/6380/2010(H7N3)
avian	H7N9	2013	A/Shanghai/13/2013(H7N9)	HA_A/Shanghai/13/2013|EPI_ISL_141170|2013-04-10_|_E1|_A_/_H7N9_|	H7N9-2013-Shanghai	50	0	50	1	turkey	A/duck/Fujian/6380/2010(H7N3)
avian	H7N9	2013	A/Shanghai/14/2013(H7N9)	HA_A/Shanghai/14/2013|EPI_ISL_141171|2013-04-10_|_E1|_A_/_H7N9_|	H7N9-2013-Shanghai	50	0	50	1	turkey	A/duck/Fujian/6380/2010(H7N3)
avian	H7N9	2013	A/Shanghai/15/2013(H7N9)	HA_A/Shanghai/15/2013|EPI_ISL_141176|2013-04-09_|_E1|_A_/_H7N9_|	H7N9-2013-Shanghai	50	0	50	1	turkey	A/duck/Fujian/6380/2010(H7N3)
avian	H7N9	2013	A/Shanghai/16/2013(H7N9)	HA_A/Shanghai/16/2013|EPI_ISL_141177|2013-04-10_|_E2|_A_/_H7N9_|	H7N9-2013-Shanghai	50	0	50	1	duck	A/duck/Fujian/6380/2010(H7N3)
avian	H7N9	2013	A/Shanghai/17/2013(H7N9)	HA_A/Shanghai/17/2013|EPI_ISL_141172|2013-04-03_|_E1|_A_/_H7N9_|	H7N9-2013-Shanghai	50	0	50	1	duck	A/duck/Fujian/6380/2010(H7N3)
avian	H7N9	2013	A/Shanghai/2/2013(H7N9)	HA_A/Shanghai/2/2013|EPI_ISL_138738|2013-03-05_|_E1|_A_/_H7N9_|	H7N9-2013-Shanghai	50	0	50	1	turkey	A/duck/Fujian/6380/2010(H7N3)
avian	H7N9	2013	A/Shanghai/3/2013(H7N9)	HA_A/Shanghai/3/2013|EPI_ISL_139649|2013-02-27_|_E1|_A_/_H7N9_|	H7N9-2013-Shanghai	50	0	50	1	duck	A/duck/Fujian/6380/2010(H7N3)
avian	H7N9	2013	A/Shanghai/4/2013(H7N9)	HA_A/Shanghai/4/2013|EPI_ISL_139650|2013-03-09_|_E1|_A_/_H7N9_|	H7N9-2013-Shanghai	50	0	50	1	turkey	A/duck/Fujian/6380/2010(H7N3)
avian	H7N9	2013	A/Shanghai/4664T/2013(H7N9)	HA_A/Shanghai/4664T/2013|EPI_ISL_140924|2013-03-05_|_|_A_/_H7N9_|	H7N9-2013-Shanghai	50	0	50	1	duck	A/duck/Fujian/6380/2010(H7N3)
avian	H7N9	2013	A/Shanghai/5190T/2013(H7N9)	HA_A/Shanghai/5190T/2013|EPI_ISL_155653|2013-05_(Day_unknown)_|_|_A_/_H7N9_|	H7N9-2013-Shanghai	50	0	50	1	turkey	A/duck/Fujian/6380/2010(H7N3)
avian	H7N9	2013	A/Shanghai/8/2013(H7N9)	HA_A/Shanghai/8/2013|EPI_ISL_141173|2013-04-07_|_E1|_A_/_H7N9_|	H7N9-2013-Shanghai	50	0	50	1	turkey	A/duck/Fujian/6380/2010(H7N3)
avian	H7N9	2013	A/Shanghai/9/2013(H7N9)	HA_A/Shanghai/9/2013|EPI_ISL_141174|2013-04-08_|_E1|_A_/_H7N9_|	H7N9-2013-Shanghai	50	0	50	1	turkey	A/duck/Fujian/6380/2010(H7N3)
avian	H7N9	2013	A/Shanghai/ION/2013(H7N9)	HA_A/Shanghai/ION/2013|EPI_ISL_177875|2013-04-04_|_|_A_/_H7N9_|	H7N9-2013-Shanghai	50	0	50	1	duck	A/duck/Fujian/6380/2010(H7N3)
avian	H7N9	2013	A/Shanghai/MH01/2013(H7N9)	HA_A/Shanghai/MH01/2013|EPI_ISL_166490|2013-04-17_|_|_A_/_H7N9_|	H7N9-2013-Shanghai	50	0	50	1	turkey	A/duck/Fujian/6380/2010(H7N3)
avian	H7N9	2014	A/Shanghai/PD-01/2014(H7N9)	HA_A/Shanghai/PD-01/2014|EPI_ISL_175596|2014-01-17_|_|_A_/_H7N9_|	H7N9-2014-Shanghai	50	25	25	0.5	human	A/Shanghai/02/2013(H7N9)
avian	H7N9	2014	A/Shanghai/PD-02/2014(H7N9)	HA_A/Shanghai/PD-02/2014|EPI_ISL_175597|2014-01-17_|_|_A_/_H7N9_|	H7N9-2014-Shanghai	50	25	25	0.5	human	A/Shanghai/02/2013(H7N9)
avian	H7N9	2014	A/Shantou/1001/2014(H7N9)	HA_A/Shantou/1001/2014|EPI_ISL_162618|2014-03-10_|_|_A_/_H7N9_|	H7N9-2014-Shantou	50	25	25	0.5	human	A/Shanghai/02/2013(H7N9)
avian	H7N9	2014	A/Shantou/1002/2014(H7N9)	HA_A/Shantou/1002/2014|EPI_ISL_162619|2014-03-23_|_|_A_/_H7N9_|	H7N9-2014-Shantou	50	20	30	0.6	human	A/environment/Hangzhou/34/2013(H7N9)
avian	H7N9	2014	A/Shantou/1003/2014(H7N9)	HA_A/Shantou/1003/2014|EPI_ISL_162620|2014-04-11_|_|_A_/_H7N9_|	H7N9-2014-Shantou	50	21	29	0.58	human	A/environment/Hangzhou/34/2013(H7N9)
avian	H7N9	2014	A/Shantou/1004/2014(H7N9)	HA_A/Shantou/1004/2014|EPI_ISL_162621|2014-04-19_|_|_A_/_H7N9_|	H7N9-2014-Shantou	50	21	29	0.58	human	A/environment/Hangzhou/34/2013(H7N9)
avian	H7N9	2014	A/Shaoxing/70/2014(H7N9)	HA_A/Shaoxing/70/2014|EPI_ISL_164005|2014-02-03_|_Original|_A_/_H7N9_|	H7N9-2014-Shaoxing	50	21	29	0.58	human	A/environment/Hangzhou/34/2013(H7N9)
avian	H7N9	2014	A/Shenzhen/SP113/2014(H7N9)	HA_A/Shenzhen/SP113/2014|EPI_ISL_176440|2014-03-12_|_passage_details:_E1|_A_/_H7N9_|	H7N9-2014-Shenzhen	50	21	29	0.58	human	A/environment/Hangzhou/34/2013(H7N9)
avian	H7N9	2014	A/Shenzhen/SP116/2014(H7N9)	HA_A/Shenzhen/SP116/2014|EPI_ISL_176441|2014-03-15_|_passage_details:_E1|_A_/_H7N9_|	H7N9-2014-Shenzhen	50	21	29	0.58	human	A/environment/Hangzhou/34/2013(H7N9)
avian	H7N9	2014	A/Shenzhen/SP118/2014(H7N9)	HA_A/Shenzhen/SP118/2014|EPI_ISL_176442|2014-03-18_|_passage_details:_E1|_A_/_H7N9_|	H7N9-2014-Shenzhen	50	25	25	0.5	human	A/Shanghai/02/2013(H7N9)
avian	H7N9	2014	A/Shenzhen/SP126/2014(H7N9)	HA_A/Shenzhen/SP126/2014|EPI_ISL_179907|2014-03-23_|_passage_details:_E1|_A_/_H7N9_|	H7N9-2014-Shenzhen	50	20	30	0.6	human	A/Guangdong/1/2013(H7N9)
avian	H7N9	2014	A/Shenzhen/SP139/2014(H7N9)	HA_A/Shenzhen/SP139/2014|EPI_ISL_179906|2014-04-02_|_passage_details:_E1|_A_/_H7N9_|	H7N9-2014-Shenzhen	50	20	30	0.6	human	A/Guangdong/1/2013(H7N9)
avian	H7N9	2014	A/Shenzhen/SP16/2014(H7N9)	HA_A/Shenzhen/SP16/2014|EPI_ISL_175834|2014-01-18_|_passage_details:_E1|_A_/_H7N9_|	H7N9-2014-Shenzhen	50	19	31	0.62	human	A/chicken/Shenzhen/742/2013(H7N9)
avian	H7N9	2014	A/Shenzhen/SP17/2014(H7N9)	HA_A/Shenzhen/SP17/2014|EPI_ISL_175831|2014-01-20_|_passage_details:_E1|_A_/_H7N9_|	H7N9-2014-Shenzhen	50	19	31	0.62	human	A/Guangdong/03/2013(H7N9)
avian	H7N9	2014	A/Shenzhen/SP26/2014(H7N9)	HA_A/Shenzhen/SP26/2014|EPI_ISL_175832|2014-01-20_|_passage_details:_E1|_A_/_H7N9_|	H7N9-2014-Shenzhen	50	19	31	0.62	human	A/chicken/Shenzhen/898/2013(H7N9)
avian	H7N9	2014	A/Shenzhen/SP38/2014(H7N9)	HA_A/Shenzhen/SP38/2014|EPI_ISL_175836|2014-01-22_|_passage_details:_E1|_A_/_H7N9_|	H7N9-2014-Shenzhen	50	21	29	0.58	human	A/Guangdong/03/2013(H7N9)
avian	H7N9	2014	A/Shenzhen/SP4/2014(H7N9)	HA_A/Shenzhen/SP4/2014|EPI_ISL_175830|2014-01-16_|_passage_details:_E1|_A_/_H7N9_|	H7N9-2014-Shenzhen	50	19	31	0.62	human	A/chicken/Shenzhen/727/2013(H7N9)
avian	H7N9	2014	A/Shenzhen/SP44/2014(H7N9)	HA_A/Shenzhen/SP44/2014|EPI_ISL_175835|2014-01-23_|_passage_details:_E1|_A_/_H7N9_|	H7N9-2014-Shenzhen	50	25	25	0.5	human	A/Hong_Kong/470129/2013(H7N9)
avian	H7N9	2014	A/Shenzhen/SP48/2014(H7N9)	HA_A/Shenzhen/SP48/2014|EPI_ISL_175837|2014-01-23_|_passage_details:_E1|_A_/_H7N9_|	H7N9-2014-Shenzhen	50	21	29	0.58	human	A/environment/Hangzhou/34/2013(H7N9)
avian	H7N9	2014	A/Shenzhen/SP49/2014(H7N9)	HA_A/Shenzhen/SP49/2014|EPI_ISL_175838|2014-01-25_|_passage_details:_E1|_A_/_H7N9_|	H7N9-2014-Shenzhen	50	19	31	0.62	human	A/chicken/Shenzhen/727/2013(H7N9)
avian	H7N9	2014	A/Shenzhen/SP58/2014(H7N9)	HA_A/Shenzhen/SP58/2014|EPI_ISL_176436|2014-01-25_|_passage_details:_E1|_A_/_H7N9_|	H7N9-2014-Shenzhen	50	20	30	0.6	human	A/Guangdong/03/2013(H7N9)
avian	H7N9	2014	A/Shenzhen/SP60/2014(H7N9)	HA_A/Shenzhen/SP60/2014|EPI_ISL_176437|2014-01-30_|_passage_details:_E1|_A_/_H7N9_|	H7N9-2014-Shenzhen	50	19	31	0.62	human	A/Guangdong/03/2013(H7N9)
avian	H7N9	2014	A/Shenzhen/SP62/2014(H7N9)	HA_A/Shenzhen/SP62/2014|EPI_ISL_176439|2014-02-05_|_passage_details:_E1|_A_/_H7N9_|	H7N9-2014-Shenzhen	50	21	29	0.58	human	A/environment/Hangzhou/34/2013(H7N9)
avian	H7N9	2014	A/Shenzhen/SP75/2014(H7N9)	HA_A/Shenzhen/SP75/2014|EPI_ISL_176438|2014-02-15_|_passage_details:_E1|_A_/_H7N9_|	H7N9-2014-Shenzhen	50	21	29	0.58	human	A/environment/Hangzhou/34/2013(H7N9)
avian	H7N9	2014	A/Shenzhen/SP-W1/2014(H7N9)	HA_A/Shenzhen/SP-W1/2014|EPI_ISL_175833|2014-01-14_|_passage_details:_E1|_A_/_H7N9_|	H7N9-2014-Shenzhen	50	19	31	0.62	human	A/Guangdong/03/2013(H7N9)
avian	H7N9	2014	A/Shenzhen/SP-Z93/2014(H7N9)	HA_A/Shenzhen/SP-Z93/2014|EPI_ISL_175829|2014-01-11_|_passage_details:_E1|_A_/_H7N9_|	H7N9-2014-Shenzhen	50	19	31	0.62	human	A/chicken/Shenzhen/727/2013(H7N9)
avian	H5N1	2006	A/Sichuan/1/2006(H5N1)	HA_A/Sichuan/1/2006|EPI_ISL_24604|2006-01-11_|_E1|_A_/_H5N1_|	H5N1-2006-Sichuan	50	7	43	0.86	duck	A/duck/Guangxi/4428/2005(H5N1)
avian	H5N1	2006	A/Sichuan/2/2006(H5N1)	HA_A/Sichuan/2/2006|EPI_ISL_24605|2006-01-17_|_E1|_A_/_H5N1_|	H5N1-2006-Sichuan	50	7	43	0.86	duck	A/duck/Guangxi/4428/2005(H5N1)
avian	H5N6	2014	A/Sichuan/26221/2014(H5N6)	HA_A/Sichuan/26221/2014|EPI_ISL_163493|2014-04-21_|_E1|_A_/_H5N6_|	H5N6-2014-Sichuan	50	6	44	0.88	duck	A/chicken/Zhejiang/6C2/2013(H5N6)
avian	H5N1	2006	A/Sichuan/3/2006(H5N1)	HA_A/Sichuan/3/2006|EPI_ISL_73298|2006-04-16_|_E2|_A_/_H5N1_|	H5N1-2006-Sichuan	50	7	43	0.86	duck	A/chicken/Sichuan/81/2005(H5N1)
swine	H1N1	2008	A/South_Dakota/03/2008(H1N1)	HA_A/South_Dakota/03/2008|EPI_ISL_83279|2008-12-04_|_M2|_A_/_H1N1_|_unknown	H1N1-2008-South_Dakota	50	2	48	0.96	swine	A/swine/Minnesota/001581/2007(H1N1)
avian	H7N9	2013	A/Suzhou/3/2013(H7N9)	HA_A/Suzhou/3/2013|EPI_ISL_153010|2013-04-09_|_|_A_/_H7N9_|	H7N9-2013-Suzhou	50	0	50	1	turkey	A/duck/Fujian/6380/2010(H7N3)
avian	H7N9	2013	A/Suzhou/5/2013(H7N9)	HA_A/Suzhou/5/2013|EPI_ISL_153012|2013-04-12_|_|_A_/_H7N9_|	H7N9-2013-Suzhou	50	0	50	1	duck	A/duck/Fujian/6380/2010(H7N3)
swine	H1N1	2010	A/Switzerland/5165/2010(H1N1)	HA_A/Switzerland/5165/2010|EPI_ISL_85201|2010-10-21_|_MDCK1|_A_/_H1N1_|_unknown	H1N1-2010-Switzerland	50	1	49	0.98	swine	A/swine/Italy/29313/2006(H1N1)
swine	H1N1	2009	A/Switzerland/9356/2009(H1N1)	HA_A/Switzerland/9356/2009|EPI_ISL_85200|2009-12-13_|_MDCK1|_A_/_H1N1_|_unknown	H1N1-2009-Switzerland	50	0	50	1	swine	A/swine/Gent/112/2007(H1N1)
avian	H7N9	2013	A/Taiwan/1/2013(H7N9)	HA_A/Taiwan/1/2013|EPI_ISL_140356|2013-04-24_|_E1|_A_/_H7N9_|	H7N9-2013-Taiwan	50	0	50	1	duck	A/duck/Fujian/6380/2010(H7N3)
avian	H7N9	2014	A/Taiwan/1/2014(H7N9)	HA_A/Taiwan/1/2014|EPI_ISL_160435|2014-04-21_|_E1|_A_/_H7N9_|	H7N9-2014-Taiwan	50	25	25	0.5	human	A/Shanghai/02/2013(H7N9)
avian	H6N1	2013	A/Taiwan/2/2013(H6N1)	HA_A/Taiwan/2/2013|EPI_ISL_143275|2013-05-07_|_E1|_A_/_H6N1_|	H6N1-2013-Taiwan	50	0	50	1	mallard	A/chicken/Taiwan/2437/2012(H6N1)
avian	H7N9	2014	A/Taiwan/2/2014(H7N9)	HA_A/Taiwan/2/2014|EPI_ISL_160436|2014-04-24_|_E1|_A_/_H7N9_|	H7N9-2014-Taiwan	50	25	25	0.5	human	A/Shanghai/02/2013(H7N9)
avian	H7N9	2013	A/Taiwan/3/2013(H7N9)	HA_A/Taiwan/3/2013|EPI_ISL_166324|2013-12-27_|_|_A_/_H7N9_|	H7N9-2013-Taiwan	50	0	50	1	duck	A/duck/Fujian/6380/2010(H7N3)
avian	H7N9	2013	A/Taiwan/T02081/2013(H7N9)	HA_A/Taiwan/T02081/2013|EPI_ISL_142188|2013-04-22_|_|_A_/_H7N9_|	H7N9-2013-Taiwan	50	0	50	1	duck	A/duck/Fujian/6380/2010(H7N3)
swine	H1N1	2008	A/Texas/14/2008(H1N1)	HA_A/Texas/14/2008|EPI_ISL_83280|2008-10-15_|_M1|_A_/_H1N1_|_unknown	H1N1-2008-Texas	50	2	48	0.96	swine	A/Iowa/01/2006(H1N1)
avian	H5N1	2004	A/Thailand/1(KAN-1)/2004(H5N1)	HA_A/Thailand/1(KAN-1)/2004|EPI_ISL_110187|2004_(Month_and_day_unknown)_|_MDCKII|_A_/_H5N1_|	H5N1-2004-Thailand	50	6	44	0.88	chicken	A/Vietnam/UT3035/2003(H5N1)
avian	H5N1	2004	A/Thailand/16/2004(H5N1)	HA_A/Thailand/16/2004|EPI_ISL_11485|2004_(Month_and_day_unknown)_|_|_A_/_H5N1_|	H5N1-2004-Thailand	50	6	44	0.88	chicken	A/Vietnam/UT3035/2003(H5N1)
avian	H5N1	2004	A/Thailand/2(SP-33)/2004(H5N1)	HA_A/Thailand/2(SP-33)/2004|EPI_ISL_3837|2004_(Month_and_day_unknown)_|_|_A_/_H5N1_|	H5N1-2004-Thailand	50	6	44	0.88	chicken	A/Vietnam/UT3035/2003(H5N1)
swine	H1N1	2005	A/Thailand/271/2005(H1N1)	HA_A/Thailand/271/2005|EPI_ISL_11194|2005-07-14_|_|_A_/_H1N1_|_unknown	H1N1-2005-Thailand	50	1	49	0.98	swine	A/swine/Chonburi/NIAH9469/2004(H1N1)
avian	H5N1	2004	A/Thailand/3(SP-83)/2004(H5N1)	HA_A/Thailand/3(SP-83)/2004|EPI_ISL_3856|2004_(Month_and_day_unknown)_|_|_A_/_H5N1_|	H5N1-2004-Thailand	50	6	44	0.88	chicken	A/Vietnam/UT3035/2003(H5N1)
avian	H5N1	2004	A/Thailand/4(SP-528)/2004(H5N1)	HA_A/Thailand/4(SP-528)/2004|EPI_ISL_3857|2004_(Month_and_day_unknown)_|_|_A_/_H5N1_|	H5N1-2004-Thailand	50	6	44	0.88	chicken	A/Vietnam/UT3035/2003(H5N1)
avian	H5N1	2004	A/Thailand/5(KK-494)/2004(H5N1)	HA_A/Thailand/5(KK-494)/2004|EPI_ISL_4046|2004_(Month_and_day_unknown)_|_|_A_/_H5N1_|	H5N1-2004-Thailand	50	6	44	0.88	chicken	A/Vietnam/UT3035/2003(H5N1)
avian	H5N1	2005	A/Thailand/676/2005(H5N1)	HA_A/Thailand/676/2005|EPI_ISL_10049|2005_(Month_and_day_unknown)_|_|_A_/_H5N1_|	H5N1-2005-Thailand	50	14	36	0.72	chicken	A/open-billed_stork/Nakhonsawan/BBD0104F/2004(H5N1)
avian	H5N1	2004	A/Thailand/Chaiyaphum/622/2004(H5N1)	HA_A/Thailand/Chaiyaphum/622/2004|EPI_ISL_21104|2004_(Month_and_day_unknown)_|_E1|_A_/_H5N1_|	H5N1-2004-Thailand	50	5	45	0.9	chicken	A/Vietnam/UT3035/2003(H5N1)
avian	H5N1	2005	A/Thailand/HA20/2005(H5N1)	HA_A/Thailand/HA20/2005|EPI_ISL_10522|2005_(Month_and_day_unknown)_|_|_A_/_H5N1_|	H5N1-2005-Thailand	50	11	39	0.78	chicken	A/Viet_Nam/3062/2004(H5N1)
avian	H5N1	2004	A/Thailand/Kan353/2004(H5N1)	HA_A/Thailand/Kan353/2004|EPI_ISL_11889|2004_(Month_and_day_unknown)_|_|_A_/_H5N1_|	H5N1-2004-Thailand	50	6	44	0.88	chicken	A/Vietnam/UT3035/2003(H5N1)
avian	H5N1	2004	A/Thailand/LFPN-2004/2004(H5N1)	HA_A/Thailand/LFPN-2004/2004|EPI_ISL_4475|2004_(Month_and_day_unknown)_|_|_A_/_H5N1_|	H5N1-2004-Thailand	50	5	45	0.9	chicken	A/chicken/Vietnam/19/2003(H5N1)
avian	H5N1	2006	A/Thailand/NBL1/2006(H5N1)	HA_A/Thailand/NBL1/2006|EPI_ISL_188694|2006-08-10_|_passage_details:_MDCK4|_A_/_H5N1_|	H5N1-2006-Thailand	50	12	38	0.76	chicken	A/tiger/Thailand/CU-T7/2004(H5N1)
avian	H5N1	2005	A/Thailand/NK165/2005(H5N1)	HA_A/Thailand/NK165/2005|EPI_ISL_10061|2005_(Month_and_day_unknown)_|_|_A_/_H5N1_|	H5N1-2005-Thailand	50	13	37	0.74	chicken	A/clouded_leopard/Thailand/KU-11/2004(H5N1)
avian	H5N1	2005	A/Thailand/NKFEHA/2005(H5N1)	HA_A/Thailand/NKFEHA/2005|EPI_ISL_64770|2005_(Month_and_day_unknown)_|_|_A_/_H5N1_|	H5N1-2005-Thailand	50	13	37	0.74	chicken	A/Viet_Nam/3062/2004(H5N1)
avian	H5N1	2005	A/Thailand/NKNPHA/2005(H5N1)	HA_A/Thailand/NKNPHA/2005|EPI_ISL_64772|2005_(Month_and_day_unknown)_|_|_A_/_H5N1_|	H5N1-2005-Thailand	50	13	37	0.74	chicken	A/chicken/Cambodia/7/2004(H5N1)
avian	H5N1	2005	A/Thailand/RPFEHA/2005(H5N1)	HA_A/Thailand/RPFEHA/2005|EPI_ISL_64774|2005_(Month_and_day_unknown)_|_|_A_/_H5N1_|	H5N1-2005-Thailand	50	14	36	0.72	chicken	A/Viet_Nam/3062/2004(H5N1)
avian	H5N1	2005	A/Thailand/RPNPHA/2005(H5N1)	HA_A/Thailand/RPNPHA/2005|EPI_ISL_64776|2005_(Month_and_day_unknown)_|_|_A_/_H5N1_|	H5N1-2005-Thailand	50	11	39	0.78	chicken	A/chicken/Cambodia/7/2004(H5N1)
avian	H5N1	2004	A/Thailand/SP83/2004(H5N1)	HA_A/Thailand/SP83/2004|EPI_ISL_11428|2004_(Month_and_day_unknown)_|_|_A_/_H5N1_|	H5N1-2004-Thailand	50	6	44	0.88	chicken	A/Vietnam/UT3035/2003(H5N1)
avian	H5N1	2004	A/Thailand/WRAIR1720H/2004(H5N1)	HA_A/Thailand/WRAIR1720H/2004|EPI_ISL_77971|2004_(Month_and_day_unknown)_|_|_A_/_H5N1_|	H5N1-2004-Thailand	50	6	44	0.88	chicken	A/Vietnam/UT3035/2003(H5N1)
avian	H5N1	2004	A/Thailand/WRAIR1721H/2004(H5N1)	HA_A/Thailand/WRAIR1721H/2004|EPI_ISL_77972|2004_(Month_and_day_unknown)_|_MDCK7|_A_/_H5N1_|	H5N1-2004-Thailand	50	6	44	0.88	chicken	A/Vietnam/UT3035/2003(H5N1)
avian	H5N1	2004	A/Thailand/WRAIR1722H/2004(H5N1)	HA_A/Thailand/WRAIR1722H/2004|EPI_ISL_77973|2004_(Month_and_day_unknown)_|_MDCK5|_A_/_H5N1_|	H5N1-2004-Thailand	50	6	44	0.88	chicken	A/Vietnam/UT3035/2003(H5N1)
avian	H5N1	2004	A/Thailand/WRAIR1723H/2004(H5N1)	HA_A/Thailand/WRAIR1723H/2004|EPI_ISL_77974|2004_(Month_and_day_unknown)_|_MDCK20|_A_/_H5N1_|	H5N1-2004-Thailand	50	6	44	0.88	chicken	A/Vietnam/UT3035/2003(H5N1)
avian	H5N1	2004	A/Thailand/WRAIR1724H/2004(H5N1)	HA_A/Thailand/WRAIR1724H/2004|EPI_ISL_77975|2004_(Month_and_day_unknown)_|_MDCK16|_A_/_H5N1_|	H5N1-2004-Thailand	50	6	44	0.88	chicken	A/Vietnam/UT3035/2003(H5N1)
avian	H5N1	2006	A/Turkey/12/2006(H5N1)	HA_A/Turkey/12/2006|EPI_ISL_12585|2006_(Month_and_day_unknown)_|_|_A_/_H5N1_|	H5N1-2006-Turkey	50	0	50	1	chicken	A/Great_black-headed_gull/Qinghai/2/2005(H5N1)
avian	H5N1	2006	A/Turkey/15/2006(H5N1)	HA_A/Turkey/15/2006|EPI_ISL_12586|2006_(Month_and_day_unknown)_|_|_A_/_H5N1_|	H5N1-2006-Turkey	50	0	50	1	chicken	A/chicken/Tulcea/RO-AI-019/2005(H5N1)
avian	H5N1	2006	A/Turkey/651242/2006(H5N1)	HA_A/Turkey/651242/2006|EPI_ISL_12587|2006_(Month_and_day_unknown)_|_|_A_/_H5N1_|	H5N1-2006-Turkey	50	0	50	1	chicken	A/chicken/Tulcea/RO-AI-019/2005(H5N1)
avian	H5N1	2006	A/Turkey/65596/2006(H5N1)	HA_A/Turkey/65596/2006|EPI_ISL_12588|2006_(Month_and_day_unknown)_|_|_A_/_H5N1_|	H5N1-2006-Turkey	50	0	50	1	chicken	A/chicken/Tulcea/RO-AI-019/2005(H5N1)
swine	H3N2	2012	A/Utah/10/2012(H3N2)	HA_A/Utah/10/2012|EPI_ISL_114711|2012-03-29_|_Original|_A_/_H3N2_|	H3N2-2012-Utah	50	8	42	0.84	swine	A/swine/Indiana/A01049091/2010(H3N2)
avian	H5N1	2004	A/Viet_Nam/1194/2004(H5N1)	HA_A/Viet_Nam/1194/2004|EPI_ISL_100480|2004_(Month_and_day_unknown)_|_x/E1|_A_/_H5N1_|	H5N1-2004-Viet_Nam	50	6	44	0.88	chicken	A/Vietnam/UT3035/2003(H5N1)
avian	H5N1	2004	A/Viet_Nam/1203/2004(H5N1)	HA_A/Viet_Nam/1203/2004|EPI_ISL_109928|2004_(Month_and_day_unknown)_|_ferret|_A_/_H5N1_|	H5N1-2004-Viet_Nam	50	6	44	0.88	chicken	A/Vietnam/UT3035/2003(H5N1)
avian	H5N1	2004	A/Viet_Nam/1204/2004(H5N1)	HA_A/Viet_Nam/1204/2004|EPI_ISL_11484|2004_(Month_and_day_unknown)_|_IR|_A_/_H5N1_|	H5N1-2004-Viet_Nam	50	6	44	0.88	chicken	A/Vietnam/UT3035/2003(H5N1)
avian	H5N1	2004	A/Viet_Nam/3046/2004(H5N1)	HA_A/Viet_Nam/3046/2004|EPI_ISL_4157|2004_(Month_and_day_unknown)_|_|_A_/_H5N1_|	H5N1-2004-Viet_Nam	50	6	44	0.88	chicken	A/chicken/Vietnam/28/2003(H5N1)
avian	H5N1	2004	A/Viet_Nam/3062/2004(H5N1)	HA_A/Viet_Nam/3062/2004|EPI_ISL_4158|2004_(Month_and_day_unknown)_|_|_A_/_H5N1_|	H5N1-2004-Viet_Nam	50	6	44	0.88	chicken	A/chicken/Vietnam/19/2003(H5N1)
avian	H5N1	2011	A/Viet_Nam/CM32/2011(H5N1)	HA_A/Viet_Nam/CM32/2011|EPI_ISL_165438|2011-10-19_|_|_A_/_H5N1_|	H5N1-2011-Viet_Nam	50	2	48	0.96	whooper_swan	A/chicken/Vietnam/NCVD-421/2010(H5N1)
avian	H5N1	2005	A/Viet_Nam/HN30408/2005(H5N1)	HA_A/Viet_Nam/HN30408/2005|EPI_ISL_11449|2005_(Month_and_day_unknown)_|_|_A_/_H5N1_|	H5N1-2005-Viet_Nam	50	13	37	0.74	chicken	A/chicken/Vietnam/32/2004(H5N1)
avian	H5N1	2007	A/Viet_Nam/HN31242/2007(H5N1)	HA_A/Viet_Nam/HN31242/2007|EPI_ISL_13914|2007_(Month_and_day_unknown)_|_|_A_/_H5N1_|	H5N1-2007-Viet_Nam	50	6	44	0.88	duck	A/mallard/Huadong/lk/2005(H5N1)
avian	H5N1	2005	A/Viet_Nam/JP14/2005(H5N1)	HA_A/Viet_Nam/JP14/2005|EPI_ISL_11447|2005_(Month_and_day_unknown)_|_|_A_/_H5N1_|	H5N1-2005-Viet_Nam	50	13	37	0.74	chicken	A/duck/Vietnam/258/2004(H5N1)
avian	H5N1	2004	A/Viet_Nam/JP178/2004(H5N1)	HA_A/Viet_Nam/JP178/2004|EPI_ISL_11444|2004_(Month_and_day_unknown)_|_|_A_/_H5N1_|	H5N1-2004-Viet_Nam	50	5	45	0.9	chicken	A/chicken/Vietnam/19/2003(H5N1)
avian	H5N1	2005	A/Viet_Nam/JP4207/2005(H5N1)	HA_A/Viet_Nam/JP4207/2005|EPI_ISL_11446|2005_(Month_and_day_unknown)_|_|_A_/_H5N1_|	H5N1-2005-Viet_Nam	50	12	38	0.76	chicken	A/chicken/Vietnam/933/2004(H5N1)
avian	H5N1	2005	A/Viet_Nam/JPHN30321/2005(H5N1)	HA_A/Viet_Nam/JPHN30321/2005|EPI_ISL_11448|2005_(Month_and_day_unknown)_|_|_A_/_H5N1_|	H5N1-2005-Viet_Nam	50	11	39	0.78	chicken	A/Vietnam/CL100/2004(H5N1)
avian	H5N1	2004	A/Vietnam/1196/2004(H5N1)	HA_A/Vietnam/1196/2004|EPI_ISL_21193|2004_(Month_and_day_unknown)_|_E1,MDCK1|_A_/_H5N1_|	H5N1-2004-Vietnam	50	6	44	0.88	chicken	A/Vietnam/UT3035/2003(H5N1)
avian	H5N1	2014	A/Vietnam/14011801/2014(H5N1)	HA_A/Vietnam/14011801/2014|EPI_ISL_191954|2014-01-18_|_E1|_A_/_H5N1_|	H5N1-2014-Vietnam	50	0	50	1	duck	A/duck/South_Sulawesi/Sidrap-1021/2012(H5N1)
avian	H5N1	2014	A/Vietnam/14012902/2014(H5N1)	HA_A/Vietnam/14012902/2014|EPI_ISL_191955|2014-01-28_|_Clinical_specimen|_A_/_H5N1_|	H5N1-2014-Vietnam	50	16	34	0.68	human	A/environment/Cambodia/C1154W38M1/2013(H5N1)
avian	H5N1	2010	A/Vietnam/36285/2010(H5N1)	HA_A/Vietnam/36285/2010|EPI_ISL_174487|2010-04-02_|_|_A_/_H5N1_|	H5N1-2010-Vietnam	50	11	39	0.78	duck	A/Vietnam/HN31676DH/2009(H5N1)
avian	H5N1	2012	A/Vietnam/CD12-76/2012(H5N1)	HA_A/Vietnam/CD12-76/2012|EPI_ISL_195244|2012-02-23_|_CX/C1_(2014-01-21)|_A_/_H5N1_|	H5N1-2012-Vietnam	50	5	45	0.9	duck	A/muscovy_duck/Vietnam/OIE-559/2011(H5N1)
avian	H5N1	2004	A/Vietnam/CL01/2004(H5N1)	HA_A/Vietnam/CL01/2004|EPI_ISL_9825|2004_(Month_and_day_unknown)_|_|_A_/_H5N1_|	H5N1-2004-Vietnam	50	5	45	0.9	chicken	A/duck/Vietnam/17/2003(H5N1)
avian	H5N1	2005	A/Vietnam/CL105/2005(H5N1)	HA_A/Vietnam/CL105/2005|EPI_ISL_10245|2005_(Month_and_day_unknown)_|_|_A_/_H5N1_|	H5N1-2005-Vietnam	50	10	40	0.8	chicken	A/quail/Vietnam/177/2004(H5N1)
avian	H5N1	2005	A/Vietnam/CL115/2005(H5N1)	HA_A/Vietnam/CL115/2005|EPI_ISL_9829|2005_(Month_and_day_unknown)_|_|_A_/_H5N1_|	H5N1-2005-Vietnam	50	9	41	0.82	chicken	A/duck/Vietnam/258/2004(H5N1)
avian	H5N1	2005	A/Vietnam/CL119/2005(H5N1)	HA_A/Vietnam/CL119/2005|EPI_ISL_9830|2005_(Month_and_day_unknown)_|_|_A_/_H5N1_|	H5N1-2005-Vietnam	50	8	42	0.84	chicken	A/Ck/Viet_Nam/35/2004(H5N1)
avian	H5N1	2004	A/Vietnam/CL20/2004(H5N1)	HA_A/Vietnam/CL20/2004|EPI_ISL_10248|2004_(Month_and_day_unknown)_|_|_A_/_H5N1_|	H5N1-2004-Vietnam	50	6	44	0.88	chicken	A/chicken/Vietnam/19/2003(H5N1)
avian	H5N1	2005	A/Vietnam/CL2009/2005(H5N1)	HA_A/Vietnam/CL2009/2005|EPI_ISL_9831|2005_(Month_and_day_unknown)_|_|_A_/_H5N1_|	H5N1-2005-Vietnam	50	11	39	0.78	chicken	A/duck/Vietnam/258/2004(H5N1)
avian	H5N1	2004	A/Vietnam/CL26/2004(H5N1)	HA_A/Vietnam/CL26/2004|EPI_ISL_9826|2004_(Month_and_day_unknown)_|_|_A_/_H5N1_|	H5N1-2004-Vietnam	50	5	45	0.9	chicken	A/chicken/Vietnam/19/2003(H5N1)
avian	H5N1	2004	A/Vietnam/CL36/2004(H5N1)	HA_A/Vietnam/CL36/2004|EPI_ISL_9827|2004_(Month_and_day_unknown)_|_|_A_/_H5N1_|	H5N1-2004-Vietnam	50	5	45	0.9	chicken	A/chicken/Vietnam/19/2003(H5N1)
avian	H5N1	2004	A/Vietnam/HN30262IIIM3/2004(H5N1)	HA_A/Vietnam/HN30262IIIM3/2004|EPI_ISL_76672|2004-08-04_|_MDCK4|_A_/_H5N1_|	H5N1-2004-Vietnam	50	6	44	0.88	chicken	A/Vietnam/UT3035/2003(H5N1)
avian	H5N1	2007	A/Vietnam/HN31244/2007(H5N1)	HA_A/Vietnam/HN31244/2007|EPI_ISL_80504|2007_(Month_and_day_unknown)_|_|_A_/_H5N1_|	H5N1-2007-Vietnam	50	8	42	0.84	duck	A/mallard/Huadong/lk/2005(H5N1)
avian	H5N1	2007	A/Vietnam/HN31388M1/2007(H5N1)	HA_A/Vietnam/HN31388M1/2007|EPI_ISL_76680|2007-12-14_|_MDCK2|_A_/_H5N1_|	H5N1-2007-Vietnam	50	8	42	0.84	duck	A/mallard/Huadong/lk/2005(H5N1)
avian	H5N1	2008	A/Vietnam/HN31432M/2008(H5N1)	HA_A/Vietnam/HN31432M/2008|EPI_ISL_76684|2008-02-21_|_MDCK2|_A_/_H5N1_|	H5N1-2008-Vietnam	50	6	44	0.88	duck	A/village_chicken/Kyaing_Tong/2433/2007(H5N1)
avian	H5N1	2009	A/Vietnam/HN31676DH/2009(H5N1)	HA_A/Vietnam/HN31676DH/2009|EPI_ISL_173688|2009-04-16_|_|_A_/_H5N1_|	H5N1-2009-Vietnam	50	10	40	0.8	duck	A/chicken/Sichuan/81/2005(H5N1)
avian	H5N1	2004	A/Vietnam/UT30259/2004(H5N1)	HA_A/Vietnam/UT30259/2004|EPI_ISL_76671|2004-07-27_|_MDCK2|_A_/_H5N1_|	H5N1-2004-Vietnam	50	6	44	0.88	chicken	A/Vietnam/UT3035/2003(H5N1)
avian	H5N1	2003	A/Vietnam/UT3028/2003(H5N1)	HA_A/Vietnam/UT3028/2003|EPI_ISL_76663|2003-12-28_|_MDCK2|_A_/_H5N1_|	H5N1-2003-Vietnam	50	1	49	0.98	duck	A/chicken/Hong_Kong/3123.1/2002(H5N1)
avian	H5N1	2003	A/Vietnam/UT3028II/2003(H5N1)	HA_A/Vietnam/UT3028II/2003|EPI_ISL_76664|2003-12-29_|_MDCK2|_A_/_H5N1_|	H5N1-2003-Vietnam	50	1	49	0.98	duck	A/chicken/Hong_Kong/3123.1/2002(H5N1)
avian	H5N1	2003	A/Vietnam/UT3030/2003(H5N1)	HA_A/Vietnam/UT3030/2003|EPI_ISL_76665|2003-12-29_|_MDCK2|_A_/_H5N1_|	H5N1-2003-Vietnam	50	1	49	0.98	duck	A/chicken/Hong_Kong/3123.1/2002(H5N1)
avian	H5N1	2003	A/Vietnam/UT3035/2003(H5N1)	HA_A/Vietnam/UT3035/2003|EPI_ISL_76666|2003-12-31_|_MDCK2|_A_/_H5N1_|	H5N1-2003-Vietnam	50	1	49	0.98	duck	A/chicken/Hong_Kong/3123.1/2002(H5N1)
avian	H5N1	2004	A/Vietnam/UT3040/2004(H5N1)	HA_A/Vietnam/UT3040/2004|EPI_ISL_76667|2004-01-06_|_MDCK2|_A_/_H5N1_|	H5N1-2004-Vietnam	50	6	44	0.88	chicken	A/Vietnam/UT3035/2003(H5N1)
avian	H5N1	2005	A/Vietnam/UT30408III/2005(H5N1)	HA_A/Vietnam/UT30408III/2005|EPI_ISL_76673|2005-02-27_|_MDCK2|_A_/_H5N1_|	H5N1-2005-Vietnam	50	13	37	0.74	chicken	A/Vietnam/UT30259/2004(H5N1)
avian	H5N1	2004	A/Vietnam/UT3047III/2004(H5N1)	HA_A/Vietnam/UT3047III/2004|EPI_ISL_76669|2004-01-20_|_MDCK2|_A_/_H5N1_|	H5N1-2004-Vietnam	50	6	44	0.88	chicken	A/chicken/Vietnam/27/2003(H5N1)
avian	H5N1	2004	A/Vietnam/UT3062/2004(H5N1)	HA_A/Vietnam/UT3062/2004|EPI_ISL_76670|2004-01-16_|_MDCK2|_A_/_H5N1_|	H5N1-2004-Vietnam	50	6	44	0.88	chicken	A/Vietnam/UT3035/2003(H5N1)
avian	H5N1	2005	A/Vietnam/UT30850/2005(H5N1)	HA_A/Vietnam/UT30850/2005|EPI_ISL_76674|2005-10-28_|_MDCK2|_A_/_H5N1_|	H5N1-2005-Vietnam	50	0	50	1	duck	A/duck/Hunan/733/2004(H5N1)
avian	H5N1	2007	A/Vietnam/UT31203A/2007(H5N1)	HA_A/Vietnam/UT31203A/2007|EPI_ISL_76675|2007-05-19_|_MDCK-ST6GalI_1,MDCK1|_A_/_H5N1_|	H5N1-2007-Vietnam	50	9	41	0.82	duck	A/mallard/Huadong/lk/2005(H5N1)
avian	H5N1	2007	A/Vietnam/UT31239/2007(H5N1)	HA_A/Vietnam/UT31239/2007|EPI_ISL_76676|2007_(Month_and_day_unknown)_|_MDCK2|_A_/_H5N1_|	H5N1-2007-Vietnam	50	8	42	0.84	duck	A/mallard/Huadong/lk/2005(H5N1)
avian	H5N1	2007	A/Vietnam/UT31244II/2007(H5N1)	HA_A/Vietnam/UT31244II/2007|EPI_ISL_76677|2007-06-09_|_egg_2|_A_/_H5N1_|	H5N1-2007-Vietnam	50	8	42	0.84	duck	A/mallard/Huadong/lk/2005(H5N1)
avian	H5N1	2007	A/Vietnam/UT31312II/2007(H5N1)	HA_A/Vietnam/UT31312II/2007|EPI_ISL_76679|2007-07-26_|_MDCK2|_A_/_H5N1_|	H5N1-2007-Vietnam	50	9	41	0.82	duck	A/mallard/Huadong/lk/2005(H5N1)
avian	H5N1	2008	A/Vietnam/UT31394II/2008(H5N1)	HA_A/Vietnam/UT31394II/2008|EPI_ISL_76681|2008-01-17_|_MDCK2|_A_/_H5N1_|	H5N1-2008-Vietnam	50	10	40	0.8	duck	A/avian/Hong_Kong/0719/2007(H5N1)
avian	H5N1	2008	A/Vietnam/UT31412II/2008(H5N1)	HA_A/Vietnam/UT31412II/2008|EPI_ISL_76682|2008-02-09_|_MDCK2|_A_/_H5N1_|	H5N1-2008-Vietnam	50	12	38	0.76	duck	A/avian/Hong_Kong/0719/2007(H5N1)
avian	H5N1	2008	A/Vietnam/UT31413II/2008(H5N1)	HA_A/Vietnam/UT31413II/2008|EPI_ISL_76683|2008-02-13_|_MDCK2|_A_/_H5N1_|	H5N1-2008-Vietnam	50	11	39	0.78	duck	A/duck/Vietnam/50/2007(H5N1)
avian	H5N1	2009	A/Vietnam/UT31604-1/2009(H5N1)	HA_A/Vietnam/UT31604-1/2009|EPI_ISL_173689|2009-02-05_|_|_A_/_H5N1_|	H5N1-2009-Vietnam	50	6	44	0.88	duck	A/chicken/Viet_Nam/TMU013/2008(H5N1)
avian	H5N1	2008	A/Vietnam/UT31641-2/2008(H5N1)	HA_A/Vietnam/UT31641-2/2008|EPI_ISL_173691|2008-12-19_|_|_A_/_H5N1_|	H5N1-2008-Vietnam	50	11	39	0.78	duck	A/duck/Vietnam/50/2007(H5N1)
avian	H5N1	2010	A/Vietnam/UT36236/2010(H5N1)	HA_A/Vietnam/UT36236/2010|EPI_ISL_174483|2010-02-20_|_|_A_/_H5N1_|	H5N1-2010-Vietnam	50	7	43	0.86	duck	A/duck/Viet_Nam/TMU026/2009(H5N1)
avian	H5N1	2010	A/Vietnam/UT36250-1/2010(H5N1)	HA_A/Vietnam/UT36250-1/2010|EPI_ISL_173687|2010-03-05_|_|_A_/_H5N1_|	H5N1-2010-Vietnam	50	7	43	0.86	duck	A/Vietnam/UT31604-1/2009(H5N1)
avian	H5N1	2010	A/Vietnam/UT36282/2010(H5N1)	HA_A/Vietnam/UT36282/2010|EPI_ISL_174484|2010-03-27_|_|_A_/_H5N1_|	H5N1-2010-Vietnam	50	11	39	0.78	duck	A/Vietnam/HN31676DH/2009(H5N1)
avian	H5N1	2012	A/Vietnam/VP12-3/2012(H5N1)	HA_A/Vietnam/VP12-3/2012|EPI_ISL_143488|2012-01-14_|_E1|_A_/_H5N1_|	H5N1-2012-Vietnam	50	6	44	0.88	duck	A/chicken/Cambodia/008LC1/2011(H5N1)
avian	H5N1	2013	A/Vietnam/VP13-28H/2013(H5N1)	HA_A/Vietnam/VP13-28H/2013|EPI_ISL_191956|2013-04-04_|_MDCK3|_A_/_H5N1_|	H5N1-2013-Vietnam	50	6	44	0.88	chicken	A/muscovy_duck/Vietnam/OIE-0043/2012(H5N1)
avian	H5N1	2013	A/Vietnam/VP39/2013(H5N1)	HA_A/Vietnam/VP39/2013|EPI_ISL_195245|2013-11-15_|_CX/C1_(2014-01-21)|_A_/_H5N1_|	H5N1-2013-Vietnam	50	6	44	0.88	chicken	A/muscovy_duck/Vietnam/OIE-0043/2012(H5N1)
swine	H3N2	2011	A/West_Virginia/06/2011(H3N2)	HA_A/West_Virginia/06/2011|EPI_ISL_129181|2011-11-21_|_C1|_A_/_H3N2_|	H3N2-2011-West_Virginia	50	2	48	0.96	swine	A/swine/Indiana/A01049091/2010(H3N2)
swine	H3N2	2012	A/West_Virginia/09/2012(H3N2)	HA_A/West_Virginia/09/2012|EPI_ISL_128310|2012-08-06_|_C1|_A_/_H3N2_|	H3N2-2012-West_Virginia	50	8	42	0.84	swine	A/West_Virginia/06/2011(H3N2)
swine	H3N2	2012	A/West_Virginia/10/2012(H3N2)	HA_A/West_Virginia/10/2012|EPI_ISL_128391|2012-08-06_|_C1|_A_/_H3N2_|	H3N2-2012-West_Virginia	50	8	42	0.84	swine	A/West_Virginia/06/2011(H3N2)
swine	H3N2	2012	A/West_Virginia/16/2012(H3N2)	HA_A/West_Virginia/16/2012|EPI_ISL_128393|2012-08-09_|_C1|_A_/_H3N2_|	H3N2-2012-West_Virginia	50	8	42	0.84	swine	A/West_Virginia/06/2011(H3N2)
swine	H1N1	1994	A/WI/4754/1994(H1N1)	HA_A/WI/4754/1994|EPI_ISL_14911|1994_(Month_and_day_unknown)_|_|_A_/_H1N1_|_seasonal	H1N1-1994-WI	50	23	27	0.54	human	A/swine/Iowa/17672/1988(H1N1)
swine	H1N1	1994	A/WI/4755/1994(H1N1)	HA_A/WI/4755/1994|EPI_ISL_14912|1994_(Month_and_day_unknown)_|_|_A_/_H1N1_|_seasonal	H1N1-1994-WI	50	23	27	0.54	human	A/swine/Iowa/17672/1988(H1N1)
swine	H1N1	1998	A/Wisconsin/10/1998(H1N1)	HA_A/Wisconsin/10/1998|EPI_ISL_149436|1998-12-31_|_C3/C3E3|_A_/_H1N1_|_unknown	H1N1-1998-Wisconsin	50	21	29	0.58	swine	A/swine/Maryland/23239/1991(H1N1)
swine	H3N2	2010	A/Wisconsin/12/2010(H3N2)	HA_A/Wisconsin/12/2010|EPI_ISL_83282|2010-11-02_|_M1/C1|_A_/_H3N2_|	H3N2-2010-Wisconsin	50	1	49	0.98	swine	A/swine/Saskatchewan/01114/2006(H3N2)
swine	H3N2	2012	A/Wisconsin/22/2012(H3N2)	HA_A/Wisconsin/22/2012|EPI_ISL_128159|2012-08-13_|_Original|_A_/_H3N2_|	H3N2-2012-Wisconsin	50	8	42	0.84	swine	A/West_Virginia/06/2011(H3N2)
swine	H3N2	2012	A/Wisconsin/23/2012(H3N2)	HA_A/Wisconsin/23/2012|EPI_ISL_129022|2012-08-15_|_C1|_A_/_H3N2_|	H3N2-2012-Wisconsin	50	8	42	0.84	swine	A/West_Virginia/06/2011(H3N2)
swine	H3N2	2014	A/Wisconsin/24/2014(H3N2)	HA_A/Wisconsin/24/2014|EPI_ISL_170376|2014-10-13_|_E2|_A_/_H3N2_|	H3N2-2014-Wisconsin	50	6	44	0.88	swine	A/swine/Indiana/A01260254/2013(H3N2)
swine	H3N2	2012	A/Wisconsin/27/2012(H3N2)	HA_A/Wisconsin/27/2012|EPI_ISL_128626|2012-08-17_|_C1|_A_/_H3N2_|	H3N2-2012-Wisconsin	50	8	42	0.84	swine	A/West_Virginia/06/2011(H3N2)
swine	H1N1	2011	A/Wisconsin/28/2011(H1N1)	HA_A/Wisconsin/28/2011|EPI_ISL_100054|2011-12-01_|_C1|_A_/_H1N1_|_unknown	H1N1-2011-Wisconsin	50	0	50	1	swine	A/swine/Iowa/02999/2010(H1N1)
swine	H3N2	2012	A/Wisconsin/28/2012(H3N2)	HA_A/Wisconsin/28/2012|EPI_ISL_129187|2012-08-28_|_C1|_A_/_H3N2_|	H3N2-2012-Wisconsin	50	8	42	0.84	swine	A/West_Virginia/06/2011(H3N2)
swine	H3N2	2012	A/Wisconsin/29/2012(H3N2)	HA_A/Wisconsin/29/2012|EPI_ISL_129654|2012-08-20_|_C1|_A_/_H3N2_|	H3N2-2012-Wisconsin	50	8	42	0.84	swine	A/West_Virginia/06/2011(H3N2)
swine	H3N2	2012	A/Wisconsin/30/2012(H3N2)	HA_A/Wisconsin/30/2012|EPI_ISL_129624|2012-08-20_|_C1|_A_/_H3N2_|	H3N2-2012-Wisconsin	50	8	42	0.84	swine	A/West_Virginia/06/2011(H3N2)
swine	H1N1	1976	A/Wisconsin/301/1976(H1N1)	HA_A/Wisconsin/301/1976|EPI_ISL_7755|1976_(Month_and_day_unknown)_|_|_A_/_H1N1_|_seasonal	H1N1-1976-Wisconsin	50	39	11	0.22	human	A/swine/Wisconsin/1/1971(H1N1)
swine	H3N2	2012	A/Wisconsin/31/2012(H3N2)	HA_A/Wisconsin/31/2012|EPI_ISL_129625|2012-08-22_|_C1|_A_/_H3N2_|	H3N2-2012-Wisconsin	50	8	42	0.84	swine	A/West_Virginia/06/2011(H3N2)
swine	H3N2	2012	A/Wisconsin/34/2012(H3N2)	HA_A/Wisconsin/34/2012|EPI_ISL_129759|2012-09-05_|_Original|_A_/_H3N2_|	H3N2-2012-Wisconsin	50	8	42	0.84	swine	A/West_Virginia/06/2011(H3N2)
swine	H3N2	2012	A/Wisconsin/35/2012(H3N2)	HA_A/Wisconsin/35/2012|EPI_ISL_129709|2012-08-22_|_C2|_A_/_H3N2_|	H3N2-2012-Wisconsin	50	8	42	0.84	swine	A/West_Virginia/06/2011(H3N2)
swine	H1N1	2005	A/Wisconsin/87/2005(H1N1)	HA_A/Wisconsin/87/2005|EPI_ISL_30052|2005-12-08_|_CX|_A_/_H1N1_|_unknown	H1N1-2005-Wisconsin	50	3	47	0.94	swine	A/swine/North_Carolina/46858/2003(H1N1)
avian	H7N9	2013	A/Wuxi/1/2013(H7N9)	HA_A/Wuxi/1/2013|EPI_ISL_145651|2013-03-31_|_|_A_/_H7N9_|	H7N9-2013-Wuxi	50	0	50	1	turkey	A/duck/Fujian/6380/2010(H7N3)
avian	H7N9	2013	A/Wuxi/2/2013(H7N9)	HA_A/Wuxi/2/2013|EPI_ISL_145652|2013-03-31_|_|_A_/_H7N9_|	H7N9-2013-Wuxi	50	0	50	1	turkey	A/duck/Fujian/6380/2010(H7N3)
avian	H7N9	2013	A/Wuxi/3/2013(H7N9)	HA_A/Wuxi/3/2013|EPI_ISL_153008|2013-04-07_|_|_A_/_H7N9_|	H7N9-2013-Wuxi	50	0	50	1	turkey	A/duck/Fujian/6380/2010(H7N3)
avian	H7N9	2013	A/Wuxi/4/2013(H7N9)	HA_A/Wuxi/4/2013|EPI_ISL_153009|2013-04-07_|_|_A_/_H7N9_|	H7N9-2013-Wuxi	50	0	50	1	turkey	A/duck/Fujian/6380/2010(H7N3)
avian	H7N9	2015	A/Xinjiang/05845/2015(H7N9)	HA_A/Xinjiang/05845/2015|EPI_ISL_172820|2015-01-08_|_E1|_A_/_H7N9_|	H7N9-2015-Xinjiang	50	22	28	0.56	human	A/chicken/Jiangxi/13538/2014(H7N9)
avian	H7N9	2014	A/Xinjiang/05916/2014(H7N9)	HA_A/Xinjiang/05916/2014|EPI_ISL_172818|2014-12-25_|_E1|_A_/_H7N9_|	H7N9-2014-Xinjiang	50	24	26	0.52	human	A/Shanghai/02/2013(H7N9)
avian	H5N1	2006	A/Xinjiang/1/2006(H5N1)	HA_A/Xinjiang/1/2006|EPI_ISL_30608|2006-07-02_|_|_A_/_H5N1_|	H5N1-2006-Xinjiang	50	0	50	1	chicken	A/avian/Russia/5354-vac/2005(H5N1)
avian	H5N1	2009	A/Xinjiang/1/2009(H5N1)	HA_A/Xinjiang/1/2009|EPI_ISL_73313|2009-01-10_|_E2|_A_/_H5N1_|	H5N1-2009-Xinjiang	50	8	42	0.84	duck	A/Hunan/1/2006(H5N1)
avian	H7N9	2014	A/Xinjiang/98692/2014(H7N9)	HA_A/Xinjiang/98692/2014|EPI_ISL_172826|2014-11-25_|_E1|_A_/_H7N9_|	H7N9-2014-Xinjiang	50	24	26	0.52	human	A/Shanghai/02/2013(H7N9)
avian	H7N9	2014	A/XinjiangBintuan/99117/2014(H7N9)	HA_A/XinjiangBintuan/99117/2014|EPI_ISL_172824|2014-10-25_|_E1|_A_/_H7N9_|	H7N9-2014-XinjiangBintuan	50	24	26	0.52	human	A/Shanghai/CN02/2013(H7N9)
avian	H7N9	2014	A/XinjiangBintuan/99118/2014(H7N9)	HA_A/XinjiangBintuan/99118/2014|EPI_ISL_172825|2014-11-20_|_E1|_A_/_H7N9_|	H7N9-2014-XinjiangBintuan	50	24	26	0.52	human	A/Shanghai/02/2013(H7N9)
avian	H7N9	2013	A/Xuzhou/1/2013(H7N9)	HA_A/Xuzhou/1/2013|EPI_ISL_153078|2013-04-25_|_|_A_/_H7N9_|	H7N9-2013-Xuzhou	50	0	50	1	duck	A/duck/Fujian/6380/2010(H7N3)
avian	H5N6	2015	A/Yunnan/0127/2015(H5N6)	HA_A/Yunnan/0127/2015|EPI_ISL_195294|2015-02-06_|_passage_details:_E1|_A_/_H5N6_|	H5N6-2015-Yunnan	50	1	49	0.98	chicken	A/duck/Laos/LPQ002/2014(H5N6)
avian	H7N9	2013	A/Zhejiang/01/2013(H7N9)	HA_A/Zhejiang/01/2013|EPI_ISL_139651|2013-03-25_|_E1|_A_/_H7N9_|	H7N9-2013-Zhejiang	50	0	50	1	turkey	A/duck/Fujian/6380/2010(H7N3)
avian	H7N9	2013	A/Zhejiang/02/2013(H7N9)	HA_A/Zhejiang/02/2013|EPI_ISL_141175|2013-04-03_|_E1|_A_/_H7N9_|	H7N9-2013-Zhejiang	50	0	50	1	turkey	A/duck/Fujian/6380/2010(H7N3)
avian	H5N1	2006	A/Zhejiang/1/2006(H5N1)	HA_A/Zhejiang/1/2006|EPI_ISL_30602|2006-02-21_|_|_A_/_H5N1_|	H5N1-2006-Zhejiang	50	7	43	0.86	duck	A/duck/Guangxi/4428/2005(H5N1)
avian	H7N9	2013	A/Zhejiang/1/2013(H7N9)	HA_A/Zhejiang/1/2013|EPI_ISL_139652|2013-03-24_|_E1|_A_/_H7N9_|	H7N9-2013-Zhejiang	50	0	50	1	turkey	A/duck/Fujian/6380/2010(H7N3)
avian	H7N9	2014	A/Zhejiang/17/2014(H7N9)	HA_A/Zhejiang/17/2014|EPI_ISL_169131|2014-11-25_|_|_A_/_H7N9_|	H7N9-2014-Zhejiang	50	24	26	0.52	human	A/Anhui/1-BALF_RG6/2013(H7N9)
avian	H7N9	2013	A/Zhejiang/2/2013(H7N9)	HA_A/Zhejiang/2/2013|EPI_ISL_139653|2013-04-03_|_E1|_A_/_H7N9_|	H7N9-2013-Zhejiang	50	0	50	1	turkey	A/duck/Fujian/6380/2010(H7N3)
avian	H7N9	2013	A/Zhejiang/20/2013(H7N9)	HA_A/Zhejiang/20/2013|EPI_ISL_148727|2013-04-24_|_|_A_/_H7N9_|	H7N9-2013-Zhejiang	50	0	50	1	turkey	A/duck/Fujian/6380/2010(H7N3)
avian	H7N9	2013	A/Zhejiang/22/2013(H7N9)	HA_A/Zhejiang/22/2013|EPI_ISL_148728|2013-10-14_|_|_A_/_H7N9_|	H7N9-2013-Zhejiang	50	0	50	1	duck	A/duck/Fujian/6380/2010(H7N3)
avian	H7N9	2013	A/Zhejiang/32/2013(H7N9)	HA_A/Zhejiang/32/2013|EPI_ISL_148299|2013-04_(Day_unknown)_|_|_A_/_H7N9_|	H7N9-2013-Zhejiang	50	0	50	1	turkey	A/duck/Fujian/6380/2010(H7N3)
avian	H7N9	2014	A/Zhejiang/7/2014(H7N9)	HA_A/Zhejiang/7/2014|EPI_ISL_163320|2014-02-24_|_|_A_/_H7N9_|	H7N9-2014-Zhejiang	50	20	30	0.6	human	A/environment/Hangzhou/34/2013(H7N9)
avian	H7N9	2014	A/Zhejiang/8/2014(H7N9)	HA_A/Zhejiang/8/2014|EPI_ISL_163321|2014-02-27_|_|_A_/_H7N9_|	H7N9-2014-Zhejiang	50	20	30	0.6	human	A/environment/Hangzhou/34/2013(H7N9)
avian	H7N9	2013	A/Zhejiang/DTID-ZJU01/2013(H7N9)	HA_A/Zhejiang/DTID-ZJU01/2013|EPI_ISL_139364|2013-04-03_|_|_A_/_H7N9_|	H7N9-2013-Zhejiang	50	0	50	1	turkey	A/duck/Fujian/6380/2010(H7N3)
avian	H7N9	2013	A/Zhejiang/HZ1/2013(H7N9)	HA_A/Zhejiang/HZ1/2013|EPI_ISL_142231|2013-04_(Day_unknown)_|_|_A_/_H7N9_|	H7N9-2013-Zhejiang	50	0	50	1	duck	A/duck/Fujian/6380/2010(H7N3)
avian	H7N9	2014	A/Zhejiang/LS01/2014(H7N9)	HA_A/Zhejiang/LS01/2014|EPI_ISL_166435|2014-02-08_|_|_A_/_H7N9_|	H7N9-2014-Zhejiang	50	21	29	0.58	human	A/environment/Hangzhou/34/2013(H7N9)
avian	H7N9	2013	A/Zhenjiang/1/2013(H7N9)	HA_A/Zhenjiang/1/2013|EPI_ISL_153007|2013-04-07_|_|_A_/_H7N9_|	H7N9-2013-Zhenjiang	50	0	50	1	turkey	A/duck/Fujian/6380/2010(H7N3)

## Sheet: Online Table 2B
Online Table 2B: Separate zoonotic case report sets used for analysis (from this study, three comprehensive review papers and WHO report) curated based on year, subtype, host and country.
Berger et al., 2018 (this study, computationally derived set)					Richard et al., 2014					Reperant et al. 2012					Freidl et al., 2014					WHO report 2015
Year	Subtype	host	Location		Year	Subtype	Host	Location		Year	Subtype	Host	Location		Year	Subtype	Host	Location		Year	Subtype	Host	Location
1976	H1N1	swine	USA		1996	H7N7	avian	UK		1974	H1N1	swine	USA		1959	H7N7	avian	USA		2003	H5N1	avian	China
1983	H1N1	swine	Kazakhstan		1999	H9N2	avian	Hong Kong		1976	H1N1	swine	USA		1974	H1N1	swine	USA		2003	H5N1	avian	Vietnam
1984	H1N1	swine	Kazakhstan		2003	H9N2	avian	Hong Kong		1979	H1N1	swine	USA		1976	H1N1	swine	USA		2004	H5N1	avian	Thailand
1988	H1N1	swine	USA		2003	H7N2	avian	USA		1980	H7N7	Harbour seal	USA		1977	H7N7	avian	Australia		2004	H5N1	avian	Vietnam
1990	H1N1	swine	USA		2004	H7N3	avian	Canada		1980	H1N1	swine	USA		1979	H1N1	swine	USA		2005	H5N1	avian	Vietnam
1991	H1N1	swine	USA		2004	H10N7	avian	Egypt		1982	H1N1	swine	USA		1980	H1N1	swine	USA		2005	H5N1	avian	Thailand
1992	H1N1	swine	USA		2006	H7N3	avian	UK		1986	H1N1	swine	Netherlands		1982	H1N1	swine	USA		2005	H5N1	avian	Cambodia
1994	H1N1	swine	USA		2007	H7N2	avian	UK		1986	H1N1	swine	Switzerland		1986	H1N1	swine	Netherlands		2005	H5N1	avian	Indonesia
1995	H1N1	swine	USA		2008	H9N2	avian	Hong Kong		1988	H1N1	swine	USA		1986	H1N1	swine	Switzerland		2005	H5N1	avian	China
1996	H7N7	avian	UK		2009	H9N2	avian	Hong Kong		1991	H1N1	swine	USA		1988	H1N1	swine	USA		2006	H5N1	avian	Djibouti
1997	H5N1	avian	Hong Kong		2010	H10N7	avian	Australia		1992	H3N2	swine	Netherlands		1991	H4N8	avian	USA		2006	H5N1	avian	Azerbaijan
1997	H9N2	avian	Hong Kong		2012	H7N3	avian	Mexico		1993	H1N1	swine	Netherlands		1991	H1N1	swine	USA		2006	H5N1	avian	Egypt
1998	H1N1	swine	USA		2013	H7N9	avian	China		1993	H3N2	swine	Netherlands		1991	H10N7	avian	USA		2006	H5N1	avian	Iraq
1998	H5N1	avian	Hong Kong		2013	H7N9	avian	Hong Kong		1994	H1N1	swine	USA		1991	H6N1	avian	USA		2006	H5N1	avian	Cambodia
1998	H1N1	swine	Kazakhstan		2013	H7N7	avian	Italy		1995	H1N1	swine	USA		1992	H3N2	swine	Netherlands		2006	H5N1	avian	Turkey
1999	H3N2	swine	Hong Kong		2013	H7N9	avian	Taiwan		1996	H7N7	avian	UK		1993	H1N1	swine	Netherlands		2006	H5N1	avian	Thailand
1999	H5N1	avian	Hong Kong		2013	H6N1	avian	Taiwan		1998	H1N1	swine	USA		1993	H3N2	swine	Netherlands		2006	H5N1	avian	China
1999	H9N2	avian	Hong Kong		2013	H9N2	avian	Hong Kong		1998	H9N2	avian	China		1994	H1N1	swine	USA		2006	H5N1	avian	Indonesia
2000	H9N2	avian	Korea		2013	H10N8	avian	China		1999	H9N2	avian	Hong Kong		1995	H1N1	swine	USA		2007	H5N1	avian	Nigeria
2000	H9N2	avian	China							2002	H7N3	avian	Italy		1996	H7N7	avian	UK		2007	H5N1	avian	Vietnam
2001	H5N1	avian	Hong Kong							2002	H7N2	avian	USA		1998	H9N2	avian	China		2007	H5N1	avian	Laos
2003	H5N1	avian	China							2003	H9N2	avian	Hong Kong		1999	H9N2	avian	China		2007	H5N1	avian	Myanmar
2003	H5N1	avian	Vietnam							2003	H7N2	avian	USA		1999	H3N2	swine	Hong Kong		2007	H5N1	avian	Cambodia
2003	H7N2	avian	USA							2003	H7N7	avian	Netherlands		1999	H9N2	avian	Hong Kong		2007	H5N1	avian	Pakistan
2003	H7N7	avian	Netherlands							2003	H7N3	avian	Italy		2002	H1N1	swine	Switzerland		2007	H5N1	avian	Egypt
2003	H5N1	avian	Hong Kong							2004	H7N3	avian	Canada		2003	H9N2	avian	Hong Kong		2007	H5N1	avian	Indonesia
2004	H1N2	swine	Philippines							2005	H3N2	swine	Canada		2003	H7N7	avian	Netherlands		2007	H5N1	avian	China
2004	H5N1	avian	Thailand							2005	H1N1	swine	USA		2004	H1N2	swine	Philippines		2008	H5N1	avian	Egypt
2004	H7N3	avian	Canada							2006	H7N3	avian	UK		2004	H7N3	avian	Canada		2008	H5N1	avian	Indonesia
2004	H5N1	avian	Vietnam							2006	H1N1	swine	USA		2004	H10N7	avian	Egypt		2008	H5N1	avian	Cambodia
2005	H5N1	avian	Vietnam							2007	H7N2	avian	UK		2005	H1N1	swine	Thailand		2008	H5N1	avian	Bangladesh
2005	H1N1	swine	Thailand							2007	H1N1	swine	USA		2005	H3N2	swine	Canada		2008	H5N1	avian	Vietnam
2005	H5N1	avian	Thailand							2007	H1N2	swine	USA		2005	H1N1	swine	USA		2008	H5N1	avian	China
2005	H3N2	swine	Canada							2008	H1N1	swine	USA		2006	H3N2	swine	Canada		2009	H5N1	avian	China
2005	H1N1	swine	USA							2009	H1N1	swine	USA		2006	H7N3	avian	UK		2009	H5N1	avian	Cambodia
2005	H5N1	avian	Cambodia												2006	H1N1	swine	USA		2009	H5N1	avian	Vietnam
2005	H5N1	avian	Indonesia												2007	H7N2	avian	UK		2009	H5N1	avian	Indonesia
2005	H5N1	avian	China												2007	H3N2	swine	Canada		2009	H5N1	avian	Egypt
2006	H5N1	avian	Azerbaijan												2007	H1N1	swine	USA		2010	H5N1	avian	Indonesia
2006	H5N1	avian	Egypt												2007	H1N2	swine	USA		2010	H5N1	avian	Egypt
2006	H5N1	avian	Iraq												2008	H1N1	swine	USA		2010	H5N1	avian	Vietnam
2006	H5N1	avian	Cambodia												2008	H1N2	swine	USA		2010	H5N1	avian	Cambodia
2006	H5N1	avian	Turkey												2008	H1N1	swine	Spain		2010	H5N1	avian	China
2006	H5N1	avian	Thailand												2008	H9N2	avian	China		2011	H5N1	avian	Bangladesh
2006	H1N1	swine	USA												2008	H9N2	avian	Hong Kong		2011	H5N1	avian	Indonesia
2006	H5N1	avian	China												2009	H1N1	swine	Canada		2011	H5N1	avian	Egypt
2006	H5N1	avian	Indonesia												2009	H1N2	swine	USA		2011	H5N1	avian	Cambodia
2007	H5N1	avian	Nigeria												2009	H9N2	avian	China		2011	H5N1	avian	China
2007	H5N1	avian	Vietnam												2009	H3N2	swine	USA		2012	H5N1	avian	Vietnam
2007	H5N1	avian	Laos												2009	H1N1	swine	USA		2012	H5N1	avian	Indonesia
2007	H3N2	swine	Canada												2009	H9N2	avian	Hong Kong		2012	H5N1	avian	Egypt
2007	H5N1	avian	Cambodia												2009	H1N1	swine	Switzerland		2012	H5N1	avian	Bangladesh
2007	H1N1	swine	USA												2010	H10N7	avian	Australia		2012	H5N1	avian	Cambodia
2007	H5N1	avian	Egypt												2010	H1N1	swine	Switzerland		2012	H5N1	avian	China
2007	H1N2	swine	USA												2011	H9N2	avian	Bangladesh		2013	H5N1	avian	Indonesia
2007	H5N1	avian	Indonesia												2011	H3N2	swine	USA		2013	H5N1	avian	Canada
2007	H5N1	avian	China												2012	H7N3	avian	Mexico		2013	H5N1	avian	Egypt
2008	H5N1	avian	Egypt												2012	H3N2	swine	USA		2013	H5N1	avian	Cambodia
2008	H1N1	swine	USA												2013	H7N9	avian	China		2013	H5N1	avian	Bangladesh
2008	H5N1	avian	Indonesia												2013	H3N2	swine	USA		2013	H5N1	avian	China
2008	H5N1	avian	Cambodia												2013	H7N9	avian	Hong Kong		2013	H5N1	avian	Vietnam
2008	H5N1	avian	Bangladesh												2013	H7N9	avian	Taiwan		2014	H5N1	avian	Indonesia
2008	H1N1	swine	Spain												2013	H6N1	avian	Taiwan		2014	H5N1	avian	Egypt
2008	H9N2	avian	Hong Kong												2013	H9N2	avian	Hong Kong		2014	H5N1	avian	Vietnam
2008	H5N1	avian	Vietnam												2013	H10N8	avian	China		2014	H5N1	avian	China
2008	H5N1	avian	China												2013	H9N2	avian	China		2014	H5N1	avian	Cambodia
2009	H5N1	avian	China												2014	H10N8	avian	China		2015	H5N1	avian	Egypt
2009	H3N2	swine	USA												2014	H9N2	avian	China
2009	H5N1	avian	Vietnam
2009	H1N1	swine	USA
2009	H5N1	avian	Indonesia
2009	H9N2	avian	Hong Kong
2009	H1N1	swine	Switzerland
2009	H5N1	avian	Egypt
2010	H5N1	avian	Indonesia
2010	H5N1	avian	Egypt
2010	H5N1	avian	Vietnam
2010	H5N1	avian	Cambodia
2010	H3N2	swine	USA
2010	H1N1	swine	Switzerland
2010	H5N1	avian	China
2011	H9N2	avian	Bangladesh
2011	H1N1	swine	China
2011	H5N1	avian	Bangladesh
2011	H1N2	swine	USA
2011	H5N1	avian	Indonesia
2011	H5N1	avian	Egypt
2011	H1N1	swine	USA
2011	H5N1	avian	Cambodia
2011	H3N2	swine	USA
2011	H5N1	avian	Vietnam
2012	H7N3	avian	Mexico
2012	H1N2	swine	USA
2012	H5N1	avian	Vietnam
2012	H1N1	swine	USA
2012	H5N1	avian	Hong Kong
2012	H5N1	avian	Indonesia
2012	H5N1	avian	Egypt
2012	H3N2	swine	USA
2012	H5N1	avian	Cambodia
2012	H1N1	swine	Canada
2012	H5N1	avian	China
2013	H7N9	avian	China
2013	H5N1	avian	Indonesia
2013	H3N2	swine	USA
2013	H7N9	avian	Hong Kong
2013	H7N7	avian	Italy
2013	H1N1	swine	USA
2013	H7N9	avian	Taiwan
2013	H6N1	avian	Taiwan
2013	H5N1	avian	Cambodia
2013	H10N8	avian	China
2013	H5N1	avian	China
2013	H5N1	avian	Vietnam
2014	H9N2	avian	USA
2014	H5N1	avian	Indonesia
2014	H1N1	swine	China
2014	H5N1	avian	Egypt
2014	H3N2	swine	USA
2014	H5N1	avian	Canada
2014	H7N9	avian	Taiwan
2014	H7N9	avian	Hong Kong
2014	H10N8	avian	China
2014	H3N2	swine	China
2014	H5N1	avian	Vietnam
2014	H7N9	avian	China
2014	H5N6	avian	China
2014	H1N1	swine	USA
2015	H1N1	swine	USA
2015	H5N1	avian	Indonesia
2015	H5N1	avian	Egypt
2015	H3N2	swine	USA
2015	H5N6	avian	China
2015	H7N9	avian	Hong Kong
2015	H7N9	avian	Canada
2015	H7N9	avian	China

## Sheet: Online Table 2C
Online Table 2C: Merged and non-overlapping case report sets
All case reports merged, including computationally derived (182)					All previously reported cases but without computationally derived (142)					Uniquely added from computational approach (40)					Previously reported cases not found with computational approach (46)
Year	Subtype	Host	Location		Year	Subtype	Host	Location		Year	Subtype	Host	Location		Year	Subtype	Host	Location	Maurer-Stroh et al., 2016 (this study)	Reperant et al. 2012	Richard et al., 2014	Freidl et al., 2014	WHO report 2015 (http://www.who.int/influenza/human_animal_interface/EN_GIP_20150106CumulativeNumberH5N1cases.pdf?ua=1)	pubmed ID	link	Strains information on paper	GISAID (human)	Genbank (human)	Remarks	HA sequence	Number of amino acids
1959	H7N7	avian	USA		1959	H7N7	avian	USA		1983	H1N1	swine	Kazakhstan		1959	H7N7	avian	USA	0	0	0	1	0	5489075	http://www.ncbi.nlm.nih.gov/pubmed/5489075	Fowl plague virus (FPV)	Not found	Not found	Culture in embryonated chicken eggs; subtyping with specific antisera
1974	H1N1	swine	USA		1974	H1N1	swine	USA		1984	H1N1	swine	Kazakhstan		1974	H1N1	swine	USA	0	1	0	1	0	1250284	http://www.nejm.org/doi/full/10.1056/NEJM197603252941308	No Full text access	A/Mayo clinic/103/74	Influenza A virus (A/Mayo clinic/103/74(H1N1))	antigenic relationship, only 13aa of NS1 in databases	No (Yes in GISAID)	13	>A/Mayo clinic/103/74 | HA | EPI128653
1976	H1N1	swine	USA		1976	H1N1	swine	USA		1990	H1N1	swine	USA		1977	H7N7	avian	Australia	0	0	0	1	0	843515	http://www.ncbi.nlm.nih.gov/pubmed/843515	Fowl plague virus (FPV)	Not found	Not found	Culture in embryonated chicken egg
1977	H7N7	avian	Australia		1977	H7N7	avian	Australia		1992	H1N1	swine	USA		1979	H1N1	swine	USA	0	1	0	1	0	6092435	http://www.ncbi.nlm.nih.gov/pubmed/6092435	A/New Jersey/76 (H1N1) like, (A/Texas A & M/26/79 (A/TAM))	Not found	Not found	experimentally infected harbour seal,virus isolation was not performed
1979	H1N1	swine	USA		1979	H1N1	swine	USA		1997	H5N1	avian	Hong Kong (the 1997 H5N1 in Hong Kong is mentioned in Richard et al. as 1997-2003 Asia/Europe/Africa as well as in Reperant et al. but not split into individual events)		1980	H7N7	Harbour seal	USA	0	1	0	0	0	7207529, 6267805	http://www.nejm.org/doi/full/10.1056/NEJM198104093041515, An influenza A virus antigenically similar to A/FPV/Dutch/27 (Hav1Neq1) [H7N7]	A/FPV/Dutch/27(HavlNeql)[H7N7], A/Seal/mass/1/80	Not found	Not found	cell and egg culture; HI assay
1980	H7N7	Harbour seal	USA		1980	H1N1	swine	USA		1997	H9N2	avian	Hong Kong		1980	H1N1	swine	USA	0	1	0	1	0	6092435	http://www.ncbi.nlm.nih.gov/pubmed/6092435	A/New Jersey/76 (H1N1) like, (A/Texas A & M/26/79 (A/TAM))	Not found	Not found	experimentally infected harbour seal,virus isolation was not performed
1980	H1N1	swine	USA		1980	H7N7	Harbour seal	USA		1998	H5N1	avian	Hong Kong		1982	H1N1	swine	USA	0	1	0	1	0	6320637	http://www.ncbi.nlm.nih.gov/pubmed/6320637	A/New Jersey/8/76 (H1N1), No Full text access	Not found	Not found	Cynomolgus monkey kidney cells; embryonated chicken egg culture; RNA-oligonucleotide mapping
1982	H1N1	swine	USA		1982	H1N1	swine	USA		1998	H1N1	swine	Kazakhstan		1986	H1N1	swine	Netherlands	0	1	0	1	0	3214596	http://www.ncbi.nlm.nih.gov/pubmed/3214596	A/Netherlands/386/86(H1N1),A/New Jersey/8/76 strain,	Not found	Not found	Isolation, HI and NI test, Serological
1983	H1N1	swine	Kazakhstan		1986	H1N1	swine	Netherlands		1999	H5N1	avian	Hong Kong		1986	H1N1	swine	Switzerland	0	1	0	1	0	3214596	http://www.ncbi.nlm.nih.gov/pubmed/3214596	A/Geneva/5200/86(H1N1), A/Geneva/5521/86(H1N1), A/New Jersey/8/76 strain	Not found	Not found	Isolation, HI and NI test, Serological
1984	H1N1	swine	Kazakhstan		1986	H1N1	swine	Switzerland		2000	H9N2	avian	Korea		1991	H4N8	avian	USA	0	0	0	1	0	1863223	http://www.ncbi.nlm.nih.gov/pubmed/1863225	duck/Alberta/288/78 (H4N8)	Not found	Not found	Culture in embryonated chicken eggs
1986	H1N1	swine	Netherlands		1988	H1N1	swine	USA		2000	H9N2	avian	China		1991	H10N7	avian	USA	0	0	0	1	0	1863223	http://www.ncbi.nlm.nih.gov/pubmed/1863224	turkey/Minnesota/3/79 (H10N7)	Not found	Not found	Culture in embryonated chicken eggs
1986	H1N1	swine	Switzerland		1991	H4N8	avian	USA		2001	H5N1	avian	Hong Kong		1991	H6N1	avian	USA	0	0	0	1	0	1863223	http://www.ncbi.nlm.nih.gov/pubmed/1863223	Duck/Pennsylvania/486/69 (H6N1),	Not found	Not found	Culture in embryonated chicken eggs
1988	H1N1	swine	USA		1991	H1N1	swine	USA		2003	H5N1	avian	Hong Kong		1992	H3N2	swine	Netherlands	0	1	0	1	0	8091678	http://www.ncbi.nlm.nih.gov/pubmed/8091678	(A/Netherlands/5/93 [H3N2] and A/Netherlands/35/93 [H3N2])	A/Netherlands/5/93,A/Netherlands/35/93	Not found	Virus isolation; HI assay; sequencing (A/Netherlands/5/93 [H3N2] and A/Netherlands/35/93 [H3N2]))	Yes	329 aa
1990	H1N1	swine	USA		1991	H10N7	avian	USA		2010	H3N2	swine	USA		1993	H1N1	swine	Netherlands	0	1	0	1	0	11289812	http://www.ncbi.nlm.nih.gov/pubmed/11289812	A/Netherlands/386/86, A/Netherlands/477/93	Not found	Not found	Tertiary monkey kidney cell culture; RT-PCR; immunofluorescence assay on MDCK cells; sequencing; HI assay
1991	H4N8	avian	USA		1991	H6N1	avian	USA		2011	H1N1	swine	China		1993	H3N2	swine	Netherlands	0	1	0	1	0	8091678	http://www.ncbi.nlm.nih.gov/pubmed/8091678	(A/Netherlands/5/93 [H3N2] and A/Netherlands/35/93 [H3N2])	A/Netherlands/5/93,A/Netherlands/35/93	A/Netherlands/5/93,A/Netherlands/35/93	Virus isolation; HI assay; sequencing (A/Netherlands/5/93 [H3N2] and A/Netherlands/35/93 [H3N2]))	Yes	329 aa
1991	H1N1	swine	USA		1992	H3N2	swine	Netherlands		2011	H1N2	swine	USA		1998	H9N2	avian	China	0	1	0	1	0	12569771	http://www.ncbi.nlm.nih.gov/pubmed/12569771	Not mentioned (no full text access)	Not found	Influenza A virus (A/Shantou/239/98(H9N2)),Influenza A virus (A/Shaoguan/408/98(H9N2)),Influenza A virus (A/Shaoguan/447/98(H9N2)).	Culture in embryonated chicken eggs, HI and NI assay	Yes	496 aa, 496 aa, 496 aa	http://www.ncbi.nlm.nih.gov/nuccore/?term=A%2FShaoguan%2F447%2F98(H9N2),http://www.ncbi.nlm.nih.gov/nuccore/?term=A%2FShantou%2F239%2F98(H9N2),http://www.ncbi.nlm.nih.gov/nuccore/?term=A%2FShaoguan%2F408%2F98(H9N2)
1991	H10N7	avian	USA		1993	H1N1	swine	Netherlands		2011	H1N1	swine	USA		1999	H9N2	avian	China	0	0	0	1	0	11498680	http://www.ncbi.nlm.nih.gov/pubmed/11498680	A/ck/HK/G1/99 (H9N2), A/ck/HK/G9/97 (H9N2)	Not found	Influenza A virus (A/Guangzhou/333/99(H9N2))	MDCK cell culture, HI and NI-assay	Yes	496 aa	http://www.ncbi.nlm.nih.gov/nuccore/AY043019.1
1991	H6N1	avian	USA		1993	H3N2	swine	Netherlands		2011	H5N1	avian	Vietnam		2002	H1N1	swine	Switzerland	0	0	0	1	0	12664301	http://www.ncbi.nlm.nih.gov/pubmed/12664301	A/Switzerland/8808/2002	Not found	Influenza A virus (A/Switzerland/8808/2002(H1N1))	MDCK cell culture; HI assay (also serologically confirmed by HI) (A/Switzerland/8808/2002)	Yes	364 aa	http://www.ncbi.nlm.nih.gov/nuccore/?term=A%2FSwitzerland%2F8808%2F2002(H1N1)
1992	H3N2	swine	Netherlands		1994	H1N1	swine	USA		2012	H1N2	swine	USA		2002	H7N3	avian	Italy	0	1	0	0	0	16170747	http://www.ncbi.nlm.nih.gov/pubmed/16170747	H7N1 (A/Ty/It/2676/99 and A/Ty/It/3889/99)or H7N3 (A/Ty/It/214845/02)	Not found	Not found	Serological Analysis (H7N3 A/Ty/It/214845/02)
1992	H1N1	swine	USA		1995	H1N1	swine	USA		2012	H1N1	swine	USA		2002	H7N2	avian	USA	0	1	0	0	0		http://www.cdc.gov/mmwr/preview/mmwrhtml/mm5313a2.htm	Not mentioned (no full text access)	Not found	Not found	Serologic evidence
1993	H1N1	swine	Netherlands		1996	H7N7	avian	UK		2012	H5N1	avian	Hong Kong		2003	H9N2	avian	Hong Kong	0	1	1	1	0	16272514	http://www.ncbi.nlm.nih.gov/pubmed/16272514	A/Hong Kong/2108/03	Not found	Influenza A virus (A/HK/2108/2003(H9N2))	Culture in embryonated chicken eggs. HI and NI assay, sequencing	Yes	525 aa	http://www.ncbi.nlm.nih.gov/protein/81174796
1993	H3N2	swine	Netherlands		1998	H1N1	swine	USA		2012	H1N1	swine	Canada		2003	H7N3	avian	Italy	0	1	0	0	0	16170747	http://www.ncbi.nlm.nih.gov/pubmed/16170747	H7N3 A/Ty/It/214845/02	Not found	Not found	Serological Analysis (H7N3 A/Ty/It/214845/02)
1994	H1N1	swine	USA		1998	H9N2	avian	China		2013	H1N1	swine	USA		2004	H10N7	avian	Egypt	0	0	1	1	0		http://new.paho.org/hq/dmdocuments/2010/Avian_Influenza_Egypt_070503.pdf	Not mentioned	Not found	Not found	virus isolation
1995	H1N1	swine	USA		1999	H9N2	avian	China		2014	H9N2	avian	Hong Kong		2006	H5N1	avian	Djibouti	0	0	0	0	1		http://www.who.int/influenza/human_animal_interface/EN_GIP_20151113cumulativeNumberH5N1cases.pdf?ua=1	Not mentioned	A/Djibouti/5691NAMRU3/2006	Influenza A virus (A/Djibouti/5691NAMRU3/2006(H5N1))	437aa HA (threshold 550 for our method), http://www.ncbi.nlm.nih.gov/protein/109727318	Yes	437 aa	http://www.ncbi.nlm.nih.gov/nuccore/109727317
1996	H7N7	avian	UK		1999	H3N2	swine	Hong Kong		2014	H1N1	swine	China		2006	H3N2	swine	Canada	0	0	0	1	0	18258037	http://www.ncbi.nlm.nih.gov/pubmed/18258037	A/Canada/1158/2006	Not found	Not found	HI assay (guinea pig RBC) RT-PCR, sequencing (A/Canada/1158/2006)
1997	H5N1	avian	Hong Kong		1999	H9N2	avian	Hong Kong		2014	H3N2	swine	USA		2006	H7N3	avian	UK	0	1	1	1	0	16816456	http://www.ncbi.nlm.nih.gov/pubmed/16816456, http://www.eurosurveillance.org/ViewArticle.aspx?ArticleId=2952	Not mentioned (no full text access)	Not found	Not found	PCR (no serological confirmation reported)
1997	H9N2	avian	Hong Kong		2002	H1N1	swine	Switzerland		2014	H5N1	avian	Canada		2007	H7N2	avian	UK	0	1	1	1	0	17868584	http://www.eurosurveillance.org/ViewArticle.aspx?ArticleId=3206	Not mentioned	Not found	Not found	Confirmed influenza A:influenza A-positive test suggests influenza A(H7N2) infection because of close temporal-spatial links with influenza A(H7N2)-infected poultry and low seasonal influenza activity at that time
1998	H1N1	swine	USA		2002	H7N3	avian	Italy		2014	H7N9	avian	Taiwan		2007	H5N1	avian	Myanmar	0	0	0	0	1		http://www.who.int/influenza/human_animal_interface/EN_GIP_20151113cumulativeNumberH5N1cases.pdf?ua=1	Not mentioned	Not found	Not found
1998	H5N1	avian	Hong Kong		2002	H7N2	avian	USA		2014	H7N9	avian	Hong Kong		2007	H5N1	avian	Pakistan	0	0	0	0	1		http://www.who.int/influenza/human_animal_interface/EN_GIP_20151113cumulativeNumberH5N1cases.pdf?ua=1	Not mentioned	Not found	Not found
1998	H1N1	swine	Kazakhstan		2003	H5N1	avian	China		2014	H3N2	swine	China		2008	H1N2	swine	USA	0	0	0	1	0	19423871	http://www.nejm.org/doi/pdf/10.1056/NEJMoa0903812	Not mentioned	Not found	Not found	Data were obtained from routine national influenza surveillance reports and from joint case investigations by public and animal health agencies. Rapid point of care test (n=8); Virus culture (n=7); rt RT-PCR (n=6); HI assay; complete genome pyrosequencing
1998	H9N2	avian	China		2003	H9N2	avian	Hong Kong		2014	H7N9	avian	China		2008	H9N2	avian	China	0	0	0	1	0	21356238	http://www.ncbi.nlm.nih.gov/pubmed/21356238	A/HK/CWY/08	Not found	Not found	Rapid test, RT-PCR; MDCK cell culture; immunofluorescence assay; sequencing
1999	H9N2	avian	China		2003	H5N1	avian	Vietnam		2014	H5N6	avian	China		2009	H1N1	swine	Canada	0	0	0	1	0	20199242	http://www.ncbi.nlm.nih.gov/pubmed/20199242	A/Saskatchewan/5350/2009, A/Saskatchewan/5351/2009, and A/Saskatchewan/5131/2009	A/Saskatchewan/5350/2009, A/Saskatchewan/5351/2009, and A/Saskatchewan/5131/2009	A/Saskatchewan/5350/2009, A/Saskatchewan/5351/2009, and A/Saskatchewan/5131/2009	MDCK cell culture; rtRT-PCR; HI assay (turkey RBC), sequencing	Yes	565 aa, 565 aa, 565 aa	http://www.ncbi.nlm.nih.gov/protein/255683603, http://www.ncbi.nlm.nih.gov/protein/255683601, http://www.ncbi.nlm.nih.gov/protein/255683599
1999	H3N2	swine	Hong Kong		2003	H7N2	avian	USA		2014	H1N1	swine	USA		2009	H1N2	swine	USA	0	0	0	1	0	19423871	http://www.nejm.org/doi/pdf/10.1056/NEJMoa0903812	Not mentioned	A/NWS-F	Not found	Data were obtained from routine national influenza surveillance reports and from joint case investigations by public and animal health agencies. Rapid point of care test (n=8); Virus culture (n=7); rt RT-PCR (n=6); HI assay; complete genome pyrosequencing
1999	H5N1	avian	Hong Kong		2003	H7N7	avian	Netherlands		2015	H1N1	swine	USA		2009	H5N1	avian	Cambodia	0	0	0	0	1		http://www.who.int/influenza/human_animal_interface/EN_GIP_20151113cumulativeNumberH5N1cases.pdf?ua=1	Not mentioned	Not found	Not found
1999	H9N2	avian	Hong Kong		2003	H7N3	avian	Italy		2015	H5N1	avian	Indonesia		2009	H9N2	avian	China	0	0	0	1	0	21356238	http://www.ncbi.nlm.nih.gov/pubmed/21356238	A/HK/464419/09, H9N2	Not found	Not found	Rapid test, RT-PCR; MDCK cell culture; immunofluorescence assay; sequencing
2000	H9N2	avian	Korea		2004	H1N2	swine	Philippines		2015	H3N2	swine	USA		2010	H10N7	avian	Australia	0	0	1	1	0	22516302	http://www.ncbi.nlm.nih.gov/pubmed/22516302	A/chicken/Sydney/809/2010	A/Sydney/1/2010, A/Sydney/2/2010	Influenza A virus (A/Sydney/1/2010(H10N7)),Influenza A virus (A/Sydney/2/2010(H10N7))	PCR, partial sequencing of haemagglutinin genes (no virus culture); no evidence of seroconversion	Yes	158 aa	http://www.ncbi.nlm.nih.gov/protein/295913734
2000	H9N2	avian	China		2004	H5N1	avian	Thailand		2015	H5N6	avian	China		2011	H5N1	avian	China	0	0	0	0	1		http://www.who.int/influenza/human_animal_interface/EN_GIP_20151113cumulativeNumberH5N1cases.pdf?ua=1	Not mentioned	Not found	Not found
2001	H5N1	avian	Hong Kong		2004	H7N3	avian	Canada		2015	H7N9	avian	Hong Kong		2012	H5N1	avian	Bangladesh	0	0	0	0	1		http://www.who.int/influenza/human_animal_interface/EN_GIP_20151113cumulativeNumberH5N1cases.pdf?ua=1	Not mentioned	Not found	Not found
2002	H1N1	swine	Switzerland		2004	H5N1	avian	Vietnam		2015	H7N9	avian	Canada		2013	H5N1	avian	Canada	0	0	0	0	1		http://www.who.int/influenza/human_animal_interface/EN_GIP_20151113cumulativeNumberH5N1cases.pdf?ua=1	Not mentioned	Not found	Not found
2002	H7N3	avian	Italy		2004	H10N7	avian	Egypt		2015	H7N9	avian	China		2013	H9N2	avian	Hong Kong	0	0	1	1	0	ProMED-mail	http://www.promedmail.org/post/20131230.2143709	Not mentioned	Not found	Not found	Not specified
2002	H7N2	avian	USA		2005	H5N1	avian	Vietnam							2013	H5N1	avian	Egypt	0	0	0	0	1		http://www.who.int/influenza/human_animal_interface/EN_GIP_20151113cumulativeNumberH5N1cases.pdf?ua=1	Not mentioned	Not found	Not found
2003	H5N1	avian	China		2005	H1N1	swine	Thailand							2013	H5N1	avian	Bangladesh	0	0	0	0	1		http://www.who.int/influenza/human_animal_interface/EN_GIP_20151113cumulativeNumberH5N1cases.pdf?ua=1	Not mentioned	Not found	Not found
2003	H9N2	avian	Hong Kong		2005	H5N1	avian	Thailand							2013	H9N2	avian	China	0	0	0	1	0	ProMED-mail	http://www.promedmail.org/post/20131230.2143709	Not mentioned	Not found	Influenza A virus (A/Lengshuitan/11197/2013(H9N2))	Not specified (the proMED report is from Hong Kong)	Yes	560 aa	http://www.ncbi.nlm.nih.gov/protein/692112995
2003	H5N1	avian	Vietnam		2005	H3N2	swine	Canada							2014	H5N1	avian	China	0	0	0	0	1		http://www.who.int/influenza/human_animal_interface/EN_GIP_20151113cumulativeNumberH5N1cases.pdf?ua=1	Not mentioned	Not found	Not found
2003	H7N2	avian	USA		2005	H1N1	swine	USA							2014	H9N2	avian	China	0	0	0	1	0	ProMED-mail	http://www.promedmail.org/post/20140102.2148327	Not mentioned	Not found	Not found	Not specified
2003	H7N7	avian	Netherlands		2005	H5N1	avian	Cambodia							2014	H5N1	avian	Cambodia	0	0	0	0	1		http://www.who.int/influenza/human_animal_interface/EN_GIP_20151113cumulativeNumberH5N1cases.pdf?ua=1	Not mentioned	Not found	Not found
2003	H7N3	avian	Italy		2005	H5N1	avian	Indonesia
2003	H5N1	avian	Hong Kong		2005	H5N1	avian	China
2004	H1N2	swine	Philippines		2006	H5N1	avian	Djibouti
2004	H5N1	avian	Thailand		2006	H5N1	avian	Azerbaijan
2004	H7N3	avian	Canada		2006	H5N1	avian	Egypt
2004	H5N1	avian	Vietnam		2006	H5N1	avian	Iraq
2004	H10N7	avian	Egypt		2006	H3N2	swine	Canada
2005	H5N1	avian	Vietnam		2006	H7N3	avian	UK
2005	H1N1	swine	Thailand		2006	H5N1	avian	Cambodia
2005	H5N1	avian	Thailand		2006	H5N1	avian	Turkey
2005	H3N2	swine	Canada		2006	H5N1	avian	Thailand
2005	H1N1	swine	USA		2006	H1N1	swine	USA
2005	H5N1	avian	Cambodia		2006	H5N1	avian	China
2005	H5N1	avian	Indonesia		2006	H5N1	avian	Indonesia
2005	H5N1	avian	China		2007	H5N1	avian	Nigeria
2006	H5N1	avian	Djibouti		2007	H7N2	avian	UK
2006	H5N1	avian	Azerbaijan		2007	H5N1	avian	Vietnam
2006	H5N1	avian	Egypt		2007	H5N1	avian	Laos
2006	H5N1	avian	Iraq		2007	H5N1	avian	Myanmar
2006	H3N2	swine	Canada		2007	H3N2	swine	Canada
2006	H7N3	avian	UK		2007	H5N1	avian	Cambodia
2006	H5N1	avian	Cambodia		2007	H1N1	swine	USA
2006	H5N1	avian	Turkey		2007	H5N1	avian	Pakistan
2006	H5N1	avian	Thailand		2007	H5N1	avian	Egypt
2006	H1N1	swine	USA		2007	H1N2	swine	USA
2006	H5N1	avian	China		2007	H5N1	avian	Indonesia
2006	H5N1	avian	Indonesia		2007	H5N1	avian	China
2007	H5N1	avian	Nigeria		2008	H5N1	avian	Egypt
2007	H7N2	avian	UK		2008	H1N1	swine	USA
2007	H5N1	avian	Vietnam		2008	H1N2	swine	USA
2007	H5N1	avian	Laos		2008	H5N1	avian	Indonesia
2007	H5N1	avian	Myanmar		2008	H5N1	avian	Cambodia
2007	H3N2	swine	Canada		2008	H5N1	avian	Bangladesh
2007	H5N1	avian	Cambodia		2008	H1N1	swine	Spain
2007	H1N1	swine	USA		2008	H9N2	avian	China
2007	H5N1	avian	Pakistan		2008	H9N2	avian	Hong Kong
2007	H5N1	avian	Egypt		2008	H5N1	avian	Vietnam
2007	H1N2	swine	USA		2008	H5N1	avian	China
2007	H5N1	avian	Indonesia		2009	H5N1	avian	China
2007	H5N1	avian	China		2009	H1N1	swine	Canada
2008	H5N1	avian	Egypt		2009	H1N2	swine	USA
2008	H1N1	swine	USA		2009	H5N1	avian	Cambodia
2008	H1N2	swine	USA		2009	H9N2	avian	China
2008	H5N1	avian	Indonesia		2009	H3N2	swine	USA
2008	H5N1	avian	Cambodia		2009	H5N1	avian	Vietnam
2008	H5N1	avian	Bangladesh		2009	H1N1	swine	USA
2008	H1N1	swine	Spain		2009	H5N1	avian	Indonesia
2008	H9N2	avian	China		2009	H9N2	avian	Hong Kong
2008	H9N2	avian	Hong Kong		2009	H1N1	swine	Switzerland
2008	H5N1	avian	Vietnam		2009	H5N1	avian	Egypt
2008	H5N1	avian	China		2010	H5N1	avian	Indonesia
2009	H5N1	avian	China		2010	H10N7	avian	Australia
2009	H1N1	swine	Canada		2010	H5N1	avian	Egypt
2009	H1N2	swine	USA		2010	H5N1	avian	Vietnam
2009	H5N1	avian	Cambodia		2010	H5N1	avian	Cambodia
2009	H9N2	avian	China		2010	H1N1	swine	Switzerland
2009	H3N2	swine	USA		2010	H5N1	avian	China
2009	H5N1	avian	Vietnam		2011	H9N2	avian	Bangladesh
2009	H1N1	swine	USA		2011	H5N1	avian	Bangladesh
2009	H5N1	avian	Indonesia		2011	H5N1	avian	Indonesia
2009	H9N2	avian	Hong Kong		2011	H5N1	avian	Egypt
2009	H1N1	swine	Switzerland		2011	H5N1	avian	Cambodia
2009	H5N1	avian	Egypt		2011	H3N2	swine	USA
2010	H5N1	avian	Indonesia		2011	H5N1	avian	China
2010	H10N7	avian	Australia		2012	H7N3	avian	Mexico
2010	H5N1	avian	Egypt		2012	H5N1	avian	Vietnam
2010	H5N1	avian	Vietnam		2012	H5N1	avian	Indonesia
2010	H5N1	avian	Cambodia		2012	H5N1	avian	Egypt
2010	H3N2	swine	USA		2012	H5N1	avian	Bangladesh
2010	H1N1	swine	Switzerland		2012	H3N2	swine	USA
2010	H5N1	avian	China		2012	H5N1	avian	Cambodia
2011	H9N2	avian	Bangladesh		2012	H5N1	avian	China
2011	H1N1	swine	China		2013	H7N9	avian	China
2011	H5N1	avian	Bangladesh		2013	H5N1	avian	Indonesia
2011	H1N2	swine	USA		2013	H5N1	avian	Canada
2011	H5N1	avian	Indonesia		2013	H3N2	swine	USA
2011	H5N1	avian	Egypt		2013	H7N9	avian	Hong Kong
2011	H1N1	swine	USA		2013	H7N7	avian	Italy
2011	H5N1	avian	Cambodia		2013	H7N9	avian	Taiwan
2011	H3N2	swine	USA		2013	H6N1	avian	Taiwan
2011	H5N1	avian	China		2013	H9N2	avian	Hong Kong
2011	H5N1	avian	Vietnam		2013	H5N1	avian	Egypt
2012	H7N3	avian	Mexico		2013	H5N1	avian	Cambodia
2012	H1N2	swine	USA		2013	H5N1	avian	Bangladesh
2012	H5N1	avian	Vietnam		2013	H10N8	avian	China
2012	H1N1	swine	USA		2013	H9N2	avian	China
2012	H5N1	avian	Hong Kong		2013	H5N1	avian	China
2012	H5N1	avian	Indonesia		2013	H5N1	avian	Vietnam
2012	H5N1	avian	Egypt		2014	H5N1	avian	Indonesia
2012	H5N1	avian	Bangladesh		2014	H5N1	avian	Egypt
2012	H3N2	swine	USA		2014	H10N8	avian	China
2012	H5N1	avian	Cambodia		2014	H5N1	avian	Vietnam
2012	H1N1	swine	Canada		2014	H5N1	avian	China
2012	H5N1	avian	China		2014	H9N2	avian	China
2013	H7N9	avian	China		2014	H5N1	avian	Cambodia
2013	H5N1	avian	Indonesia		2015	H5N1	avian	Egypt
2013	H5N1	avian	Canada
2013	H3N2	swine	USA
2013	H7N9	avian	Hong Kong
2013	H7N7	avian	Italy
2013	H1N1	swine	USA
2013	H7N9	avian	Taiwan
2013	H6N1	avian	Taiwan
2013	H9N2	avian	Hong Kong
2013	H5N1	avian	Egypt
2013	H5N1	avian	Cambodia
2013	H5N1	avian	Bangladesh
2013	H10N8	avian	China
2013	H9N2	avian	China
2013	H5N1	avian	China
2013	H5N1	avian	Vietnam
2014	H9N2	avian	USA
2014	H5N1	avian	Indonesia
2014	H1N1	swine	China
2014	H5N1	avian	Egypt
2014	H3N2	swine	USA
2014	H5N1	avian	Canada
2014	H7N9	avian	Taiwan
2014	H7N9	avian	Hong Kong
2014	H10N8	avian	China
2014	H3N2	swine	China
2014	H5N1	avian	Vietnam
2014	H5N1	avian	China
2014	H9N2	avian	China
2014	H7N9	avian	China
2014	H5N6	avian	China
2014	H1N1	swine	USA
2014	H5N1	avian	Cambodia
2015	H1N1	swine	USA
2015	H5N1	avian	Indonesia
2015	H5N1	avian	Egypt
2015	H3N2	swine	USA
2015	H5N6	avian	China
2015	H7N9	avian	Hong Kong
2015	H7N9	avian	Canada
2015	H7N9	avian	China

## Sheet: Online Table 2D
We acknowledge the authors, originating and submitting laboratories of the sequences from GISAID’s EpiFlu™ Database on which this research is based. The list is detailed below.
All submitters of data may be contacted directly via the GISAID website www.gisaid.org
Human isolate detail (HA | Strain name | GISAID Epi | Date | Passage | Type/Lineage)	Segment ID	Segment	Country	Collection date	Isolate name	Originating Lab	Submitting Lab	Authors
HA_A/Alberta/01/2014|EPI_ISL_154130|2014-01-03_|_c1|_A_/_H5N1_|	EPI500771	HA	Canada	2014-Jan-03	A/Alberta/01/2014	Provincial Laboratory of Public Health for Southern Alberta	Public Health Agency of Canada (PHAC)	Li, Yan; Bastien, Nathalie; Fonseca, Kevin; Tipples, Graham; Pabbaraju, Kanti; Tellier, Raymond; Wong, Sallene; Tang, Julian W.; Drews, Steven J.
HA_A/Alma_Ata/1417/84|EPI_ISL_14840|1984_(Month_and_day_unknown)_|_|_A_/_H1N1_|_seasonal	EPI130514	HA	Kazakhstan	1984-Jan-01	A/Alma Ata/1417/84		Other Database Import
HA_A/Almaty/05/1998|EPI_ISL_71625|1998-08_(Day_unknown)_|_|_A_/_H1N1_|_seasonal	EPI248578	HA	Kazakhstan	1998-Aug-01	A/Almaty/05/1998		Other Database Import	Ikranbegiin,R.; Perez,D.R.; Padmanabhan,R.; Kumar,S.; Angel,M.; Hickman,D.; Sorrell,E.; Chuvakova,Z.K.; Glebova,T.I.; Shamenova,M.G.; Baymahanova,B.B.; Kuznetsova,T.V.; Yamshchikov,V.; Kiselev,O.I.; Grudinin,M.P.; Pisareva,M.M.; Stukova,M.A.; Buzitsk
HA_A/Almaty/1044/1983|EPI_ISL_71619|1983-11_(Day_unknown)_|_|_A_/_H1N1_|_seasonal	EPI248551	HA	Kazakhstan	1983-Nov-01	A/Almaty/1044/1983		Other Database Import	Ikranbegiin,R.; Perez,D.R.; Padmanabhan,R.; Kumar,S.; Angel,M.; Hickman,D.; Sorrell,E.; Chuvakova,Z.K.; Glebova,T.I.; Shamenova,M.G.; Baymahanova,B.B.; Kuznetsova,T.V.; Yamshchikov,V.; Kiselev,O.I.; Grudinin,M.P.; Pisareva,M.M.; Stukova,M.A.; Buzitsk
HA_A/Anhui/02/2013|EPI_ISL_141190|2013-04-14_|_E1|_A_/_H7N9_|	EPI447629	HA	China	2013-Apr-14	A/Anhui/02/2013		WHO Chinese National Influenza Center	Wang,Dayan;Gao,Rongbao;Yang,Lei;Zhou,Shumei;Li,Xiyan;Zhou,Jianfang;Zhu,Wenfei;Guo,Junfeng;Li,Xiaodan;Dong,Jie;Huang,Weijuan;Zhang,Ye;Dong,Libo;Zhao,Xiang;Lu,Jian;Lan,Yu;Shu,Yuelong
HA_A/Anhui/03/2013|EPI_ISL_141191|2013-04-21_|_E1|_A_/_H7N9_|	EPI447630	HA	China	2013-Apr-21	A/Anhui/03/2013		WHO Chinese National Influenza Center	Wang,Dayan;Gao,Rongbao;Yang,Lei;Zhou,Shumei;Li,Xiyan;Zhou,Jianfang;Zhu,Wenfei;Guo,Junfeng;Li,Xiaodan;Dong,Jie;Huang,Weijuan;Zhang,Ye;Dong,Libo;Zhao,Xiang;Lu,Jian;Lan,Yu;Shu,Yuelong
HA_A/Anhui/1/2005|EPI_ISL_10058|2005-11-08_|_|_A_/_H5N1_|	EPI101917	HA	China	2005-Nov-08	A/Anhui/1/2005		Other Database Import	Li,Y.; Shi,J.; Zhong,G.; Deng,G.; Tian,G.; Ge,J.; Zeng,X.; Song,J.; Zhao,D.; Liu,L.; Jiang,Y.; Guan,Y.; Bu,Z.; Chen,H.
HA_A/Anhui/1/2006|EPI_ISL_73320|2006-12-10_|_E1|_A_/_H5N1_|	EPI280032	HA	China	2006-Dec-10	A/Anhui/1/2006	WHO Chinese National Influenza Center	WHO Chinese National Influenza Center	Lan,Yu; Dong,Libo; Li,Zi; Li,Xiyan; Zhao,Xiang; Cheng,Yanhui; Tan,minju; Yang,Lei; Zou,Shumei; Wen,Leying; Wang,Dayan; Li,Dexin; Shu,Yuelong
HA_A/Anhui/1/2007|EPI_ISL_73302|2007-03-17_|_E2|_A_/_H5N1_|	EPI280039	HA	China	2007-Mar-17	A/Anhui/1/2007	WHO Chinese National Influenza Center	WHO Chinese National Influenza Center	Lan,Yu; Dong,Libo; Li,Zi; Li,Xiyan; Zhao,Xiang; Cheng,Yanhui; Tan,minju; Yang,Lei; Zou,Shumei; Wen,Leying; Wang,Dayan; Li,Dexin; Shu,Yuelong
HA_A/Anhui/1/2013|EPI_ISL_138739|2013-03-20_|_E1|_A_/_H7N9_|	EPI439507	HA	China	2013-Mar-20	A/Anhui/1/2013		WHO Chinese National Influenza Center
HA_A/Anhui/2/2005|EPI_ISL_10059|2005_(Month_and_day_unknown)_|_|_A_/_H5N1_|	EPI101919	HA	China	2005-Jan-01	A/Anhui/2/2005		Other Database Import	Li,Y.; Shi,J.; Zhong,G.; Deng,G.; Tian,G.; Ge,J.; Zeng,X.; Song,J.; Zhao,D.; Liu,L.; Jiang,Y.; Guan,Y.; Bu,Z.; Chen,H.
HA_A/Aragon/RR3218/2008|EPI_ISL_128307|2008-11-12_|_egg|_A_/_H1N1_|_unknown	EPI393289	HA	Spain	2008-Nov-12	A/Aragon/RR3218/2008	Instituto de Salud Carlos III	Microbiology Services Colindale, Public Health England	Galiano,M
HA_A/Arkansas/14/2013|EPI_ISL_146761|2013-09-06_|_Original|_A_/_H1N1_|_unknown	EPI471102	HA	United States	2013-Sep-06	A/Arkansas/14/2013	Arkansas Department of Health	Centers for Disease Control and Prevention
HA_A/Arkansas/15/2013|EPI_ISL_149430|2013-09-06_|_C2|_A_/_H1N1_|_unknown	EPI482785	HA	United States	2013-Sep-06	A/Arkansas/15/2013	Arkansas Department of Health	Centers for Disease Control and Prevention
HA_A/Azerbaijan/001-161/2006|EPI_ISL_13507|2006_(Month_and_day_unknown)_|_|_A_/_H5N1_|	EPI124624	HA	Azerbaijan	2006-Jan-01	A/Azerbaijan/001-161/2006		Other Database Import
HA_A/Azerbaijan/002-115/2006|EPI_ISL_13508|2006_(Month_and_day_unknown)_|_|_A_/_H5N1_|	EPI124626	HA	Azerbaijan	2006-Jan-01	A/Azerbaijan/002-115/2006		Other Database Import
HA_A/Azerbaijan/006-207/2006|EPI_ISL_13504|2006_(Month_and_day_unknown)_|_|_A_/_H5N1_|	EPI124618	HA	Azerbaijan	2006-Jan-01	A/Azerbaijan/006-207/2006		Other Database Import
HA_A/Azerbaijan/008-208/2006|EPI_ISL_13505|2006_(Month_and_day_unknown)_|_|_A_/_H5N1_|	EPI124620	HA	Azerbaijan	2006-Jan-01	A/Azerbaijan/008-208/2006		Other Database Import
HA_A/Azerbaijan/011-162/2006|EPI_ISL_13506|2006_(Month_and_day_unknown)_|_|_A_/_H5N1_|	EPI124622	HA	Azerbaijan	2006-Jan-01	A/Azerbaijan/011-162/2006		Other Database Import
HA_A/Bangladesh/0994/2011|EPI_ISL_140388|2011-02-26_|_E1.|_A_/_H9N2_|	EPI445996	HA	Bangladesh	2011-Feb-26	A/Bangladesh/0994/2011	Institute of Epidemiology Disease Control and Research (IEDCR) & Bangladesh National Influenza Centre (NIC)	Centers for Disease Control and Prevention
HA_A/Bangladesh/207095/2008|EPI_ISL_62768|2008-02_(Day_unknown)_|_|_A_/_H5N1_|	EPI219470	HA	Bangladesh	2008-Feb-01	A/Bangladesh/207095/2008		Other Database Import	Davis,T.
HA_A/Bangladesh/3233/2011|EPI_ISL_89366|2011-03-09_|_c1|_A_/_H5N1_|	EPI314775	HA	Bangladesh	2011-Mar-09	A/Bangladesh/3233/2011		Other Database Import	Rahman,M. CONSRTM Influenza Division; CDC
HA_A/Bangladesh/5487/2011|EPI_ISL_141267|2011-03-07_|_C1|_A_/_H5N1_|	EPI448095	HA	Bangladesh	2011-Mar-07	A/Bangladesh/5487/2011	Institute of Epidemiology Disease Control and Research (IEDCR) & Bangladesh National Influenza Centre (NIC)	Centers for Disease Control and Prevention	Gerloff, Nancy; Simpson, Natosha; Poh, Mee;Davis, Todd
HA_A/Beijing/01/2003|EPI_ISL_12401|2003_(Month_and_day_unknown)_|_|_A_/_H5N1_|	EPI117855	HA	China	2003-Jan-01	A/Beijing/01/2003		Other Database Import
HA_A/Beijing/01-A/2013|EPI_ISL_141165|2013-04-12_|_E1|_A_/_H7N9_|	EPI447604	HA	China	2013-Apr-12	A/Beijing/01-A/2013		WHO Chinese National Influenza Center	Wang,Dayan;Gao,Rongbao;Yang,Lei;Zhou,Shumei;Li,Xiyan;Zhou,Jianfang;Zhu,Wenfei;Guo,Junfeng;Li,Xiaodan;Dong,Jie;Huang,Weijuan;Zhang,Ye;Dong,Libo;Zhao,Xiang;Lu,Jian;Lan,Yu;Shu,Yuelong
HA_A/Beijing/1/2009|EPI_ISL_79685|2008-12-04_|_E3|_A_/_H5N1_|	EPI280160	HA	China	2008-Dec-04	A/Beijing/1/2009	WHO Chinese National Influenza Center	WHO Chinese National Influenza Center	Lan,Yu,Dong,Libo,Li,Zi,Li,Xiyan,Zhao,Xiang,Cheng,Yanhui,Tan,minju,Yang,Lei,Zou,Shumei,Wen,Leying,Wang,Dayan,Li,Dexin,Shu,Yuelong
HA_A/British_Columbia/1/2015|EPI_ISL_171342|2015-01-16_|_c1|_A_/_H7N9_|	EPI560398	HA	Canada	2015-Jan-16	A/British Columbia/1/2015	B.C. Centre for Disease Control	Public Health Agency of Canada (PHAC)	Bastien,Nathalie; Krajden,Mel; Tang,Patrick; Li,Yan
HA_A/California/07/2009|EPI_ISL_142732|2009-04-09_|_passage_details:_MDCK3|_A_/_H1N1_|_unknown	EPI457187	HA	United States	2009-Apr-09	A/California/07/2009		Other Database Import	Sabaiduc,S.; Petric,M.; Skowronski,D.M.
HA_A/Cambodia/408008/2005|EPI_ISL_90136|2005_(Month_and_day_unknown)_|__|_A_/_H5N1_|	EPI317081	HA	Cambodia	2005-Jan-01	A/Cambodia/408008/2005		Other Database Import	Fujisaki,S.
HA_A/Cambodia/JP52a/2005|EPI_ISL_11443|2005_(Month_and_day_unknown)_|_|_A_/_H5N1_|	EPI115185	HA	Cambodia	2005-Jan-01	A/Cambodia/JP52a/2005		Other Database Import
HA_A/Cambodia/P0322095/2005|EPI_ISL_80471|2005-03-22_|_|_A_/_H5N1_|	EPI283867	HA	Cambodia	2005-Mar-22	A/Cambodia/P0322095/2005		Other Database Import	Buchy,P.; van der Werf,S.; Mardy,S.; Aubin,J.-T.
HA_A/Cambodia/Q0321176/2006|EPI_ISL_80465|2006-03-21_|_|_A_/_H5N1_|	EPI283826	HA	Cambodia	2006-Mar-21	A/Cambodia/Q0321176/2006		Other Database Import	Buchy,P.; Mardy,S.
HA_A/Cambodia/Q0405047/2006|EPI_ISL_80466|2006-04-04_|_|_A_/_H5N1_|	EPI283832	HA	Cambodia	2006-Apr-04	A/Cambodia/Q0405047/2006		Other Database Import	Buchy,P.; Mardy,S.
HA_A/Cambodia/R0405050/2007|EPI_ISL_24868|2007-04-04_|_|_A_/_H5N1_|	EPI165065	HA	Cambodia	2007-Apr-04	A/Cambodia/R0405050/2007		Other Database Import
HA_A/Cambodia/S1211394/2008|EPI_ISL_80494|2008-12-11_|_|_A_/_H5N1_|	EPI284001	HA	Cambodia	2008-Dec-11	A/Cambodia/S1211394/2008		Other Database Import	Buchy,P.; Mardy,S.
HA_A/Cambodia/U0417030/2010|EPI_ISL_98741|2010-04-18_|_|_A_/_H5N1_|	EPI341369	HA	Cambodia	2010-Apr-18	A/Cambodia/U0417030/2010		Other Database Import	Buchy,P.; Mardy,S.
HA_A/Cambodia/V0203306/2011|EPI_ISL_98740|2011-02-03_|_|_A_/_H5N1_|	EPI341368	HA	Cambodia	2011-Feb-03	A/Cambodia/V0203306/2011		Other Database Import	Buchy,P.; Mardy,S.
HA_A/Cambodia/V0219301/2011|EPI_ISL_98739|2011-02-17_|_|_A_/_H5N1_|	EPI341367	HA	Cambodia	2011-Feb-17	A/Cambodia/V0219301/2011		Other Database Import	Buchy,P.; Mardy,S.
HA_A/Cambodia/V0401301/2011|EPI_ISL_98738|2011-03-31_|_|_A_/_H5N1_|	EPI341366	HA	Cambodia	2011-Mar-31	A/Cambodia/V0401301/2011		Other Database Import	Buchy,P.; Mardy,S.
HA_A/Cambodia/V0417301/2011|EPI_ISL_98737|2011-04-16_|_|_A_/_H5N1_|	EPI341365	HA	Cambodia	2011-Apr-16	A/Cambodia/V0417301/2011		Other Database Import	Buchy,P.; Mardy,S.
HA_A/Cambodia/V0606311/2011|EPI_ISL_98736|2011-06-06_|_|_A_/_H5N1_|	EPI341364	HA	Cambodia	2011-Jun-06	A/Cambodia/V0606311/2011		Other Database Import	Buchy,P.; Mardy,S.
HA_A/Cambodia/V0719348/2011|EPI_ISL_110129|2011-07-19_|_|_A_/_H5N1_|	EPI361765	HA	Cambodia	2011-Jul-19	A/Cambodia/V0719348/2011		Other Database Import	Buchy,P.
HA_A/Cambodia/V0813302/2011|EPI_ISL_110130|2011-08-18_|_|_A_/_H5N1_|	EPI361768	HA	Cambodia	2011-Aug-18	A/Cambodia/V0813302/2011		Other Database Import	Buchy,P.
HA_A/Cambodia/W0112303/2012|EPI_ISL_110159|2012-01-10_|_|_A_/_H5N1_|	EPI361794	HA	Cambodia	2012-Jan-10	A/Cambodia/W0112303/2012		Other Database Import	Buchy,P.
HA_A/Cambodia/W0329318/2012|EPI_ISL_166660|2012-03-29_|_|_A_/_H5N1_|	EPI542914	HA	Cambodia	2012-Mar-29	A/Cambodia/W0329318/2012		Other Database Import	Buchy,P.
HA_A/Cambodia/W0526301/2012|EPI_ISL_166661|2012-05-25_|_|_A_/_H5N1_|	EPI542922	HA	Cambodia	2012-May-25	A/Cambodia/W0526301/2012		Other Database Import	Buchy,P.
HA_A/Cambodia/X0123311/2013|EPI_ISL_166636|2013-01-09_|_|_A_/_H5N1_|	EPI542804	HA	Cambodia	2013-Jan-09	A/Cambodia/X0123311/2013		Other Database Import	Buchy,P.
HA_A/Cambodia/X0123312/2013|EPI_ISL_166637|2013-01-23_|_|_A_/_H5N1_|	EPI542812	HA	Cambodia	2013-Jan-23	A/Cambodia/X0123312/2013		Other Database Import	Buchy,P.
HA_A/Cambodia/X0125302/2013|EPI_ISL_150014|2013-01-25_|_|_A_/_H5N1_|	EPI485581	HA	Cambodia	2013-Jan-25	A/Cambodia/X0125302/2013	Institut Pasteur in Cambodia	Institut Pasteur in Cambodia	Rith, S.; Horm, SV.; Buchy, P.
HA_A/Cambodia/X0207301/2013|EPI_ISL_166638|2013-02-06_|_|_A_/_H5N1_|	EPI542820	HA	Cambodia	2013-Feb-06	A/Cambodia/X0207301/2013		Other Database Import	Buchy,P.
HA_A/Cambodia/X0212301/2013|EPI_ISL_166639|2013-02-11_|_|_A_/_H5N1_|	EPI542828	HA	Cambodia	2013-Feb-11	A/Cambodia/X0212301/2013		Other Database Import	Buchy,P.
HA_A/Cambodia/X0215301/2013|EPI_ISL_166641|2013-02-13_|_|_A_/_H5N1_|	EPI542841	HA	Cambodia	2013-Feb-13	A/Cambodia/X0215301/2013		Other Database Import	Buchy,P.
HA_A/Cambodia/X0219301/2013|EPI_ISL_166640|2013-02-18_|_|_A_/_H5N1_|	EPI542836	HA	Cambodia	2013-Feb-18	A/Cambodia/X0219301/2013		Other Database Import	Buchy,P.
HA_A/Cambodia/X0502302/2013|EPI_ISL_166680|2013-01-30_|_|_A_/_H5N1_|	EPI542964	HA	Cambodia	2013-Jan-30	A/Cambodia/X0502302/2013		Other Database Import	Buchy,P.
HA_A/Cambodia/X0628313/2013|EPI_ISL_162419|2013-06-28_|_|_A_/_H5N1_|	EPI531266	HA	Cambodia	2013-Jun-28	A/Cambodia/X0628313/2013		Other Database Import	Rith,S.; Horm,S.V.; Buchy,P.
HA_A/Cambodia/X0808305/2013|EPI_ISL_162420|2013-07-08_|_|_A_/_H5N1_|	EPI531274	HA	Cambodia	2013-Jul-08	A/Cambodia/X0808305/2013		Other Database Import	Rith,S.; Horm,S.V.; Buchy,P.
HA_A/Cambodia/X0810301/2013|EPI_ISL_150015|2013-08-09_|_|_A_/_H5N1_|	EPI485587	HA	Cambodia	2013-Aug-09	A/Cambodia/X0810301/2013	Institut Pasteur in Cambodia	Institut Pasteur in Cambodia	Rith, S.; Horm, SV.; Buchy, P.
HA_A/Cambodia/X0817302/2013|EPI_ISL_162424|2013-08-16_|_|_A_/_H5N1_|	EPI531294	HA	Cambodia	2013-Aug-16	A/Cambodia/X0817302/2013		Other Database Import	Rith,S.; Horm,S.V.; Buchy,P.
HA_A/Cambodia/X0828324/2013|EPI_ISL_162425|2013-02-28_|_|_A_/_H5N1_|	EPI531302	HA	Cambodia	2013-Feb-28	A/Cambodia/X0828324/2013		Other Database Import	Rith,S.; Horm,S.V.; Buchy,P.
HA_A/Cambodia/X0913301/2013|EPI_ISL_162427|2013-09-13_|_|_A_/_H5N1_|	EPI531316	HA	Cambodia	2013-Sep-13	A/Cambodia/X0913301/2013		Other Database Import	Rith,S.; Horm,S.V.; Buchy,P.
HA_A/Cambodia/X0916322/2013|EPI_ISL_162428|2013-09-16_|_|_A_/_H5N1_|	EPI531324	HA	Cambodia	2013-Sep-16	A/Cambodia/X0916322/2013		Other Database Import	Rith,S.; Horm,S.V.; Buchy,P.
HA_A/Cambodia/X1024307/2013|EPI_ISL_162429|2013-10-22_|_|_A_/_H5N1_|	EPI531332	HA	Cambodia	2013-Oct-22	A/Cambodia/X1024307/2013		Other Database Import	Rith,S.; Horm,S.V.; Buchy,P.
HA_A/Cambodia/X1030304/2013|EPI_ISL_153029|2013-10-25_|_clinical_sample|_A_/_H5N1_|	EPI497961	HA	Cambodia	2013-Oct-25	A/Cambodia/X1030304/2013	Institut Pasteur in Cambodia	Institut Pasteur in Cambodia	Horm, S-V; Rith, S; Buchy, P.
HA_A/Canada/rv504/2004|EPI_ISL_5873|2004-05-11_|_|_A_/_H7N3_|	EPI43038	HA	Canada	2004-May-11	A/Canada/rv504/2004		Other Database Import
HA_A/Changsha/1/2013|EPI_ISL_148696|2013-03-22_|_|_A_/_H7N9_|	EPI477307	HA	China	2013-Mar-22	A/Changsha/1/2013		Other Database Import	Zhang,R.S.; Ou,X.H.; Yuan,J.; Chen,J.F.
HA_A/Changsha/2/2013|EPI_ISL_148697|2013-04-29_|_|_A_/_H7N9_|	EPI477308	HA	China	2013-Apr-29	A/Changsha/2/2013		Other Database Import	Zhang,R.S.; Ou,X.H.; Yuan,J.; Chen,J.F.
HA_A/China/2006|EPI_ISL_64081|2006_(Month_and_day_unknown)_|_|_A_/_H5N1_|	EPI224609	HA	China	2006-Jan-01	A/China/2006		Other Database Import	Zhang,L.; Wu,D.L.; Zhang,Y.J.
HA_A/China/GD01/2006|EPI_ISL_10391|2006_(Month_and_day_unknown)_|_|_A_/_H5N1_|	EPI106026	HA	China	2006-Jan-01	A/China/GD01/2006		Other Database Import
HA_A/China/GD02/2006|EPI_ISL_13895|2006_(Month_and_day_unknown)_|_|_A_/_H5N1_|	EPI126685	HA	China	2006-Jan-01	A/human/China/GD02/2006		Other Database Import
HA_A/Egypt/0636-NAMRU3/2007|EPI_ISL_11410|2007_(Month_and_day_unknown)_|_|_A_/_H5N1_|	EPI115007	HA	Egypt	2007-Jan-01	A/Egypt/0636-NAMRU3/2007		Other Database Import
HA_A/Egypt/1394-NAMRU3/2007|EPI_ISL_11866|2007-02-05_|_|_A_/_H5N1_|	EPI116452	HA	Egypt	2007-Feb-05	A/Egypt/1394-NAMRU3/2007		Other Database Import
HA_A/Egypt/14724-NAMRU3/2006|EPI_ISL_11383|2006_(Month_and_day_unknown)_|_|_A_/_H5N1_|	EPI114790	HA	Egypt	2006-Jan-01	A/Egypt/14724-NAMRU3/2006		Other Database Import
HA_A/Egypt/14725-NAMRU3/2006|EPI_ISL_11384|2006_(Month_and_day_unknown)_|_|_A_/_H5N1_|	EPI114792	HA	Egypt	2006-Jan-01	A/Egypt/14725-NAMRU3/2006		Other Database Import
HA_A/Egypt/1604-NAMRU3/2007|EPI_ISL_11867|2007-02-12_|_|_A_/_H5N1_|	EPI116454	HA	Egypt	2007-Feb-12	A/Egypt/1604-NAMRU3/2007		Other Database Import
HA_A/Egypt/1731-NAMRU3/2007|EPI_ISL_11868|2007-02-14_|_|_A_/_H5N1_|	EPI116456	HA	Egypt	2007-Feb-14	A/Egypt/1731-NAMRU3/2007		Other Database Import
HA_A/Egypt/17692/2010|EPI_ISL_120315|2010_(Month_and_day_unknown)_|_Original|_A_/_H5N1_|	EPI373023	HA	Egypt	2010-Jan-01	A/Egypt/17692/2010	U.S. Naval Medical Research Unit No.3	Centers for Disease Control and Prevention	Younan, M.; Elassal, E.; ElBadry, M.A.; Naguib, A.;Saied, I.; Kandeel, A.; Cornelius, C.
HA_A/Egypt/1902-NAMRU3/2007|EPI_ISL_11869|2007-02-28_|_|_A_/_H5N1_|	EPI116458	HA	Egypt	2007-Feb-28	A/Egypt/1902-NAMRU3/2007		Other Database Import	Earhart,K.C.; Elsayed,N.M.; Saad,M.D.; Gubareva,L.V.; Nayel,A.; Deyde,V.M.; Abdelsattar,A.; Abdelghani,A.S.; Boynton,B.R.; Mansour,M.M.; Essmat,H.M.; Klimov,A.; Shuck-Lee,D.; Monteville,M.R.; Tjaden,J.A.; Abdel Sattar,A.; Elassal,E.M.; Kandeel,A.; Gomaa,A.A.; Younan,M.; Turner,M.; Pimentel,G.; Barthel,R.V.
HA_A/Egypt/2256-NAMRU3/2007|EPI_ISL_11870|2007-03-10_|_|_A_/_H5N1_|	EPI116460	HA	Egypt	2007-Mar-10	A/Egypt/2256-NAMRU3/2007		Other Database Import
HA_A/Egypt/2321-NAMRU3/2007|EPI_ISL_11871|2007-03-13_|_|_A_/_H5N1_|	EPI116462	HA	Egypt	2007-Mar-13	A/Egypt/2321-NAMRU3/2007		Other Database Import
HA_A/Egypt/2331-NAMRU3/2007|EPI_ISL_11872|2007-03-16_|_|_A_/_H5N1_|	EPI116464	HA	Egypt	2007-Mar-16	A/Egypt/2331-NAMRU3/2007		Other Database Import
HA_A/Egypt/2472-NAMRU3/2008|EPI_ISL_120244|2008_(Month_and_day_unknown)_|_C1/E1|_A_/_H5N1_|	EPI372659	HA	Egypt	2008-Jan-01	A/Egypt/2472-NAMRU3/2008	U.S. Naval Medical Research Unit No.3	Centers for Disease Control and Prevention	Younan, M.; Poh, M.K.; Elassal, E.; Simpson, N.; Jones,J.; ElBadry,M.A.; Naguib, A.;Saied, I.; Kandeel,A.; Cornelius, C.
HA_A/Egypt/2616-NAMRU3/2007|EPI_ISL_11873|2007-03-24_|_|_A_/_H5N1_|	EPI116466	HA	Egypt	2007-Mar-24	A/Egypt/2616-NAMRU3/2007		Other Database Import
HA_A/Egypt/2620-NAMRU3/2007|EPI_ISL_11874|2007-03-25_|_|_A_/_H5N1_|	EPI116468	HA	Egypt	2007-Mar-25	A/Egypt/2620-NAMRU3/2007		Other Database Import
HA_A/Egypt/2621-NAMRU3/2007|EPI_ISL_11875|2007-03-25_|_|_A_/_H5N1_|	EPI116470	HA	Egypt	2007-Mar-25	A/Egypt/2621-NAMRU3/2007		Other Database Import
HA_A/Egypt/321/2007|EPI_ISL_28832|2007_(Month_and_day_unknown)_|_E1|_A_/_H5N1_|	EPI173707	HA	Egypt	2007-Jan-01	A/Egypt/321/2007		Centers for Disease Control and Prevention
HA_A/Egypt/321-NAMRU3/2007|EPI_ISL_120232|2007-03-13_|_E1|_A_/_H5N1_|	EPI397642	HA	Egypt	2007-Mar-13	A/Egypt/321-NAMRU3/2007	U.S. Naval Medical Research Unit No.3	Centers for Disease Control and Prevention	Younan, M.; Poh, M.K.; Elassal, E.; Simpson, N.; Jones,J.; ElBadry,M.A.; Naguib, A.;Saied, I.; Kandeel,A.; Cornelius, C.
HA_A/Egypt/4935-NAMRU3/2009|EPI_ISL_120259|2009-05-13_|_E1/E1|_A_/_H5N1_|	EPI372753	HA	Egypt	2009-May-13	A/Egypt/4935-NAMRU3/2009	U.S. Naval Medical Research Unit No.3	Centers for Disease Control and Prevention	Younan, M.; Poh, M.K.; Elassal, E.; Simpson, N.; Jones,J.; ElBadry,M.A.; Naguib, A.;Saied, I.; Kandeel,A.; Cornelius, C.
HA_A/Egypt/682/2015|EPI_ISL_195659|2015-01-15_|_E2|_A_/_H5N1_|	EPI642537	HA	Egypt	2015-Jan-15	A/Egypt/682/2015	Ministry of Health and Population	Crick Worldwide Influenza Centre
HA_A/Egypt/7021-NAMRU3/2006|EPI_ISL_74302|2006-05-16_|_|_A_/_H5N1_|	EPI255357	HA	Egypt	2006-May-16	A/Egypt/7021-NAMRU3/2006		Other Database Import	Elassal,E.M.; Kandeel,A.; Abdelghani,A.S.; Elsayed,N.M.; Gomaa,A.A.; Younan,M.; Earhart,K.C.; Turner,M.; Pimentel,G.; Barthel,R.V.
HA_A/Egypt/902782/2006|EPI_ISL_13500|2006_(Month_and_day_unknown)_|_|_A_/_H5N1_|	EPI124610	HA	Egypt	2006-Jan-01	A/Egypt/902782/2006		Other Database Import
HA_A/Egypt/902786/2006|EPI_ISL_13501|2006_(Month_and_day_unknown)_|_|_A_/_H5N1_|	EPI124612	HA	Egypt	2006-Jan-01	A/Egypt/902786/2006		Other Database Import
HA_A/Egypt/9538-NAMRU3/2009|EPI_ISL_120253|2009-05-18_|_E1/E1|_A_/_H5N1_|	EPI372715	HA	Egypt	2009-May-18	A/Egypt/9538-NAMRU3/2009	U.S. Naval Medical Research Unit No.3	Centers for Disease Control and Prevention	Younan, M.; Poh, M.K.; Elassal, E.; Simpson, N.; Jones,J.; ElBadry,M.A.; Naguib, A.;Saied, I.; Kandeel,A.; Cornelius, C.
HA_A/Egypt/MOH-NRC-7271/2014|EPI_ISL_174851|2014-11-26_|_|_A_/_H5N1_|	EPI574125	HA	Egypt	2014-Nov-26	A/Egypt/MOH-NRC-7271/2014		Other Database Import	Kandeel,A.; Refaey,S.; El-Shesheny,R.; Kayed,A.S.; Kandeil,A.; Kayali,G.; Ali,M.A.
HA_A/Egypt/MOH-NRC-7305/2014|EPI_ISL_174852|2014-11-28_|_|_A_/_H5N1_|	EPI574132	HA	Egypt	2014-Nov-28	A/Egypt/MOH-NRC-7305/2014		Other Database Import	El-Shesheny,R.; Kayed,A.S.; Kandeil,A.; Kandeel,A.; Refaey,S.; Kayali,G.; Ali,M.A.
HA_A/Egypt/MOH-NRC-8434/2014|EPI_ISL_177571|2014-12-27_|_|_A_/_H5N1_|	EPI584783	HA	Egypt	2014-Dec-27	A/Egypt/MOH-NRC-8434/2014		Other Database Import	Kandeel,A.; Refaey,S.; El-Shesheny,R.; Kayed,A.; Kandeil,A.; Kayali,G.; Ali,M.
HA_A/Egypt/N00001/2009|EPI_ISL_31722|2009-01-11_|_E1|_A_/_H5N1_|	EPI184802	HA	Egypt	2009-Jan-11	A/Egypt/N00001/2009		Other Database Import
HA_A/Egypt/N00002/2011|EPI_ISL_120310|2011_(Month_and_day_unknown)_|_Original|_A_/_H5N1_|	EPI373018	HA	Egypt	2011-Jan-01	A/Egypt/N00002/2011	U.S. Naval Medical Research Unit No.3	Centers for Disease Control and Prevention	Younan, M.; Elassal, E.; ElBadry, M.A.; Naguib, A.;Saied, I.; Kandeel, A.; Cornelius, C.
HA_A/Egypt/N00166/2011|EPI_ISL_120305|2011_(Month_and_day_unknown)_|_Original|_A_/_H5N1_|	EPI373013	HA	Egypt	2011-Jan-01	A/Egypt/N00166/2011	U.S. Naval Medical Research Unit No.3	Centers for Disease Control and Prevention	Younan, M.; Elassal, E.; ElBadry, M.A.; Naguib, A.;Saied, I.; Kandeel, A.; Cornelius, C.
HA_A/Egypt/N00269/2010|EPI_ISL_74303|2010-01-11_|_E2|_A_/_H5N1_|	EPI255359	HA	Egypt	2010-Jan-11	A/Egypt/N00269/2010		Other Database Import	Elassal,E.M.; Kandeel,A.; Abdelghani,A.S.; Elsayed,N.M.; Gomaa,A.A.; Younan,M.; Earhart,K.C.; Turner,M.; Pimentel,G.; Barthel,R.V.
HA_A/Egypt/N00270/2010|EPI_ISL_74304|2010-01-12_|_E2|_A_/_H5N1_|	EPI255361	HA	Egypt	2010-Jan-12	A/Egypt/N00270/2010		Other Database Import	Elassal,E.M.; Kandeel,A.; Abdelghani,A.S.; Elsayed,N.M.; Gomaa,A.A.; Younan,M.; Earhart,K.C.; Turner,M.; Pimentel,G.; Barthel,R.V.
HA_A/Egypt/N00585/2009|EPI_ISL_31723|2009-01-23_|_|_A_/_H5N1_|	EPI184804	HA	Egypt	2009-Jan-23	A/Egypt/N00585/2009		Other Database Import
HA_A/Egypt/N00605/2009|EPI_ISL_31724|2009-02-03_|_|_A_/_H5N1_|	EPI184806	HA	Egypt	2009-Feb-03	A/Egypt/N00605/2009		Other Database Import
HA_A/Egypt/N00606/2009|EPI_ISL_31725|2009-02-07_|_E2|_A_/_H5N1_|	EPI184808	HA	Egypt	2009-Feb-07	A/Egypt/N00606/2009		Other Database Import
HA_A/Egypt/N00951/2012|EPI_ISL_128406|2012-02-21_|_passage_details:_E2|_A_/_H5N1_|	EPI393783	HA	Egypt	2012-Feb-21	A/Egypt/N00951/2012		Other Database Import	Younan,M.; Poh,M.K.; Amir,E.; Simpson,N.; Bahgat,V.; Naguib,A.; Abdelghani,A.S.; Saied,I.; Refaey,S.; Kandeel,A.; Labib,M.
HA_A/Egypt/N01310/2009|EPI_ISL_31726|2009-02-28_|_|_A_/_H5N1_|	EPI184810	HA	Egypt	2009-Feb-28	A/Egypt/N01310/2009		Other Database Import
HA_A/Egypt/N01360/2010|EPI_ISL_74305|2010-02-02_|_C1|_A_/_H5N1_|	EPI255363	HA	Egypt	2010-Feb-02	A/Egypt/N01360/2010		Other Database Import	Elassal,E.M.; Kandeel,A.; Abdelghani,A.S.; Elsayed,N.M.; Gomaa,A.A.; Younan,M.; Earhart,K.C.; Turner,M.; Pimentel,G.; Barthel,R.V.
HA_A/Egypt/N01644/2010|EPI_ISL_74306|2010-02-07_|_E1|_A_/_H5N1_|	EPI255365	HA	Egypt	2010-Feb-07	A/Egypt/N01644/2010		Other Database Import	Elassal,E.M.; Kandeel,A.; Abdelghani,A.S.; Elsayed,N.M.; Gomaa,A.A.; Younan,M.; Earhart,K.C.; Turner,M.; Pimentel,G.; Barthel,R.V.
HA_A/Egypt/N01753/2014|EPI_ISL_164163|2014-03-06_|_|_A_/_H5N1_|	EPI537617	HA	Egypt	2014-Mar-06	A/Egypt/N01753/2014	Ministry of Health and Population	NAMRU-3	Younan, M.; Amir, E.; Naguib, A.; El Gohary, A.; Kandeel, A.; Defang, G
HA_A/Egypt/N01754/2014|EPI_ISL_164164|2014-03-07_|_|_A_/_H5N1_|	EPI537618	HA	Egypt	2014-Mar-07	A/Egypt/N01754/2014	Ministry of Health and Population	NAMRU-3	Younan, M.; Amir, E.; Naguib, A.; El Gohary, A.; Kandeel, A.; Defang, G.
HA_A/Egypt/N01982/2010|EPI_ISL_74307|2010-02-12_|_E1|_A_/_H5N1_|	EPI255367	HA	Egypt	2010-Feb-12	A/Egypt/N01982/2010		Other Database Import	Elassal,E.M.; Kandeel,A.; Abdelghani,A.S.; Elsayed,N.M.; Gomaa,A.A.; Younan,M.; Earhart,K.C.; Turner,M.; Pimentel,G.; Barthel,R.V.
HA_A/Egypt/N02038/2010|EPI_ISL_74308|2010-02-15_|_E2|_A_/_H5N1_|	EPI255369	HA	Egypt	2010-Feb-15	A/Egypt/N02038/2010		Other Database Import	Elassal,E.M.; Kandeel,A.; Abdelghani,A.S.; Elsayed,N.M.; Gomaa,A.A.; Younan,M.; Earhart,K.C.; Turner,M.; Pimentel,G.; Barthel,R.V.
HA_A/Egypt/N02039/2009|EPI_ISL_31727|2009-03-03_|_|_A_/_H5N1_|	EPI184812	HA	Egypt	2009-Mar-03	A/Egypt/N02039/2009		Other Database Import
HA_A/Egypt/N02127/2010|EPI_ISL_74309|2010-02-13_|_E1|_A_/_H5N1_|	EPI255371	HA	Egypt	2010-Feb-13	A/Egypt/N02127/2010		Other Database Import	Elassal,E.M.; Kandeel,A.; Abdelghani,A.S.; Elsayed,N.M.; Gomaa,A.A.; Younan,M.; Earhart,K.C.; Turner,M.; Pimentel,G.; Barthel,R.V.
HA_A/Egypt/N02137/2012|EPI_ISL_128407|2012-03-29_|_passage_details:_C1|_A_/_H5N1_|	EPI393786	HA	Egypt	2012-Mar-29	A/Egypt/N02137/2012		Other Database Import	Younan,M.; Poh,M.K.; Amir,E.; Simpson,N.; Bahgat,V.; Naguib,A.; Abdelghani,A.S.; Saied,I.; Refaey,S.; Kandeel,A.; Labib,M.
HA_A/Egypt/N02407/2009|EPI_ISL_31728|2009-03-09_|_E1|_A_/_H5N1_|	EPI184814	HA	Egypt	2009-Mar-09	A/Egypt/N02407/2009		Other Database Import
HA_A/Egypt/N02554/2010|EPI_ISL_74310|2010-02-23_|_E1|_A_/_H5N1_|	EPI255373	HA	Egypt	2010-Feb-23	A/Egypt/N02554/2010		Other Database Import	Elassal,E.M.; Kandeel,A.; Abdelghani,A.S.; Elsayed,N.M.; Gomaa,A.A.; Younan,M.; Earhart,K.C.; Turner,M.; Pimentel,G.; Barthel,R.V.
HA_A/Egypt/N02563/2009|EPI_ISL_31729|2009-03-14_|_MD1|_A_/_H5N1_|	EPI184816	HA	Egypt	2009-Mar-14	A/Egypt/N02563/2009		Other Database Import
HA_A/Egypt/N02752/2009|EPI_ISL_31730|2009-03-24_|_MD1|_A_/_H5N1_|	EPI184818	HA	Egypt	2009-Mar-24	A/Egypt/N02752/2009		Other Database Import
HA_A/Egypt/N02770/2010|EPI_ISL_74311|2010-02-27_|_|_A_/_H5N1_|	EPI255375	HA	Egypt	2010-Feb-27	A/Egypt/N02770/2010		Other Database Import	Elassal,E.M.; Kandeel,A.; Abdelghani,A.S.; Elsayed,N.M.; Gomaa,A.A.; Younan,M.; Earhart,K.C.; Turner,M.; Pimentel,G.; Barthel,R.V.
HA_A/Egypt/N03071/2010|EPI_ISL_74312|2010-03-03_|_E1|_A_/_H5N1_|	EPI255377	HA	Egypt	2010-Mar-03	A/Egypt/N03071/2010		Other Database Import	Elassal,E.M.; Kandeel,A.; Abdelghani,A.S.; Elsayed,N.M.; Gomaa,A.A.; Younan,M.; Earhart,K.C.; Turner,M.; Pimentel,G.; Barthel,R.V.
HA_A/Egypt/N03072/2010|EPI_ISL_74313|2010-03-07_|_E1|_A_/_H5N1_|	EPI255379	HA	Egypt	2010-Mar-07	A/Egypt/N03072/2010		Other Database Import	Elassal,E.M.; Kandeel,A.; Abdelghani,A.S.; Elsayed,N.M.; Gomaa,A.A.; Younan,M.; Earhart,K.C.; Turner,M.; Pimentel,G.; Barthel,R.V.
HA_A/Egypt/N03228/2009|EPI_ISL_31731|2009-03-30_|_MD1|_A_/_H5N1_|	EPI184820	HA	Egypt	2009-Mar-30	A/Egypt/N03228/2009		Other Database Import
HA_A/Egypt/N03272/2009|EPI_ISL_31732|2009-04-01_|_MD1|_A_/_H5N1_|	EPI184822	HA	Egypt	2009-Apr-01	A/Egypt/N03272/2009		Other Database Import
HA_A/Egypt/N03434/2009|EPI_ISL_31733|2009-04-15_|_|_A_/_H5N1_|	EPI184824	HA	Egypt	2009-Apr-15	A/Egypt/N03434/2009		Other Database Import
HA_A/Egypt/N03438/2009|EPI_ISL_31734|2009-04-16_|_|_A_/_H5N1_|	EPI184826	HA	Egypt	2009-Apr-16	A/Egypt/N03438/2009		Other Database Import
HA_A/Egypt/N03439/2009|EPI_ISL_31735|2009-04-18_|_E1|_A_/_H5N1_|	EPI184828	HA	Egypt	2009-Apr-18	A/Egypt/N03439/2009		Other Database Import
HA_A/Egypt/N03450/2009|EPI_ISL_31736|2009-04-19_|_E1|_A_/_H5N1_|	EPI184830	HA	Egypt	2009-Apr-19	A/Egypt/N03450/2009		Other Database Import
HA_A/Egypt/N0423/2011|EPI_ISL_120281|2011_(Month_and_day_unknown)_|_E3|_A_/_H5N1_|	EPI372899	HA	Egypt	2011-Jan-01	A/Egypt/N0423/2011	U.S. Naval Medical Research Unit No.3	Centers for Disease Control and Prevention	Younan, M.; Poh, M.K.; Elassal, E.; Simpson, N.; Jones,J.; ElBadry,M.A.; Naguib, A.;Saied, I.; Kandeel,A.; Cornelius, C.
HA_A/Egypt/N04284/2011|EPI_ISL_120307|2011_(Month_and_day_unknown)_|_Original|_A_/_H5N1_|	EPI373015	HA	Egypt	2011-Jan-01	A/Egypt/N04284/2011	U.S. Naval Medical Research Unit No.3	Centers for Disease Control and Prevention	Younan, M.; Elassal, E.; ElBadry, M.A.; Naguib, A.;Saied, I.; Kandeel, A.; Cornelius, C.
HA_A/Egypt/N04285/2011|EPI_ISL_120311|2011_(Month_and_day_unknown)_|_Original|_A_/_H5N1_|	EPI373019	HA	Egypt	2011-Jan-01	A/Egypt/N04285/2011	U.S. Naval Medical Research Unit No.3	Centers for Disease Control and Prevention	Younan, M.; Elassal, E.; ElBadry, M.A.; Naguib, A.;Saied, I.; Kandeel, A.; Cornelius, C.
HA_A/Egypt/N04286/2011|EPI_ISL_120304|2011_(Month_and_day_unknown)_|_Original|_A_/_H5N1_|	EPI373012	HA	Egypt	2011-Jan-01	A/Egypt/N04286/2011	U.S. Naval Medical Research Unit No.3	Centers for Disease Control and Prevention	Younan, M.; Elassal, E.; ElBadry, M.A.; Naguib, A.;Saied, I.; Kandeel, A.; Cornelius, C.
HA_A/Egypt/N04287/2011|EPI_ISL_120306|2011_(Month_and_day_unknown)_|_Original|_A_/_H5N1_|	EPI373014	HA	Egypt	2011-Jan-01	A/Egypt/N04287/2011	U.S. Naval Medical Research Unit No.3	Centers for Disease Control and Prevention	Younan, M.; Elassal, E.; ElBadry, M.A.; Naguib, A.;Saied, I.; Kandeel, A.; Cornelius, C.
HA_A/Egypt/N04288/2011|EPI_ISL_120303|2011_(Month_and_day_unknown)_|_Original|_A_/_H5N1_|	EPI373011	HA	Egypt	2011-Jan-01	A/Egypt/N04288/2011	U.S. Naval Medical Research Unit No.3	Centers for Disease Control and Prevention	Younan, M.; Elassal, E.; ElBadry, M.A.; Naguib, A.;Saied, I.; Kandeel, A.; Cornelius, C.
HA_A/Egypt/N04316/2009|EPI_ISL_31737|2009-05-09_|_|_A_/_H5N1_|	EPI184832	HA	Egypt	2009-May-09	A/Egypt/N04316/2009		Other Database Import
HA_A/Egypt/N04394/2009|EPI_ISL_31738|2009-05-11_|_E1|_A_/_H5N1_|	EPI184834	HA	Egypt	2009-May-11	A/Egypt/N04394/2009		Other Database Import	Elassal,E.M.; Kandeel,A.; Abdelghani,A.S.; Elsayed,N.M.; Gomaa,A.A.; Younan,M.; Earhart,K.C.; Turner,M.; Pimentel,G.; Barthel,R.V.
HA_A/Egypt/N04395/2009|EPI_ISL_31739|2009-05-13_|_E1|_A_/_H5N1_|	EPI184835	HA	Egypt	2009-May-13	A/Egypt/N04395/2009		Other Database Import
HA_A/Egypt/N04396/2009|EPI_ISL_31740|2009-05-17_|_E1|_A_/_H5N1_|	EPI184837	HA	Egypt	2009-May-17	A/Egypt/N04396/2009		Other Database Import
HA_A/Egypt/N04434/2010|EPI_ISL_74314|2010-03-31_|_|_A_/_H5N1_|	EPI255382	HA	Egypt	2010-Mar-31	A/Egypt/N04434/2010		Other Database Import	Elassal,E.M.; Kandeel,A.; Abdelghani,A.S.; Elsayed,N.M.; Gomaa,A.A.; Younan,M.; Earhart,K.C.; Turner,M.; Pimentel,G.; Barthel,R.V.
HA_A/Egypt/N04526/2009|EPI_ISL_31741|2009-05-18_|_MD1|_A_/_H5N1_|	EPI184839	HA	Egypt	2009-May-18	A/Egypt/N04526/2009		Other Database Import
HA_A/Egypt/N04527/2009|EPI_ISL_31742|2009-05-18_|_MD1|_A_/_H5N1_|	EPI184841	HA	Egypt	2009-May-18	A/Egypt/N04527/2009		Other Database Import
HA_A/Egypt/N04822/2009|EPI_ISL_31743|2009-05-25_|_E1|_A_/_H5N1_|	EPI184843	HA	Egypt	2009-May-25	A/Egypt/N04822/2009		Other Database Import
HA_A/Egypt/N04823/2009|EPI_ISL_31744|2009-05-25_|_E1|_A_/_H5N1_|	EPI184845	HA	Egypt	2009-May-25	A/Egypt/N04823/2009		Other Database Import
HA_A/Egypt/N04979/2009|EPI_ISL_31745|2009-05-31_|_MD1|_A_/_H5N1_|	EPI184847	HA	Egypt	2009-May-31	A/Egypt/N04979/2009		Other Database Import
HA_A/Egypt/N05056/2009|EPI_ISL_31746|2009-06-06_|_MD1|_A_/_H5N1_|	EPI184849	HA	Egypt	2009-Jun-06	A/Egypt/N05056/2009		Other Database Import
HA_A/Egypt/N0544/2011|EPI_ISL_120275|2011_(Month_and_day_unknown)_|_E3|_A_/_H5N1_|	EPI372851	HA	Egypt	2011-Jan-01	A/Egypt/N0544/2011	U.S. Naval Medical Research Unit No.3	Centers for Disease Control and Prevention	Younan, M.; Poh, M.K.; Elassal, E.; Simpson, N.; Jones,J.; ElBadry,M.A.; Naguib, A.;Saied, I.; Kandeel,A.; Cornelius, C.
HA_A/Egypt/N05860/2011|EPI_ISL_120309|2011_(Month_and_day_unknown)_|_Original|_A_/_H5N1_|	EPI373017	HA	Egypt	2011-Jan-01	A/Egypt/N05860/2011	U.S. Naval Medical Research Unit No.3	Centers for Disease Control and Prevention	Younan, M.; Elassal, E.; ElBadry, M.A.; Naguib, A.;Saied, I.; Kandeel, A.; Cornelius, C.
HA_A/Egypt/N05912/2009|EPI_ISL_74318|2009-06-16_|_|_A_/_H5N1_|	EPI255388	HA	Egypt	2009-Jun-16	A/Egypt/N05912/2009		Other Database Import	Elassal,E.M.; Kandeel,A.; Abdelghani,A.S.; Elsayed,N.M.; Gomaa,A.A.; Younan,M.; Earhart,K.C.; Turner,M.; Pimentel,G.; Barthel,R.V.
HA_A/Egypt/N0677/2011|EPI_ISL_120278|2011_(Month_and_day_unknown)_|_E2|_A_/_H5N1_|	EPI372875	HA	Egypt	2011-Jan-01	A/Egypt/N0677/2011	U.S. Naval Medical Research Unit No.3	Centers for Disease Control and Prevention	Younan, M.; Poh, M.K.; Elassal, E.; Simpson, N.; Jones,J.; ElBadry,M.A.; Naguib, A.;Saied, I.; Kandeel,A.; Cornelius, C.
HA_A/Egypt/N07908/2009|EPI_ISL_74320|2009-07-30_|_E1|_A_/_H5N1_|	EPI255392	HA	Egypt	2009-Jul-30	A/Egypt/N07908/2009		Other Database Import	Elassal,E.M.; Kandeel,A.; Abdelghani,A.S.; Elsayed,N.M.; Gomaa,A.A.; Younan,M.; Earhart,K.C.; Turner,M.; Pimentel,G.; Barthel,R.V.
HA_A/Egypt/N08835/2009|EPI_ISL_74321|2009-08-01_|_|_A_/_H5N1_|	EPI255394	HA	Egypt	2009-Aug-01	A/Egypt/N08835/2009		Other Database Import	Elassal,E.M.; Kandeel,A.; Abdelghani,A.S.; Elsayed,N.M.; Gomaa,A.A.; Younan,M.; Earhart,K.C.; Turner,M.; Pimentel,G.; Barthel,R.V.
HA_A/Egypt/N08932/2010|EPI_ISL_120312|2010_(Month_and_day_unknown)_|_Original|_A_/_H5N1_|	EPI373020	HA	Egypt	2010-Jan-01	A/Egypt/N08932/2010	U.S. Naval Medical Research Unit No.3	Centers for Disease Control and Prevention	Younan, M.; Elassal, E.; ElBadry, M.A.; Naguib, A.;Saied, I.; Kandeel, A.; Cornelius, C.
HA_A/Egypt/N09174/2009|EPI_ISL_74324|2009-08-26_|_E1|_A_/_H5N1_|	EPI255398	HA	Egypt	2009-Aug-26	A/Egypt/N09174/2009		Other Database Import	Elassal,E.M.; Kandeel,A.; Abdelghani,A.S.; Elsayed,N.M.; Gomaa,A.A.; Younan,M.; Earhart,K.C.; Turner,M.; Pimentel,G.; Barthel,R.V.
HA_A/Egypt/N09407/2010|EPI_ISL_120314|2010_(Month_and_day_unknown)_|_Original|_A_/_H5N1_|	EPI373022	HA	Egypt	2010-Jan-01	A/Egypt/N09407/2010	U.S. Naval Medical Research Unit No.3	Centers for Disease Control and Prevention	Younan, M.; Elassal, E.; ElBadry, M.A.; Naguib, A.;Saied, I.; Kandeel, A.; Cornelius, C.
HA_A/Egypt/N09539/2009|EPI_ISL_74325|2009-09-16_|_E1|_A_/_H5N1_|	EPI255400	HA	Egypt	2009-Sep-16	A/Egypt/N09539/2009		Other Database Import	Elassal,E.M.; Kandeel,A.; Abdelghani,A.S.; Elsayed,N.M.; Gomaa,A.A.; Younan,M.; Earhart,K.C.; Turner,M.; Pimentel,G.; Barthel,R.V.
HA_A/Egypt/N09966/2011|EPI_ISL_120285|2011-09-21_|_E1|_A_/_H5N1_|	EPI372931	HA	Egypt	2011-Sep-21	A/Egypt/N09966/2011	U.S. Naval Medical Research Unit No.3	Centers for Disease Control and Prevention	Younan, M.; Poh, M.K.; Elassal, E.; Simpson, N.; Jones,J.; ElBadry,M.A.; Naguib, A.;Saied, I.; Kandeel,A.; Cornelius, C.
HA_A/Egypt/N10621/2011|EPI_ISL_120290|2011-10-30_|_E1|_A_/_H5N1_|	EPI372963	HA	Egypt	2011-Oct-30	A/Egypt/N10621/2011	U.S. Naval Medical Research Unit No.3	Centers for Disease Control and Prevention	Younan, M.; Poh, M.K.; Elassal, E.; Simpson, N.; Jones,J.; ElBadry,M.A.; Naguib, A.;Saied, I.; Kandeel,A.; Cornelius, C.
HA_A/Egypt/N10954/2010|EPI_ISL_120308|2010_(Month_and_day_unknown)_|_Original|_A_/_H5N1_|	EPI373016	HA	Egypt	2010-Jan-01	A/Egypt/N10954/2010	U.S. Naval Medical Research Unit No.3	Centers for Disease Control and Prevention	Younan, M.; Elassal, E.; ElBadry, M.A.; Naguib, A.;Saied, I.; Kandeel, A.; Cornelius, C.
HA_A/Egypt/N11126/2011|EPI_ISL_120286|2011-12-01_|_E1|_A_/_H5N1_|	EPI372939	HA	Egypt	2011-Dec-01	A/Egypt/N11126/2011	U.S. Naval Medical Research Unit No.3	Centers for Disease Control and Prevention	Younan, M.; Poh, M.K.; Elassal, E.; Simpson, N.; Jones,J.; ElBadry,M.A.; Naguib, A.;Saied, I.; Kandeel,A.; Cornelius, C.
HA_A/Egypt/N11470/2011|EPI_ISL_120288|2011-12-15_|_E1|_A_/_H5N1_|	EPI372947	HA	Egypt	2011-Dec-15	A/Egypt/N11470/2011	U.S. Naval Medical Research Unit No.3	Centers for Disease Control and Prevention	Younan, M.; Poh, M.K.; Elassal, E.; Simpson, N.; Jones,J.; ElBadry,M.A.; Naguib, A.;Saied, I.; Kandeel,A.; Cornelius, C.
HA_A/Egypt/N11981/2009|EPI_ISL_74335|2009-11-22_|_E2|_A_/_H5N1_|	EPI255411	HA	Egypt	2009-Nov-22	A/Egypt/N11981/2009		Other Database Import	Elassal,E.M.; Kandeel,A.; Abdelghani,A.S.; Elsayed,N.M.; Gomaa,A.A.; Younan,M.; Earhart,K.C.; Turner,M.; Pimentel,G.; Barthel,R.V.
HA_A/Egypt/N14976/2011|EPI_ISL_120289|2011-12-21_|_E2|_A_/_H5N1_|	EPI372955	HA	Egypt	2011-Dec-21	A/Egypt/N14976/2011	U.S. Naval Medical Research Unit No.3	Centers for Disease Control and Prevention	Younan, M.; Poh, M.K.; Elassal, E.; Simpson, N.; Jones,J.; ElBadry,M.A.; Naguib, A.;Saied, I.; Kandeel,A.; Cornelius, C.
HA_A/Egypt/N15262/2009|EPI_ISL_74343|2009-12_(Day_unknown)_|_E2|_A_/_H5N1_|	EPI255420	HA	Egypt	2009-Dec-01	A/Egypt/N15262/2009		Other Database Import	Elassal,E.M.; Kandeel,A.; Abdelghani,A.S.; Elsayed,N.M.; Gomaa,A.A.; Younan,M.; Earhart,K.C.; Turner,M.; Pimentel,G.; Barthel,R.V.
HA_A/Egypt/N16789/2010|EPI_ISL_120313|2010_(Month_and_day_unknown)_|_Original|_A_/_H5N1_|	EPI373021	HA	Egypt	2010-Jan-01	A/Egypt/N16789/2010	U.S. Naval Medical Research Unit No.3	Centers for Disease Control and Prevention	Younan, M.; Elassal, E.; ElBadry, M.A.; Naguib, A.;Saied, I.; Kandeel, A.; Cornelius, C.
HA_A/Egypt/N6322/2011|EPI_ISL_120276|2011_(Month_and_day_unknown)_|_E2|_A_/_H5N1_|	EPI372859	HA	Egypt	2011-Jan-01	A/Egypt/N6322/2011	U.S. Naval Medical Research Unit No.3	Centers for Disease Control and Prevention	Younan, M.; Poh, M.K.; Elassal, E.; Simpson, N.; Jones,J.; ElBadry,M.A.; Naguib, A.;Saied, I.; Kandeel,A.; Cornelius, C.
HA_A/Egypt/N6658/2011|EPI_ISL_120277|2011_(Month_and_day_unknown)_|_E2|_A_/_H5N1_|	EPI372867	HA	Egypt	2011-Jan-01	A/Egypt/N6658/2011	U.S. Naval Medical Research Unit No.3	Centers for Disease Control and Prevention	Younan, M.; Poh, M.K.; Elassal, E.; Simpson, N.; Jones,J.; ElBadry,M.A.; Naguib, A.;Saied, I.; Kandeel,A.; Cornelius, C.
HA_A/Egypt/N6774/2011|EPI_ISL_120279|2011_(Month_and_day_unknown)_|_E1|_A_/_H5N1_|	EPI372883	HA	Egypt	2011-Jan-01	A/Egypt/N6774/2011	U.S. Naval Medical Research Unit No.3	Centers for Disease Control and Prevention	Younan, M.; Poh, M.K.; Elassal, E.; Simpson, N.; Jones,J.; ElBadry,M.A.; Naguib, A.;Saied, I.; Kandeel,A.; Cornelius, C.
HA_A/Egypt/N6828/2011|EPI_ISL_120280|2011_(Month_and_day_unknown)_|_E3|_A_/_H5N1_|	EPI372891	HA	Egypt	2011-Jan-01	A/Egypt/N6828/2011	U.S. Naval Medical Research Unit No.3	Centers for Disease Control and Prevention	Younan, M.; Poh, M.K.; Elassal, E.; Simpson, N.; Jones,J.; ElBadry,M.A.; Naguib, A.;Saied, I.; Kandeel,A.; Cornelius, C.
HA_A/Egypt/N7562/2011|EPI_ISL_120282|2011_(Month_and_day_unknown)_|_E3|_A_/_H5N1_|	EPI372907	HA	Egypt	2011-Jan-01	A/Egypt/N7562/2011	U.S. Naval Medical Research Unit No.3	Centers for Disease Control and Prevention	Younan, M.; Poh, M.K.; Elassal, E.; Simpson, N.; Jones,J.; ElBadry,M.A.; Naguib, A.;Saied, I.; Kandeel,A.; Cornelius, C.
HA_A/Egypt/N7592/2011|EPI_ISL_120283|2011_(Month_and_day_unknown)_|_E2|_A_/_H5N1_|	EPI372915	HA	Egypt	2011-Jan-01	A/Egypt/N7592/2011	U.S. Naval Medical Research Unit No.3	Centers for Disease Control and Prevention	Younan, M.; Poh, M.K.; Elassal, E.; Simpson, N.; Jones,J.; ElBadry,M.A.; Naguib, A.;Saied, I.; Kandeel,A.; Cornelius, C.
HA_A/Egypt/N7724/2011|EPI_ISL_120284|2011_(Month_and_day_unknown)_|_E2|_A_/_H5N1_|	EPI372923	HA	Egypt	2011-Jan-01	A/Egypt/N7724/2011	U.S. Naval Medical Research Unit No.3	Centers for Disease Control and Prevention	Younan, M.; Poh, M.K.; Elassal, E.; Simpson, N.; Jones,J.; ElBadry,M.A.; Naguib, A.;Saied, I.; Kandeel,A.; Cornelius, C.
HA_A/England/268/1996|EPI_ISL_952|1996_(Month_and_day_unknown)_|_|_A_/_H7N7_|	EPI4180	HA	United Kingdom	1996-Jan-01	A/England/268/1996		Other Database Import
HA_A/England/AV877/1996|EPI_ISL_68687|1996_(Month_and_day_unknown)_|_|_A_/_H7N7_|	EPI239247	HA	United Kingdom	1996-Jan-01	A/England/AV877/1996		Other Database Import	Kim,L.M.; Scott,M.A.; Suarez,D.L.; Spackman,E.; Swayne,D.E.; Afonso,C.L.
HA_A/Fujian/01/2013|EPI_ISL_141180|2013-04-23_|_E1|_A_/_H7N9_|	EPI447619	HA	China	2013-Apr-23	A/Fujian/01/2013		WHO Chinese National Influenza Center	Wang,Dayan;Gao,Rongbao;Yang,Lei;Zhou,Shumei;Li,Xiyan;Zhou,Jianfang;Zhu,Wenfei;Guo,Junfeng;Li,Xiaodan;Dong,Jie;Huang,Weijuan;Zhang,Ye;Dong,Libo;Zhao,Xiang;Lu,Jian;Lan,Yu;Shu,Yuelong
HA_A/Fujian/09273/2015|EPI_ISL_172828|2015-01-12_|_E1|_A_/_H7N9_|	EPI566131	HA	China	2015-Jan-12	A/Fujian/09273/2015		WHO Chinese National Influenza Center	Wang,Dayan;Gao,Rongbao;Yang,Lei;Chen,Wenbing;Zou,Shumei;Li,Xiyan;Guo,Junfeng;Dong,Jie;Xin,Li;Huang,Weijuan;Zhang,Ye;Bo,Hong;Wei,Hejiang;Zhou,Jianfang;Shu,Yuelong
HA_A/Fujian/1/2005|EPI_ISL_24607|2005-12-12_|_E1|_A_/_H5N1_|	EPI164250	HA	China	2005-Dec-12	A/Fujian/1/2005		WHO Chinese National Influenza Center
HA_A/Fujian/1/2007|EPI_ISL_30605|2007-02-25_|_|_A_/_H5N1_|	EPI181300	HA	China	2007-Feb-25	A/Fujian/1/2007		Other Database Import
HA_A/Fujian/1/2013|EPI_ISL_140881|2013-04-24_|_|_A_/_H7N9_|	EPI446746	HA	China	2013-Apr-24	A/Fujian/1/2013		Other Database Import	Weng,Y.; Zhang,Y.; Xie,J.; Huang,M.; Chen,W.; He,W.; Wu,B.; Wang,J.; Yang,S.; Zheng,K.; Yan,Y.
HA_A/Guangdong/02496/2014|EPI_ISL_172823|2014-11-27_|_E1|_A_/_H7N9_|	EPI566092	HA	China	2014-Nov-27	A/Guangdong/02496/2014		WHO Chinese National Influenza Center	Wang,Dayan;Gao,Rongbao;Yang,Lei;Chen,Wenbing;Zou,Shumei;Li,Xiyan;Guo,Junfeng;Dong,Jie;Xin,Li;Huang,Weijuan;Zhang,Ye;Bo,Hong;Wei,Hejiang;Zhou,Jianfang;Shu,Yuelong
HA_A/Guangdong/03/2013|EPI_ISL_156300|2013-12-15_|_passage_details:_chick_embryo|_A_/_H7N9_|	EPI506218	HA	China	2013-Dec-15	A/Guangdong/03/2013		Other Database Import	Guan,D.; Xiao,H.; Zeng,X.; Wu,J.; Ni,H.; Zhang,X.; Zou,L.; Liang,L.; Ke,C.; Lin,J.; Zhang,Y.
HA_A/Guangdong/04/2013|EPI_ISL_156302|2013-12-16_|_passage_details:_chick_embryo|_A_/_H7N9_|	EPI506225	HA	China	2013-Dec-16	A/Guangdong/04/2013		Other Database Import	Guan,D.; Xiao,H.; Zeng,X.; Wu,J.; Ni,H.; Zhang,X.; Zou,L.; Liang,L.; Ke,C.; Lin,J.; Zhang,Y.
HA_A/Guangdong/05/2013|EPI_ISL_156304|2013-12-17_|_passage_details:_chick_embryo|_A_/_H7N9_|	EPI506233	HA	China	2013-Dec-17	A/Guangdong/05/2013		Other Database Import	Guan,D.; Xiao,H.; Zeng,X.; Wu,J.; Ni,H.; Zhang,X.; Zou,L.; Liang,L.; Ke,C.; Lin,J.; Zhang,Y.
HA_A/Guangdong/1/2006|EPI_ISL_30606|2006-03-04_|_|_A_/_H5N1_|	EPI181301	HA	China	2006-Mar-04	A/Guangdong/1/2006		Other Database Import
HA_A/Guangdong/1/2008|EPI_ISL_73306|2008-02-16_|_E2|_A_/_H5N1_|	EPI280060	HA	China	2008-Feb-16	A/Guangdong/1/2008	WHO Chinese National Influenza Center	WHO Chinese National Influenza Center	Lan,Yu; Dong,Libo; Li,Zi; Li,Xiyan; Zhao,Xiang; Cheng,Yanhui; Tan,minju; Yang,Lei; Zou,Shumei; Wen,Leying; Wang,Dayan; Li,Dexin; Shu,Yuelong
HA_A/Guangdong/1/2013|EPI_ISL_148417|2013-08-10_|_|_A_/_H7N9_|	EPI476697	HA	China	2013-Aug-10	A/Guangdong/1/2013		Other Database Import	Guan,W.; Li,X.; Zhang,X.; Ni,H.; Ke,C.; Yang,Z.; Ding,G.; He,J.; Pan,S.; Huang,J.; Lin,J.; Wu,S.; Zheng,K.; Li,R.; Wang,Y.; Lin,Y.; Chen,L.; Zhou,R.; Li,Y.; Chen,R.; Zhang,Y.; Zhong,N.
HA_A/Guangdong/15SF010/2015|EPI_ISL_172817|2015-01-06_|_E1|_A_/_H7N9_|	EPI566044	HA	China	2015-Jan-06	A/Guangdong/15SF010/2015		WHO Chinese National Influenza Center	Wang,Dayan;Gao,Rongbao;Yang,Lei;Chen,Wenbing;Zou,Shumei;Li,Xiyan;Guo,Junfeng;Dong,Jie;Xin,Li;Huang,Weijuan;Zhang,Ye;Bo,Hong;Wei,Hejiang;Zhou,Jianfang;Shu,Yuelong
HA_A/Guangdong/15SF018/2015|EPI_ISL_172816|2015-01-12_|_E1|_A_/_H7N9_|	EPI566036	HA	China	2015-Jan-12	A/Guangdong/15SF018/2015		WHO Chinese National Influenza Center	Wang,Dayan;Gao,Rongbao;Yang,Lei;Chen,Wenbing;Zou,Shumei;Li,Xiyan;Guo,Junfeng;Dong,Jie;Xin,Li;Huang,Weijuan;Zhang,Ye;Bo,Hong;Wei,Hejiang;Zhou,Jianfang;Shu,Yuelong
HA_A/Guangdong/2/2006|EPI_ISL_73299|2006-06-03_|_E2|_A_/_H5N1_|	EPI280025	HA	China	2006-Jun-03	A/Guangdong/2/2006	WHO Chinese National Influenza Center	WHO Chinese National Influenza Center	Lan,Yu; Dong,Libo; Li,Zi; Li,Xiyan; Zhao,Xiang; Cheng,Yanhui; Tan,minju; Yang,Lei; Zou,Shumei; Wen,Leying; Wang,Dayan; Li,Dexin; Shu,Yuelong
HA_A/Guangdong/2/2013|EPI_ISL_153723|2013_(Month_and_day_unknown)_|_|_A_/_H7N9_|	EPI499628	HA	China	2013-Jan-01	A/Guangdong/2/2013		Other Database Import	Zeng,X.; Guan,D.; Wu,J.; Ni,H.; Zhang,X.; Zou,L.; Liang,L.; Ke,C.; Lin,J.
HA_A/Guangxi/1/2005|EPI_ISL_10060|2005_(Month_and_day_unknown)_|_|_A_/_H5N1_|	EPI275462	HA	China	2005-Jan-01	A/Guangxi/1/2005		Other Database Import	Li,Y.; Shi,J.; Zhong,G.; Deng,G.; Tian,G.; Ge,J.; Zeng,X.; Song,J.; Zhao,D.; Liu,L.; Jiang,Y.; Guan,Y.; Bu,Z.; Chen,H.
HA_A/Guangxi/1/2008|EPI_ISL_73305|2008-02-12_|_E2|_A_/_H5N1_|	EPI280053	HA	China	2008-Feb-12	A/Guangxi/1/2008	WHO Chinese National Influenza Center	WHO Chinese National Influenza Center	Lan,Yu; Dong,Libo; Li,Zi; Li,Xiyan; Zhao,Xiang; Cheng,Yanhui; Tan,minju; Yang,Lei; Zou,Shumei; Wen,Leying; Wang,Dayan; Li,Dexin; Shu,Yuelong
HA_A/Guangxi/1/2009|EPI_ISL_29508|2009-01-24_|_E1|_A_/_H5N1_|	EPI176348	HA	China	2009-Jan-24	A/Guangxi/1/2009		WHO Chinese National Influenza Center
HA_A/Guangzhou/1/2014|EPI_ISL_157151|2014-01-26_|_passage_details:_E1|_A_/_H7N9_|	EPI508779	HA	China	2014-Jan-26	A/Guangzhou/1/2014		Other Database Import	Xiao,X.; Li,K.; Chen,Z.
HA_A/Guangzhou/2/2014|EPI_ISL_157152|2014-01-26_|_passage_details:_E1|_A_/_H7N9_|	EPI508780	HA	China	2014-Jan-26	A/Guangzhou/2/2014		Other Database Import	Xiao,X.; Li,K.; Chen,Z.
HA_A/Guangzhou/39715/2014|EPI_ISL_175335|2014-12-11_|_passage_details:_E1|_A_/_H5N6_|	EPI593889	HA	China	2014-Dec-11	A/Guangzhou/39715/2014		Other Database Import	Li,K.; Liu,H.; Di,B.; Li,T.
HA_A/Guizhou/01502/2014|EPI_ISL_157771|2014-01-08_|_E1|_A_/_H7N9_|	EPI510157	HA	China	2014-Jan-08	A/Guizhou/01502/2014		WHO Chinese National Influenza Center
HA_A/Guizhou/03240/2015|EPI_ISL_172822|2015-01-09_|_E1|_A_/_H7N9_|	EPI566084	HA	China	2015-Jan-09	A/Guizhou/03240/2015		WHO Chinese National Influenza Center	Wang,Dayan;Gao,Rongbao;Yang,Lei;Chen,Wenbing;Zou,Shumei;Li,Xiyan;Guo,Junfeng;Dong,Jie;Xin,Li;Huang,Weijuan;Zhang,Ye;Bo,Hong;Wei,Hejiang;Zhou,Jianfang;Shu,Yuelong
HA_A/Guizhou/1/2009|EPI_ISL_73309|2009-01-15_|_E2|_A_/_H5N1_|	EPI280081	HA	China	2009-Jan-15	A/Guizhou/1/2009	WHO Chinese National Influenza Center	WHO Chinese National Influenza Center	Lan,Yu; Dong,Libo; Li,Zi; Li,Xiyan; Zhao,Xiang; Cheng,Yanhui; Tan,minju; Yang,Lei; Zou,Shumei; Wen,Leying; Wang,Dayan; Li,Dexin; Shu,Yuelong
HA_A/Guizhou/1/2012|EPI_ISL_102993|2012-01-22_|_E1|_A_/_H5N1_|	EPI352222	HA	China	2012-Jan-22	A/Guizhou/1/2012		WHO Chinese National Influenza Center
HA_A/Guizhou/2/2013|EPI_ISL_135217|2013-02-09_|_E1/E1|_A_/_H5N1_|	EPI420391	HA	China	2013-Feb-09	A/Guizhou/2/2013	WHO Chinese National Influenza Center	China National Influenza Centre
HA_A/Hangzhou/1/2013|EPI_ISL_138977|2013-03-24_|_c1|_A_/_H7N9_|	EPI440095	HA	China	2013-Mar-24	A/Hangzhou/1/2013	Hangzhou Center for Disease Control and Prevention	Hangzhou Center for Disease Control and Prevention	Li,J; Sun,YX; Pu,XY; Yu,XF; Chen,QJ; Kou,Y; Ding,SJ; Zhou,YY; Pan,JC
HA_A/Hangzhou/10-1/2014|EPI_ISL_157592|2014-01-13_|_|_A_/_H7N9_|	EPI509669	HA	China	2014-Jan-13	A/Hangzhou/10-1/2014	Hangzhou Center for Disease Control and Prevention	Hangzhou Center for Disease Control and Prevention	Li, J.; Kou, Y.; Yu, X.F.; Pu, X.Y.; Pan, J.C.
HA_A/Hangzhou/112/2014|EPI_ISL_164006|2014-02-09_|_Original|_A_/_H7N9_|	EPI535195	HA	China	2014-Feb-09	A/Hangzhou/112/2014	Hangzhou Center for Disease Control and Prevention	Hangzhou Center for Disease Control and Prevention	Pu,XY;Li,J;Yu,XF;Kou,Y;Zhou,YY;Qian,X;Pan,JC
HA_A/Hangzhou/118/2014|EPI_ISL_164007|2014-02-10_|_Original|_A_/_H7N9_|	EPI535203	HA	China	2014-Feb-10	A/Hangzhou/118/2014	Hangzhou Center for Disease Control and Prevention	Hangzhou Center for Disease Control and Prevention	Pu,XY;Li,J;Yu,XF;Kou,Y;Zhou,YY;Qian,X;Pan,JC
HA_A/Hangzhou/17-1/2014|EPI_ISL_157594|2014-01-18_|_|_A_/_H7N9_|	EPI509672	HA	China	2014-Jan-18	A/Hangzhou/17-1/2014	Hangzhou Center for Disease Control and Prevention	Hangzhou Center for Disease Control and Prevention	Li, J.; Kou, Y.; Yu, X.F.; Pu, X.Y.; Pan, J.C.
HA_A/Hangzhou/19/2014|EPI_ISL_163997|2014-01-18_|_Original|_A_/_H7N9_|	EPI535123	HA	China	2014-Jan-18	A/Hangzhou/19/2014	Hangzhou Center for Disease Control and Prevention	Hangzhou Center for Disease Control and Prevention	Pu,XY;Li,J;Yu,XF;Kou,Y;Zhou,YY;Qian,X;Pan,JC
HA_A/Hangzhou/2/2013|EPI_ISL_139498|2013-03-25_|_|_A_/_H7N9_|	EPI442710	HA	China	2013-Mar-25	A/Hangzhou/2/2013	Hangzhou Center for Disease Control and Prevention	Hangzhou Center for Disease Control and Prevention	Jing-Cao, Pan
HA_A/Hangzhou/3/2013|EPI_ISL_139499|2013-04-02_|_|_A_/_H7N9_|	EPI442713	HA	China	2013-Apr-02	A/Hangzhou/3/2013	Hangzhou Center for Disease Control and Prevention	Hangzhou Center for Disease Control and Prevention	Jing-Cao, Pan
HA_A/Hangzhou/30/2014|EPI_ISL_163999|2014-01-20_|_Original|_A_/_H7N9_|	EPI535139	HA	China	2014-Jan-20	A/Hangzhou/30/2014	Hangzhou Center for Disease Control and Prevention	Hangzhou Center for Disease Control and Prevention	Pu,XY;Li,J;Yu,XF;Kou,Y;Zhou,YY;Qian,X;Pan,JC
HA_A/Hangzhou/35/2014|EPI_ISL_164000|2014-01-23_|_Original|_A_/_H7N9_|	EPI535147	HA	China	2014-Jan-23	A/Hangzhou/35/2014	Hangzhou Center for Disease Control and Prevention	Hangzhou Center for Disease Control and Prevention	Pu,XY;Li,J;Yu,XF;Kou,Y;Zhou,YY;Qian,X;Pan,JC
HA_A/Hangzhou/38/2014|EPI_ISL_164001|2014-01-23_|_Original|_A_/_H7N9_|	EPI535155	HA	China	2014-Jan-23	A/Hangzhou/38/2014	Hangzhou Center for Disease Control and Prevention	Hangzhou Center for Disease Control and Prevention	Pu,XY;Li,J;Yu,XF;Kou,Y;Zhou,YY;Qian,X;Pan,JC
HA_A/Hangzhou/39/2014|EPI_ISL_164002|2014-01-23_|_Original|_A_/_H7N9_|	EPI535163	HA	China	2014-Jan-23	A/Hangzhou/39/2014	Hangzhou Center for Disease Control and Prevention	Hangzhou Center for Disease Control and Prevention	Pu,XY;Li,J;Yu,XF;Kou,Y;Zhou,YY;Qian,X;Pan,JC
HA_A/Hangzhou/40/2014|EPI_ISL_164003|2014-01-24_|_Original|_A_/_H7N9_|	EPI535171	HA	China	2014-Jan-24	A/Hangzhou/40/2014	Hangzhou Center for Disease Control and Prevention	Hangzhou Center for Disease Control and Prevention	Pu,XY;Li,J;Yu,XF;Kou,Y;Zhou,YY;Qian,X;Pan,JC
HA_A/Hangzhou/49/2014|EPI_ISL_164004|2014-01-29_|_Original|_A_/_H7N9_|	EPI535179	HA	China	2014-Jan-29	A/Hangzhou/49/2014	Hangzhou Center for Disease Control and Prevention	Hangzhou Center for Disease Control and Prevention	Pu,XY;Li,J;Yu,XF;Kou,Y;Zhou,YY;Qian,X;Pan,JC
HA_A/Hanoi/30408/2005|EPI_ISL_295|2005_(Month_and_day_unknown)_|_|_A_/_H5N1_|	EPI1258	HA	Vietnam	2005-Jan-01	A/Hanoi/30408/2005		Other Database Import
HA_A/Hawaii/03/2012|EPI_ISL_123211|2012-07-12_|_Original|_A_/_H3N2_|	EPI381873	HA	United States	2012-Jul-12	A/Hawaii/03/2012	State of Hawaii Department of Health	Centers for Disease Control and Prevention
HA_A/Henan/01/2013|EPI_ISL_141178|2013-04-16_|_E1|_A_/_H7N9_|	EPI447617	HA	China	2013-Apr-16	A/Henan/01/2013		WHO Chinese National Influenza Center	Wang,Dayan;Gao,Rongbao;Yang,Lei;Zhou,Shumei;Li,Xiyan;Zhou,Jianfang;Zhu,Wenfei;Guo,Junfeng;Li,Xiaodan;Dong,Jie;Huang,Weijuan;Zhang,Ye;Dong,Libo;Zhao,Xiang;Lu,Jian;Lan,Yu;Shu,Yuelong
HA_A/HK/212/03|EPI_ISL_3842|2003_(Month_and_day_unknown)_|_|_A_/_H5N1_|	EPI20506	HA	Hong Kong (SAR)	2003-Jan-01	A/HK/212/03		Other Database Import
HA_A/Hong_Kong/1073/99|EPI_ISL_140|1999_(Month_and_day_unknown)_|_|_A_/_H9N2_|_92	EPI451	HA	Hong Kong (SAR)	1999-Jan-01	A/Hong Kong/1073/99		Other Database Import
HA_A/Hong_Kong/1074/1997|EPI_ISL_68651|1997_(Month_and_day_unknown)_|_|_A_/_H9N2_|	EPI239022	HA	Hong Kong (SAR)	1997-Jan-01	A/Hong Kong/1074/1997		Other Database Import	Kim,L.M.; Scott,M.A.; Suarez,D.L.; Spackman,E.; Swayne,D.E.; Afonso,C.L.
HA_A/Hong_Kong/1074/99|EPI_ISL_68685|1997_(Month_and_day_unknown)_|_|_A_/_H5N1_|	EPI242779	HA	Hong Kong (SAR)	1997-Jan-01	A/Hong Kong/1074/99		Other Database Import	Lin,Y.
HA_A/Hong_Kong/156/97|EPI_ISL_954|1997_(Month_and_day_unknown)_|_|_A_/_H5N1_|	EPI4329	HA	Hong Kong (SAR)	1997-Jan-01	A/Hong Kong/156/97		Other Database Import
HA_A/Hong_Kong/1774/99|EPI_ISL_2466|1999_(Month_and_day_unknown)_|_|_A_/_H3N2_|	EPI11611	HA	China	1999-Jan-01	A/Hong Kong/1774/99		Other Database Import
HA_A/Hong_Kong/213/2003|EPI_ISL_21099|2003_(Month_and_day_unknown)_|_|_A_/_H5N1_|	EPI116501	HA	China	2003-Jan-01	A/Hong Kong/213/2003		Other Database Import
HA_A/Hong_Kong/2212982/2014|EPI_ISL_154553|2014-01-28_|_Original|_A_/_H7N9_|	EPI502373	HA	Hong Kong (SAR)	2014-Jan-28	A/Hong Kong/2212982/2014	Public Health Laboratory Services Branch, Centre for Health Protection	Public Health Laboratory Services Branch, Centre for Health Protection	Mak,G.C.; Cheng,P.K.C.; Lo,J.Y.C.
HA_A/Hong_Kong/2550/2015|EPI_ISL_170981|2015-01-23_|_MDCK|_A_/_H7N9_|	EPI559417	HA	Hong Kong (SAR)	2015-Jan-23	A/Hong Kong/2550/2015	Public Health Laboratory Services Branch, Centre for Health Protection	Public Health Laboratory Services Branch, Centre for Health Protection	Mak,G.C.; Cheng,P.K.C.; Lo,J.Y.C.
HA_A/Hong_Kong/308/2014|EPI_ISL_153064|2013-12-28_|_MDCK|_A_/_H9N2_|	EPI498037	HA	Hong Kong (SAR)	2013-Dec-28	A/Hong Kong/308/2014	Public Health Laboratory Services Branch, Centre for Health Protection	Public Health Laboratory Services Branch, Centre for Health Protection	Mak,G.C.; Cheng,P.K.C.; Lo,J.Y.C.
HA_A/Hong_Kong/3263/2014|EPI_ISL_156471|2014-02-12_|_MDCK|_A_/_H7N9_|	EPI507087	HA	Hong Kong (SAR)	2014-Feb-12	A/Hong Kong/3263/2014	Public Health Laboratory Services Branch, Centre for Health Protection	Public Health Laboratory Services Branch, Centre for Health Protection	Mak,G.C.; Cheng,P.K.C.; Lo,J.Y.C.
HA_A/Hong_Kong/33982/2009|EPI_ISL_146706|2009_(Month_and_day_unknown)_|_passaged_4_times_in_MDCK_cells_and_1_time_in_eggs|_A_/_H9N2_|	EPI470900	HA	Hong Kong (SAR)	2009-Sep-01	A/Hong Kong/33982/2009		Other Database Import	Baranovich,T.; Marathe,B.M.; Bridges,O.; Burnham,A.; Carey,D.; Cline,T.D.; Crumpton,J.-C.; DeBeauchamp,J.; Duan,S.; Ducatez,M.; Elhabesh,H.; Fabrizio,T.; Forrest,H.; Franks,J.; Freiden,P.; Jeevan,T.; Jones,J.; Bryan,K.S.; Erik,K.A.; Lisa,K.A.; Kocer,Z.A.; Little,B.; McLaren,L.; Meliopoulos,V.A.; O&apos;Brien,K.; Oguin,T.; Oshansky,C.M.; Rubrum,A.; Sanders,C.J.; Seiler,P.; Seufzer,B.; Shanmuganath…
HA_A/Hong_Kong/378.1/2001|EPI_ISL_67998|2001_(Month_and_day_unknown)_|_|_A_/_H5N1_|	EPI236561	HA	Hong Kong (SAR)	2001-Jan-01	A/Hong Kong/378.1/2001		Other Database Import	Kim,L.M.; Scott,M.A.; Suarez,D.L.; Spackman,E.; Swayne,D.E.; Afonso,C.L.
HA_A/Hong_Kong/4495/2014|EPI_ISL_157702|2014-03-01_|_MDCK|_A_/_H7N9_|	EPI509880	HA	Hong Kong (SAR)	2014-Mar-01	A/Hong Kong/4495/2014	Public Health Laboratory Services Branch, Centre for Health Protection	Public Health Laboratory Services Branch, Centre for Health Protection	Mak,G.C.; Cheng,P.K.C.; Lo,J.Y.C.
HA_A/Hong_Kong/470129/2013|EPI_ISL_157487|2013-11-30_|_|_A_/_H7N9_|	EPI509507	HA	Hong Kong (SAR)	2013-Nov-30	A/Hong Kong/470129/2013		Other Database Import	Kai-Wang To,K.; Song,W.; Lau,S.Y.; Que,T.L.; Lung,D.C.; Fan-Ngai Hung,I.; Chen,H.; Yuen,K.Y.; To,K.K.W.; Lau,S.-Y.; Que,T.-L.; Chan,J.F.W.; Chan,K.-H.; Yuen,K.-Y.
HA_A/Hong_Kong/481/97|EPI_ISL_963|1997_(Month_and_day_unknown)_|_|_A_/_H5N1_|	EPI4347	HA	Hong Kong (SAR)	1997-Jan-01	A/Hong Kong/481/97		Other Database Import
HA_A/Hong_Kong/482/97|EPI_ISL_965|1997_(Month_and_day_unknown)_|_|_A_/_H5N1_|	EPI4351	HA	Hong Kong (SAR)	1997-Jan-01	A/Hong Kong/482/97		Other Database Import
HA_A/Hong_Kong/483/1997|EPI_ISL_964|1997_(Month_and_day_unknown)_|_|_A_/_H5N1_|	EPI4349	HA	Hong Kong (SAR)	1997-Jan-01	A/Hong Kong/483/1997		Other Database Import	Kim,L.M.; Scott,M.A.; Suarez,D.L.; Spackman,E.; Swayne,D.E.; Afonso,C.L.
HA_A/Hong_Kong/485/1997|EPI_ISL_68652|1997_(Month_and_day_unknown)_|_|_A_/_H5N1_|	EPI239031	HA	Hong Kong (SAR)	1997-Jan-01	A/Hong Kong/485/1997		Other Database Import	Kim,L.M.; Scott,M.A.; Suarez,D.L.; Spackman,E.; Swayne,D.E.; Afonso,C.L.
HA_A/Hong_Kong/486/97|EPI_ISL_1112|1997_(Month_and_day_unknown)_|_|_A_/_H5N1_|	EPI4843	HA	Hong Kong (SAR)	1997-Jan-01	A/Hong Kong/486/97		Other Database Import
HA_A/Hong_Kong/488/97|EPI_ISL_1186|1997_(Month_and_day_unknown)_|_|_A_/_H5N1_|	EPI5487	HA	Hong Kong (SAR)	1997-Jan-01	A/Hong Kong/488/97		Other Database Import
HA_A/Hong_Kong/491/97|EPI_ISL_1191|1997_(Month_and_day_unknown)_|_|_A_/_H5N1_|	EPI5497	HA	Hong Kong (SAR)	1997-Jan-01	A/Hong Kong/491/97		Other Database Import
HA_A/Hong_Kong/503/97|EPI_ISL_1192|1997_(Month_and_day_unknown)_|_|_A_/_H5N1_|	EPI5501	HA	Hong Kong (SAR)	1997-Jan-01	A/Hong Kong/503/97		Other Database Import
HA_A/Hong_Kong/507/97|EPI_ISL_1187|1997_(Month_and_day_unknown)_|_|_A_/_H5N1_|	EPI5493	HA	Hong Kong (SAR)	1997-Jan-01	A/Hong Kong/507/97		Other Database Import
HA_A/Hong_Kong/514/97|EPI_ISL_1194|1997_(Month_and_day_unknown)_|_|_A_/_H5N1_|	EPI5507	HA	Hong Kong (SAR)	1997-Jan-01	A/Hong Kong/514/97		Other Database Import
HA_A/Hong_Kong/516/97|EPI_ISL_1188|1997_(Month_and_day_unknown)_|_|_A_/_H5N1_|	EPI5489	HA	Hong Kong (SAR)	1997-Jan-01	A/Hong Kong/516/97		Other Database Import
HA_A/Hong_Kong/532/1997|EPI_ISL_1193|1997_(Month_and_day_unknown)_|_|_A_/_H5N1_|	EPI5503	HA	Hong Kong (SAR)	1997-Jan-01	A/Hong Kong/532/1997		Other Database Import
HA_A/Hong_Kong/538/97|EPI_ISL_1190|1997_(Month_and_day_unknown)_|_|_A_/_H5N1_|	EPI5491	HA	Hong Kong (SAR)	1997-Jan-01	A/Hong Kong/538/97		Other Database Import
HA_A/Hong_Kong/542/97|EPI_ISL_1195|1997_(Month_and_day_unknown)_|_|_A_/_H5N1_|	EPI5499	HA	Hong Kong (SAR)	1997-Jan-01	A/Hong Kong/542/97		Other Database Import
HA_A/Hong_Kong/5581/2014|EPI_ISL_159477|2014-04-03_|_MDCK|_A_/_H7N9_|	EPI516598	HA	Hong Kong (SAR)	2014-Apr-03	A/Hong Kong/5581/2014	Public Health Laboratory Services Branch, Centre for Health Protection	Public Health Laboratory Services Branch, Centre for Health Protection	Mak,G.C.; Cheng,P.K.C.; Lo,J.Y.C.
HA_A/Hong_Kong/5731/2014|EPI_ISL_160290|2014-04-08_|_MDCK|_A_/_H7N9_|	EPI520864	HA	Hong Kong (SAR)	2014-Apr-08	A/Hong Kong/5731/2014	Public Health Laboratory Services Branch, Centre for Health Protection	Public Health Laboratory Services Branch, Centre for Health Protection	Mak,G.C.; Cheng,P.K.C.; Lo,J.Y.C.
HA_A/Hong_Kong/5923/2012|EPI_ISL_121190|2012-05-28_|_MDCK|_A_/_H5N1_|	EPI375432	HA	Hong Kong (SAR)	2012-May-28	A/Hong Kong/5923/2012	Public Health Laboratory Services Branch, Centre for Health Protection	Public Health Laboratory Services Branch, Centre for Health Protection	Mak,G.C.; Cheng,P.K.C.; Lo,J.Y.C.
HA_A/Hong_Kong/5942/2013|EPI_ISL_151417|2013-11-30_|_MDCK|_A_/_H7N9_|	EPI490882	HA	Hong Kong (SAR)	2013-Nov-30	A/Hong Kong/5942/2013	Public Health Laboratory Services Branch, Centre for Health Protection	Public Health Laboratory Services Branch, Centre for Health Protection	Mak,G.C.; Cheng,P.K.C.; Lo,J.Y.C.
HA_A/Hong_Kong/69955/2008|EPI_ISL_146730|2008_(Month_and_day_unknown)_|_|_A_/_H9N2_|	EPI470960	HA	Hong Kong (SAR)	2008-Sep-01	A/Hong Kong/69955/2008		Other Database Import	Baranovich,T.; Marathe,B.M.; Bridges,O.; Burnham,A.; Carey,D.; Cline,T.D.; Crumpton,J.-C.; DeBeauchamp,J.; Duan,S.; Ducatez,M.; Elhabesh,H.; Fabrizio,T.; Forrest,H.; Franks,J.; Freiden,P.; Jeevan,T.; Jones,J.; Bryan,K.S.; Erik,K.A.; Lisa,K.A.; Kocer,Z.A.; Little,B.; McLaren,L.; Meliopoulos,V.A.; O&apos;Brien,K.; Oguin,T.; Oshansky,C.M.; Rubrum,A.; Sanders,C.J.; Seiler,P.; Seufzer,B.; Shanmuganath…
HA_A/Hong_Kong/734/2014|EPI_ISL_153338|2014-01-07_|_MDCK|_A_/_H7N9_|	EPI498800	HA	Hong Kong (SAR)	2014-Jan-07	A/Hong Kong/734/2014	Public Health Laboratory Services Branch, Centre for Health Protection	Public Health Laboratory Services Branch, Centre for Health Protection	Mak,G.C.; Cheng,P.K.C.; Lo,J.Y.C.
HA_A/Hong_Kong/8113530/2014|EPI_ISL_157703|2014-03-17_|_Original|_A_/_H7N9_|	EPI509888	HA	Hong Kong (SAR)	2014-Mar-17	A/Hong Kong/8113530/2014	Public Health Laboratory Services Branch, Centre for Health Protection	Public Health Laboratory Services Branch, Centre for Health Protection	Mak,G.C.; Cheng,P.K.C.; Lo,J.Y.C.
HA_A/Hong_Kong/8122430/2014|EPI_ISL_159478|2014-04-13_|_Original|_A_/_H7N9_|	EPI516606	HA	Hong Kong (SAR)	2014-Apr-13	A/Hong Kong/8122430/2014	Public Health Laboratory Services Branch, Centre for Health Protection	Public Health Laboratory Services Branch, Centre for Health Protection	Mak,G.C.; Cheng,P.K.C.; Lo,J.Y.C.
HA_A/Hong_Kong/8130773/2015|EPI_ISL_173033|2015-02-22_|_Original|_A_/_H7N9_|	EPI566672	HA	Hong Kong (SAR)	2015-Feb-22	A/Hong Kong/8130773/2015	Public Health Laboratory Services Branch, Centre for Health Protection	Public Health Laboratory Services Branch, Centre for Health Protection	Mak,G.C.; Lo,J.Y.C.
HA_A/Hong_Kong/8194273/2014|EPI_ISL_169442|2014-12-25_|_Original|_A_/_H7N9_|	EPI553470	HA	Hong Kong (SAR)	2014-Dec-25	A/Hong Kong/8194273/2014	Public Health Laboratory Services Branch, Centre for Health Protection	Public Health Laboratory Services Branch, Centre for Health Protection	Mak,G.C.; Lo,J.Y.C.
HA_A/Hong_Kong/97/98|EPI_ISL_1189|1998_(Month_and_day_unknown)_|_|_A_/_H5N1_|	EPI5495	HA	Hong Kong (SAR)	1998-Jan-01	A/Hong Kong/97/98		Other Database Import
HA_A/Hubei/1/2006|EPI_ISL_79680|2006-04-01_|_E2|_A_/_H5N1_|	EPI280120	HA	China	2006-Apr-01	A/Hubei/1/2006	WHO Chinese National Influenza Center	WHO Chinese National Influenza Center	Lan,Yu,Dong,Libo,Li,Zi,Li,Xiyan,Zhao,Xiang,Cheng,Yanhui,Tan,minju,Yang,Lei,Zou,Shumei,Wen,Leying,Wang,Dayan,Li,Dexin,Shu,Yuelong
HA_A/Hubei/1/2010|EPI_ISL_76081|2010-06-01_|_E2|_A_/_H5N1_|	EPI267032	HA	China	2010-Jun-01	A/Hubei/1/2010		WHO Chinese National Influenza Center	Yu Lan,Wei Wang,Shumei Zou,Zi Li,Leying Wen,Xiaodan Li,Libo Dong,Dexin Li,Yuelong Shu
HA_A/Huizhou/01/2013|EPI_ISL_154827|2013-08-08_|_passage_details:_chick_embryo|_A_/_H7N9_|	EPI503499	HA	China	2013-Aug-08	A/Huizhou/01/2013		Other Database Import	Guan,D.; Zhang,X.; Zou,L.; Wu,J.; Xiao,H.; Ni,H.; Liang,L.; Zeng,X.; Ke,C.
HA_A/Hunan/01/2013|EPI_ISL_141182|2013-04-24_|_E1|_A_/_H7N9_|	EPI447621	HA	China	2013-Apr-24	A/Hunan/01/2013		WHO Chinese National Influenza Center	Wang,Dayan;Gao,Rongbao;Yang,Lei;Zhou,Shumei;Li,Xiyan;Zhou,Jianfang;Zhu,Wenfei;Guo,Junfeng;Li,Xiaodan;Dong,Jie;Huang,Weijuan;Zhang,Ye;Dong,Libo;Zhao,Xiang;Lu,Jian;Lan,Yu;Shu,Yuelong
HA_A/HuNan/01/2014|EPI_ISL_176912|2014-01-01_|_|_A_/_H3N2_|	EPI580916	HA	China	2014-Jan-01	A/HuNan/01/2014		Other Database Import	Cai,W.
HA_A/Hunan/02/2013|EPI_ISL_141183|2013-04-25_|_E1|_A_/_H7N9_|	EPI447622	HA	China	2013-Apr-25	A/Hunan/02/2013		WHO Chinese National Influenza Center	Wang,Dayan;Gao,Rongbao;Yang,Lei;Zhou,Shumei;Li,Xiyan;Zhou,Jianfang;Zhu,Wenfei;Guo,Junfeng;Li,Xiaodan;Dong,Jie;Huang,Weijuan;Zhang,Ye;Dong,Libo;Zhao,Xiang;Lu,Jian;Lan,Yu;Shu,Yuelong
HA_A/Hunan/1/2006|EPI_ISL_30601|2006-02-04_|_|_A_/_H5N1_|	EPI181296	HA	China	2006-Feb-04	A/Hunan/1/2006		Other Database Import
HA_A/Hunan/1/2008|EPI_ISL_73303|2008-01-16_|_E2|_A_/_H5N1_|	EPI280046	HA	China	2008-Jan-16	A/Hunan/1/2008	WHO Chinese National Influenza Center	WHO Chinese National Influenza Center	Lan,Yu; Dong,Libo; Li,Zi; Li,Xiyan; Zhao,Xiang; Cheng,Yanhui; Tan,minju; Yang,Lei; Zou,Shumei; Wen,Leying; Wang,Dayan; Li,Dexin; Shu,Yuelong
HA_A/Hunan/1/2009|EPI_ISL_79686|2009-01-08_|_E3|_A_/_H5N1_|	EPI280168	HA	China	2009-Jan-08	A/Hunan/1/2009	WHO Chinese National Influenza Center	WHO Chinese National Influenza Center	Lan,Yu,Dong,Libo,Li,Zi,Li,Xiyan,Zhao,Xiang,Cheng,Yanhui,Tan,minju,Yang,Lei,Zou,Shumei,Wen,Leying,Wang,Dayan,Li,Dexin,Shu,Yuelong
HA_A/Hunan/2/2009|EPI_ISL_79687|2009-01-23_|_E2|_A_/_H5N1_|	EPI280176	HA	China	2009-Jan-23	A/Hunan/2/2009	WHO Chinese National Influenza Center	WHO Chinese National Influenza Center	Lan,Yu,Dong,Libo,Li,Zi,Li,Xiyan,Zhao,Xiang,Cheng,Yanhui,Tan,minju,Yang,Lei,Zou,Shumei,Wen,Leying,Wang,Dayan,Li,Dexin,Shu,Yuelong
HA_A/Illinois/03/2013|EPI_ISL_145067|2013-07-29_|_Original|_A_/_H3N2_|	EPI465365	HA	United States	2013-Jul-29	A/Illinois/03/2013	Illinois Department of Public Health-Chicago	Centers for Disease Control and Prevention
HA_A/Illinois/09/2007|EPI_ISL_149431|2007-09-01_|_C3|_A_/_H1N1_|_unknown	EPI482788	HA	United States	2007-Sep-01	A/Illinois/09/2007	Illinois Department of Public Health-Chicago	Centers for Disease Control and Prevention
HA_A/Illinois/11/2012|EPI_ISL_129021|2012-08-14_|_C1|_A_/_H3N2_|	EPI397906	HA	United States	2012-Aug-14	A/Illinois/11/2012	Illinois Department of Public Health-Springfield	Centers for Disease Control and Prevention
HA_A/Indiana/01/1994|EPI_ISL_83209|1994-08-22_|_X|_A_/_H1N1_|_unknown	EPI291672	HA	United States	1994-Aug-22	A/Indiana/01/1994	Indiana State Department of Health Laboratories	Centers for Disease Control and Prevention
HA_A/Indiana/04/2013|EPI_ISL_144697|2013-06-20_|_C1|_A_/_H3N2_|	EPI464503	HA	United States	2013-Jun-20	A/Indiana/04/2013	Indiana State Department of Health Laboratories	Centers for Disease Control and Prevention
HA_A/Indiana/05/1995|EPI_ISL_83210|1995-07-27_|_X|_A_/_H1N1_|_unknown	EPI291680	HA	United States	1995-Jul-27	A/Indiana/05/1995	Indiana State Department of Health Laboratories	Centers for Disease Control and Prevention
HA_A/Indiana/05/2013|EPI_ISL_144696|2013-06-21_|_C1|_A_/_H3N2_|	EPI464500	HA	United States	2013-Jun-21	A/Indiana/05/2013	Indiana State Department of Health Laboratories	Centers for Disease Control and Prevention
HA_A/Indiana/06/2013|EPI_ISL_143973|2013-06-23_|_Original|_A_/_H3N2_|	EPI461874	HA	United States	2013-Jun-23	A/Indiana/06/2013	Indiana State Department of Health Laboratories	Centers for Disease Control and Prevention
HA_A/Indiana/07/2012|EPI_ISL_122344|2012-07-16_|_Original|_A_/_H3N2_|	EPI378502	HA	United States	2012-Jul-16	A/Indiana/07/2012	Indiana State Department of Health Laboratories	Centers for Disease Control and Prevention
HA_A/Indiana/07/2013|EPI_ISL_143661|2013-06-23_|_Original|_A_/_H3N2_|	EPI460760	HA	United States	2013-Jun-23	A/Indiana/07/2013	Indiana State Department of Health Laboratories	Centers for Disease Control and Prevention
HA_A/Indiana/08/2011|EPI_ISL_95264|2011-07-27_|_C1|_A_/_H3N2_|	EPI333152	HA	United States	2011-Jul-27	A/Indiana/08/2011	Indiana State Department of Health Laboratories	Centers for Disease Control and Prevention	Shu,B;Emery,S;Balish,A; Garten,R; Smith,C; Barnes,J;Lindstrom,S; Klimov,A;Cox,N
HA_A/Indiana/08/2013|EPI_ISL_143974|2013-06-24_|_Original|_A_/_H3N2_|	EPI461877	HA	United States	2013-Jun-24	A/Indiana/08/2013	Indiana State Department of Health Laboratories	Centers for Disease Control and Prevention
HA_A/Indiana/09/2012|EPI_ISL_122346|2012-07-16_|_C1|_A_/_H3N2_|	EPI378523	HA	United States	2012-Jul-16	A/Indiana/09/2012	Indiana State Department of Health Laboratories	Centers for Disease Control and Prevention
HA_A/Indiana/09/2013|EPI_ISL_143975|2013-07-01_|_Original|_A_/_H3N2_|	EPI461883	HA	United States	2013-Jul-01	A/Indiana/09/2013	Indiana State Department of Health Laboratories	Centers for Disease Control and Prevention
HA_A/Indiana/10/2011|EPI_ISL_98659|2011-10-22_|_X1|_A_/_H3N2_|	EPI340984	HA	United States	2011-Oct-22	A/Indiana/10/2011	Indiana State Department of Health Laboratories	Centers for Disease Control and Prevention	Shu,B;Emery,S;Balish,A;Garten,R;Lindstrom,S;Klimov,A;Cox,N
HA_A/Indiana/10/2013|EPI_ISL_144698|2013-07-16_|_Original|_A_/_H3N2_|	EPI464511	HA	United States	2013-Jul-16	A/Indiana/10/2013	Indiana State Department of Health Laboratories	Centers for Disease Control and Prevention
HA_A/Indiana/103/2012|EPI_ISL_129420|2012-08-05_|_C1|_A_/_H3N2_|	EPI396239	HA	United States	2012-Aug-05	A/Indiana/103/2012	Indiana State Department of Health Laboratories	Centers for Disease Control and Prevention
HA_A/Indiana/104/2012|EPI_ISL_129645|2012-08-03_|_C2|_A_/_H3N2_|	EPI397503	HA	United States	2012-Aug-03	A/Indiana/104/2012	Indiana State Department of Health Laboratories	Centers for Disease Control and Prevention
HA_A/Indiana/11/2013|EPI_ISL_145068|2013-08-03_|_Original|_A_/_H3N2_|	EPI465373	HA	United States	2013-Aug-03	A/Indiana/11/2013	Indiana State Department of Health Laboratories	Centers for Disease Control and Prevention
HA_A/Indiana/113/2012|EPI_ISL_129415|2012-08-05_|_C1|_A_/_H3N2_|	EPI397211	HA	United States	2012-Aug-05	A/Indiana/113/2012	Indiana State Department of Health Laboratories	Centers for Disease Control and Prevention
HA_A/Indiana/114/2012|EPI_ISL_129753|2012-08-05_|_Original|_A_/_H3N2_|	EPI397912	HA	United States	2012-Aug-05	A/Indiana/114/2012	Indiana State Department of Health Laboratories	Centers for Disease Control and Prevention
HA_A/Indiana/115/2012|EPI_ISL_129552|2012-08-04_|_C1|_A_/_H3N2_|	EPI397106	HA	United States	2012-Aug-04	A/Indiana/115/2012	Indiana State Department of Health Laboratories	Centers for Disease Control and Prevention
HA_A/Indiana/123/2012|EPI_ISL_129615|2012-08-04_|_C1|_A_/_H3N2_|	EPI397913	HA	United States	2012-Aug-04	A/Indiana/123/2012	Indiana State Department of Health Laboratories	Centers for Disease Control and Prevention
HA_A/Indiana/125/2012|EPI_ISL_129421|2012-08-03_|_C1|_A_/_H3N2_|	EPI396246	HA	United States	2012-Aug-03	A/Indiana/125/2012	Indiana State Department of Health Laboratories	Centers for Disease Control and Prevention
HA_A/Indiana/126/2012|EPI_ISL_129422|2012-08-04_|_C1|_A_/_H3N2_|	EPI396254	HA	United States	2012-Aug-04	A/Indiana/126/2012	Indiana State Department of Health Laboratories	Centers for Disease Control and Prevention
HA_A/Indiana/127/2012|EPI_ISL_129423|2012-08-04_|_C1|_A_/_H3N2_|	EPI396262	HA	United States	2012-Aug-04	A/Indiana/127/2012	Indiana State Department of Health Laboratories	Centers for Disease Control and Prevention
HA_A/Indiana/13/2012|EPI_ISL_126243|2012-07-26_|_Original|_A_/_H3N2_|	EPI388282	HA	United States	2012-Jul-26	A/Indiana/13/2012	Indiana State Department of Health Laboratories	Centers for Disease Control and Prevention
HA_A/Indiana/132/2012|EPI_ISL_129019|2012-08-03_|_C1|_A_/_H3N2_|	EPI394913	HA	United States	2012-Aug-03	A/Indiana/132/2012	Indiana State Department of Health Laboratories	Centers for Disease Control and Prevention
HA_A/Indiana/133/2012|EPI_ISL_129424|2012-08-03_|_C1|_A_/_H3N2_|	EPI396270	HA	United States	2012-Aug-03	A/Indiana/133/2012	Indiana State Department of Health Laboratories	Centers for Disease Control and Prevention
HA_A/Indiana/135/2012|EPI_ISL_129425|2012-08-08_|_C1|_A_/_H3N2_|	EPI396277	HA	United States	2012-Aug-08	A/Indiana/135/2012	Indiana State Department of Health Laboratories	Centers for Disease Control and Prevention
HA_A/Indiana/138/2012|EPI_ISL_129616|2012-08-06_|_C1|_A_/_H3N2_|	EPI397385	HA	United States	2012-Aug-06	A/Indiana/138/2012	Indiana State Department of Health Laboratories	Centers for Disease Control and Prevention
HA_A/Indiana/14/2012|EPI_ISL_126250|2012-07-30_|_C1|_A_/_H3N2_|	EPI388327	HA	United States	2012-Jul-30	A/Indiana/14/2012	Indiana State Department of Health Laboratories	Centers for Disease Control and Prevention
HA_A/Indiana/14/2013|EPI_ISL_144201|2013-06-29_|_Original|_A_/_H3N2_|	EPI462218	HA	United States	2013-Jun-29	A/Indiana/14/2013	Indiana State Department of Health Laboratories	Centers for Disease Control and Prevention
HA_A/Indiana/144/2012|EPI_ISL_129426|2012-08-08_|_C1|_A_/_H3N2_|	EPI396280	HA	United States	2012-Aug-08	A/Indiana/144/2012	Indiana State Department of Health Laboratories	Centers for Disease Control and Prevention
HA_A/Indiana/147/2012|EPI_ISL_129418|2012-08-09_|_C1|_A_/_H3N2_|	EPI396230	HA	United States	2012-Aug-09	A/Indiana/147/2012	Indiana State Department of Health Laboratories	Centers for Disease Control and Prevention
HA_A/Indiana/149/2012|EPI_ISL_129414|2012-08-05_|_C2|_A_/_H3N2_|	EPI396208	HA	United States	2012-Aug-05	A/Indiana/149/2012	Indiana State Department of Health Laboratories	Centers for Disease Control and Prevention
HA_A/Indiana/15/2012|EPI_ISL_126254|2012-07-29_|_C1|_A_/_H3N2_|	EPI388346	HA	United States	2012-Jul-29	A/Indiana/15/2012	Indiana State Department of Health Laboratories	Centers for Disease Control and Prevention
HA_A/Indiana/15/2013|EPI_ISL_144204|2013-06-30_|_Original|_A_/_H3N2_|	EPI462227	HA	United States	2013-Jun-30	A/Indiana/15/2013	Indiana State Department of Health Laboratories	Centers for Disease Control and Prevention
HA_A/Indiana/150/2012|EPI_ISL_129416|2012-08-08_|_C1|_A_/_H3N2_|	EPI397340	HA	United States	2012-Aug-08	A/Indiana/150/2012	Indiana State Department of Health Laboratories	Centers for Disease Control and Prevention
HA_A/Indiana/152/2012|EPI_ISL_129170|2012-08-10_|_C1|_A_/_H3N2_|	EPI395251	HA	United States	2012-Aug-10	A/Indiana/152/2012	Indiana State Department of Health Laboratories	Centers for Disease Control and Prevention
HA_A/Indiana/16/2012|EPI_ISL_126257|2012-07-31_|_C1|_A_/_H3N2_|	EPI388362	HA	United States	2012-Jul-31	A/Indiana/16/2012	Indiana State Department of Health Laboratories	Centers for Disease Control and Prevention
HA_A/Indiana/16/2013|EPI_ISL_144200|2013-06-30_|_Original|_A_/_H3N2_|	EPI462215	HA	United States	2013-Jun-30	A/Indiana/16/2013	Indiana State Department of Health Laboratories	Centers for Disease Control and Prevention
HA_A/Indiana/17/2012|EPI_ISL_126244|2012-07-30_|_Original|_A_/_H3N2_|	EPI388290	HA	United States	2012-Jul-30	A/Indiana/17/2012	Indiana State Department of Health Laboratories	Centers for Disease Control and Prevention
HA_A/Indiana/17/2013|EPI_ISL_144199|2013-06-30_|_Original|_A_/_H3N2_|	EPI462212	HA	United States	2013-Jun-30	A/Indiana/17/2013	Indiana State Department of Health Laboratories	Centers for Disease Control and Prevention
HA_A/Indiana/18/2012|EPI_ISL_128309|2012-07-29_|_C1|_A_/_H3N2_|	EPI393306	HA	United States	2012-Jul-29	A/Indiana/18/2012	Indiana State Department of Health Laboratories	Centers for Disease Control and Prevention
HA_A/Indiana/18/2013|EPI_ISL_144203|2013-06-30_|_Original|_A_/_H3N2_|	EPI462224	HA	United States	2013-Jun-30	A/Indiana/18/2013	Indiana State Department of Health Laboratories	Centers for Disease Control and Prevention
HA_A/Indiana/19/2012|EPI_ISL_126245|2012-07-29_|_Original|_A_/_H3N2_|	EPI388298	HA	United States	2012-Jul-29	A/Indiana/19/2012	Indiana State Department of Health Laboratories	Centers for Disease Control and Prevention
HA_A/Indiana/19/2013|EPI_ISL_144202|2013-06-28_|_Original|_A_/_H3N2_|	EPI462221	HA	United States	2013-Jun-28	A/Indiana/19/2013	Indiana State Department of Health Laboratories	Centers for Disease Control and Prevention
HA_A/Indiana/20/2012|EPI_ISL_126255|2012-07-29_|_C1|_A_/_H3N2_|	EPI388352	HA	United States	2012-Jul-29	A/Indiana/20/2012	Indiana State Department of Health Laboratories	Centers for Disease Control and Prevention
HA_A/Indiana/21/2012|EPI_ISL_126256|2012-07-31_|_C1|_A_/_H3N2_|	EPI393298	HA	United States	2012-Jul-31	A/Indiana/21/2012	Indiana State Department of Health Laboratories	Centers for Disease Control and Prevention
HA_A/Indiana/21/2013|EPI_ISL_145632|2013-08-21_|_Original|_A_/_H3N2_|	EPI467218	HA	United States	2013-Aug-21	A/Indiana/21/2013	Indiana State Department of Health Laboratories	Centers for Disease Control and Prevention
HA_A/Indiana/31/2012|EPI_ISL_128146|2012-08-01_|_C1|_A_/_H3N2_|	EPI393299	HA	United States	2012-Aug-01	A/Indiana/31/2012	Indiana State Department of Health Laboratories	Centers for Disease Control and Prevention
HA_A/Indiana/38/2012|EPI_ISL_128147|2012-08-01_|_C1|_A_/_H3N2_|	EPI392693	HA	United States	2012-Aug-01	A/Indiana/38/2012	Indiana State Department of Health Laboratories	Centers for Disease Control and Prevention
HA_A/Indiana/43/2012|EPI_ISL_128148|2012-08-01_|_C1|_A_/_H3N2_|	EPI392696	HA	United States	2012-Aug-01	A/Indiana/43/2012	Indiana State Department of Health Laboratories	Centers for Disease Control and Prevention
HA_A/Indiana/46/2012|EPI_ISL_128149|2012-08-01_|_C1|_A_/_H3N2_|	EPI392699	HA	United States	2012-Aug-01	A/Indiana/46/2012	Indiana State Department of Health Laboratories	Centers for Disease Control and Prevention
HA_A/Indiana/49/2012|EPI_ISL_129617|2012-08-01_|_C1|_A_/_H3N2_|	EPI397388	HA	United States	2012-Aug-01	A/Indiana/49/2012	Indiana State Department of Health Laboratories	Centers for Disease Control and Prevention
HA_A/Indiana/52/2012|EPI_ISL_128151|2012-08-01_|_C1|_A_/_H3N2_|	EPI392705	HA	United States	2012-Aug-01	A/Indiana/52/2012	Indiana State Department of Health Laboratories	Centers for Disease Control and Prevention
HA_A/Indiana/57/2012|EPI_ISL_129417|2012-08-02_|_C1|_A_/_H3N2_|	EPI397092	HA	United States	2012-Aug-02	A/Indiana/57/2012	Indiana State Department of Health Laboratories	Centers for Disease Control and Prevention
HA_A/Indiana/59/2012|EPI_ISL_128152|2012-08-02_|_C1|_A_/_H3N2_|	EPI392708	HA	United States	2012-Aug-02	A/Indiana/59/2012	Indiana State Department of Health Laboratories	Centers for Disease Control and Prevention
HA_A/Indiana/60/2012|EPI_ISL_128153|2012-08-02_|_C1|_A_/_H3N2_|	EPI392711	HA	United States	2012-Aug-02	A/Indiana/60/2012	Indiana State Department of Health Laboratories	Centers for Disease Control and Prevention
HA_A/Indiana/65/2012|EPI_ISL_128352|2012-08-02_|_C1|_A_/_H3N2_|	EPI393519	HA	United States	2012-Aug-02	A/Indiana/65/2012	Indiana State Department of Health Laboratories	Centers for Disease Control and Prevention
HA_A/Indiana/77/2012|EPI_ISL_129410|2012-08-02_|_C1|_A_/_H3N2_|	EPI396183	HA	United States	2012-Aug-02	A/Indiana/77/2012	Indiana State Department of Health Laboratories	Centers for Disease Control and Prevention
HA_A/Indiana/90/2012|EPI_ISL_129646|2012-08-02_|_C1|_A_/_H3N2_|	EPI397654	HA	United States	2012-Aug-02	A/Indiana/90/2012	Indiana State Department of Health Laboratories	Centers for Disease Control and Prevention
HA_A/Indiana/93/2012|EPI_ISL_129618|2012-08-06_|_C1|_A_/_H3N2_|	EPI397396	HA	United States	2012-Aug-06	A/Indiana/93/2012	Indiana State Department of Health Laboratories	Centers for Disease Control and Prevention
HA_A/Indiana/99/2012|EPI_ISL_129619|2012-08-03_|_C1|_A_/_H3N2_|	EPI397404	HA	United States	2012-Aug-03	A/Indiana/99/2012	Indiana State Department of Health Laboratories	Centers for Disease Control and Prevention
HA_A/Indonesia/160H/2005|EPI_ISL_64676|2005-11-08_|_|_A_/_H5N1_|	EPI226718	HA	Indonesia	2005-Nov-08	A/Indonesia/160H/2005		Other Database Import	Smith,G.; Guan,Y.; Peiris,M.; Kandun,I.N.; Soendoro,T.; Sedyaningsih,E.R.
HA_A/Indonesia/175H/2005|EPI_ISL_13475|2005-11-11_|_E1|_A_/_H5N1_|	EPI124105	HA	Indonesia	2005-Nov-11	A/Indonesia/175H/2005		Other Database Import
HA_A/Indonesia/195H/2005|EPI_ISL_13477|2005-11-24_|_E1|_A_/_H5N1_|	EPI124143	HA	Indonesia	2005-Nov-24	A/Indonesia/195H/2005		Other Database Import
HA_A/Indonesia/245H/2005|EPI_ISL_13479|2005_(Month_and_day_unknown)_|_|_A_/_H5N1_|	EPI124180	HA	Indonesia	2005-Jan-01	A/Indonesia/245H/2005		Other Database Import
HA_A/Indonesia/283H/2006|EPI_ISL_13473|2006_(Month_and_day_unknown)_|_|_A_/_H5N1_|	EPI124201	HA	Indonesia	2006-Jan-01	A/Indonesia/283H/2006		Other Database Import
HA_A/Indonesia/286H/2006|EPI_ISL_13482|2006_(Month_and_day_unknown)_|_|_A_/_H5N1_|	EPI124217	HA	Indonesia	2006-Jan-01	A/Indonesia/286H/2006		Other Database Import
HA_A/Indonesia/292H/2006|EPI_ISL_13485|2006_(Month_and_day_unknown)_|_|_A_/_H5N1_|	EPI124271	HA	Indonesia	2006-Jan-01	A/Indonesia/292H/2006		Other Database Import
HA_A/Indonesia/298H/2006|EPI_ISL_13483|2006-02-03_|_|_A_/_H5N1_|	EPI124234	HA	Indonesia	2006-Feb-03	A/Indonesia/298H/2006		Other Database Import
HA_A/Indonesia/304H/2006|EPI_ISL_13484|2006-01-30_|_|_A_/_H5N1_|	EPI124253	HA	Indonesia	2006-Jan-30	A/Indonesia/304H/2006		Other Database Import
HA_A/Indonesia/341H/2006|EPI_ISL_13487|2006-02-21_|_|_A_/_H5N1_|	EPI124309	HA	Indonesia	2006-Feb-21	A/Indonesia/341H/2006		Other Database Import
HA_A/Indonesia/5/2005|EPI_ISL_121541|2005_(Month_and_day_unknown)_|_E1+MDCK1|_A_/_H5N1_|	EPI376537	HA	Indonesia	2005-Jan-01	A/Indonesia/5/2005		Other Database Import	Herfst,S.; Schrauwen,E.J.; Linster,M.; Chutinimitkul,S.; de Wit,E.; Munster,V.J.; Sorrell,E.M.; Bestebroer,T.M.; Burke,D.F.; Smith,D.J.; Rimmelzwaan,G.F.; Osterhaus,A.D.; Fouchier,R.A.; Wit,Ed.
HA_A/Indonesia/534H/2006|EPI_ISL_13488|2006-05-09_|_|_A_/_H5N1_|	EPI124328	HA	Indonesia	2006-May-09	A/Indonesia/534H/2006		Other Database Import
HA_A/Indonesia/535H/2006|EPI_ISL_13490|2006-05-10_|_|_A_/_H5N1_|	EPI124366	HA	Indonesia	2006-May-10	A/Indonesia/535H/2006		Other Database Import
HA_A/Indonesia/538H/2006|EPI_ISL_13481|2006-05-09_|_|_A_/_H5N1_|	EPI124347	HA	Indonesia	2006-May-09	A/Indonesia/538H/2006		Other Database Import
HA_A/Indonesia/542H/2006|EPI_ISL_13493|2006-05-10_|_|_A_/_H5N1_|	EPI124421	HA	Indonesia	2006-May-10	A/Indonesia/542H/2006		Other Database Import
HA_A/Indonesia/546H/2006|EPI_ISL_13492|2006-05-13_|_|_A_/_H5N1_|	EPI124370	HA	Indonesia	2006-May-13	A/Indonesia/546H/2006		Other Database Import
HA_A/Indonesia/560H/2006|EPI_ISL_13494|2006-05-20_|_|_A_/_H5N1_|	EPI124438	HA	Indonesia	2006-May-20	A/Indonesia/560H/2006		Other Database Import
HA_A/Indonesia/567H/2006|EPI_ISL_13489|2006-05-29_|_|_A_/_H5N1_|	EPI124475	HA	Indonesia	2006-May-29	A/Indonesia/567H/2006		Other Database Import
HA_A/Indonesia/583H/2006|EPI_ISL_13498|2006-06-13_|_|_A_/_H5N1_|	EPI124513	HA	Indonesia	2006-Jun-13	A/Indonesia/583H/2006		Other Database Import
HA_A/Indonesia/6/2005|EPI_ISL_13472|2005_(Month_and_day_unknown)_|_|_A_/_H5N1_|	EPI124071	HA	Indonesia	2005-Jan-01	A/Indonesia/6/2005		Other Database Import
HA_A/Indonesia/604H/2006|EPI_ISL_13496|2006-07-06_|_|_A_/_H5N1_|	EPI124532	HA	Indonesia	2006-Jul-06	A/Indonesia/604H/2006		Other Database Import
HA_A/Indonesia/7/2005|EPI_ISL_13474|2005_(Month_and_day_unknown)_|_|_A_/_H5N1_|	EPI124089	HA	Indonesia	2005-Jan-01	A/Indonesia/7/2005		Other Database Import
HA_A/Indonesia/7261/2008|EPI_ISL_23815|2008-01-16_|_c1|_A_/_H5N1_|	EPI162940	HA	Indonesia	2008-Jan-16	A/Indonesia/7261/2008	Ministry of Health, NIHRD	Eijkman Institute for Molecular Biology
HA_A/Indonesia/7272/2008|EPI_ISL_24753|2008-01_(Day_unknown)_|_c1|_A_/_H5N1_|	EPI164763	HA	Indonesia	2008-Jan-01	A/Indonesia/7272/2008	Ministry of Health, NIHRD	Eijkman Institute for Molecular Biology
HA_A/Indonesia/7379/2008|EPI_ISL_24752|2008-01_(Day_unknown)_|_c1|_A_/_H5N1_|	EPI164755	HA	Indonesia	2008-Jan-01	A/Indonesia/7379/2008	Ministry of Health, NIHRD	Eijkman Institute for Molecular Biology
HA_A/Indonesia/8228/2008|EPI_ISL_24602|2008-05-08_|_c1|_A_/_H5N1_|	EPI164208	HA	Indonesia	2008-May-08	A/Indonesia/8228/2008	Ministry of Health, NIHRD	Eijkman Institute for Molecular Biology
HA_A/Indonesia/CDC1031/2007|EPI_ISL_6792|2007-01-05_|_E1|_A_/_H5N1_|	EPI55586	HA	Indonesia	2007-Jan-05	A/Indonesia/CDC1031/2007		Other Database Import
HA_A/Indonesia/CDC1032/2007|EPI_ISL_6796|2007-01-06_|_E1|_A_/_H5N1_|	EPI55662	HA	Indonesia	2007-Jan-06	A/Indonesia/CDC1032/2007		Other Database Import
HA_A/Indonesia/CDC1046/2007|EPI_ISL_6799|2007-01-11_|_E1|_A_/_H5N1_|	EPI55719	HA	Indonesia	2007-Jan-11	A/Indonesia/CDC1046/2007		Other Database Import
HA_A/Indonesia/CDC1047/2007|EPI_ISL_6801|2007-01-12_|_E2|_A_/_H5N1_|	EPI55757	HA	Indonesia	2007-Jan-12	A/Indonesia/CDC1047/2007		Other Database Import
HA_A/Indonesia/CDC184/2005|EPI_ISL_5734|2005-11-08_|_E1|_A_/_H5N1_|	EPI41128	HA	Indonesia	2005-Nov-08	A/Indonesia/CDC184/2005		Other Database Import
HA_A/Indonesia/CDC194P/2005|EPI_ISL_5730|2005-11-12_|_E1|_A_/_H5N1_|	EPI41058	HA	Indonesia	2005-Nov-12	A/Indonesia/CDC194P/2005		Other Database Import
HA_A/Indonesia/CDC287E/2005|EPI_ISL_5735|2005-12-13_|_E1|_A_/_H5N1_|	EPI41130	HA	Indonesia	2005-Dec-13	A/Indonesia/CDC287E/2005		Other Database Import
HA_A/Indonesia/CDC287T/2005|EPI_ISL_5736|2005-12-13_|_E1|_A_/_H5N1_|	EPI41132	HA	Indonesia	2005-Dec-13	A/Indonesia/CDC287T/2005		Other Database Import
HA_A/Indonesia/CDC292N/2005|EPI_ISL_5737|2005-12-15_|_E1|_A_/_H5N1_|	EPI41134	HA	Indonesia	2005-Dec-15	A/Indonesia/CDC292N/2005		Other Database Import
HA_A/Indonesia/CDC292T/2005|EPI_ISL_5738|2005-12-15_|_E1|_A_/_H5N1_|	EPI41136	HA	Indonesia	2005-Dec-15	A/Indonesia/CDC292T/2005		Other Database Import
HA_A/Indonesia/CDC326/2006|EPI_ISL_5741|2006-01-15_|_E1|_A_/_H5N1_|	EPI41142	HA	Indonesia	2006-Jan-15	A/Indonesia/CDC326/2006		Other Database Import
HA_A/Indonesia/CDC329/2006|EPI_ISL_5743|2006-01-14_|_E1|_A_/_H5N1_|	EPI41146	HA	Indonesia	2006-Jan-14	A/Indonesia/CDC329/2006		Other Database Import
HA_A/Indonesia/CDC357/2006|EPI_ISL_5744|2006-01-30_|_E2|_A_/_H5N1_|	EPI41148	HA	Indonesia	2006-Jan-30	A/Indonesia/CDC357/2006		Other Database Import
HA_A/Indonesia/CDC370/2006|EPI_ISL_5746|2006-02-10_|_E1|_A_/_H5N1_|	EPI41152	HA	Indonesia	2006-Feb-10	A/Indonesia/CDC370/2006		Other Database Import
HA_A/Indonesia/CDC390/2006|EPI_ISL_5750|2006-02-20_|_E1|_A_/_H5N1_|	EPI41160	HA	Indonesia	2006-Feb-20	A/Indonesia/CDC390/2006		Other Database Import
HA_A/Indonesia/CDC523/2006|EPI_ISL_5756|2006-03-23_|_E1|_A_/_H5N1_|	EPI41399	HA	Indonesia	2006-Mar-23	A/Indonesia/CDC523/2006		Other Database Import
HA_A/Indonesia/CDC523E/2006|EPI_ISL_5757|2006-03-23_|_E1|_A_/_H5N1_|	EPI41533	HA	Indonesia	2006-Mar-23	A/Indonesia/CDC523E/2006		Other Database Import
HA_A/Indonesia/CDC582/2006|EPI_ISL_5759|2006-04-26_|_E1|_A_/_H5N1_|	EPI41571	HA	Indonesia	2006-Apr-26	A/Indonesia/CDC582/2006		Other Database Import
HA_A/Indonesia/CDC594/2006|EPI_ISL_5751|2006-05-09_|_E1|_A_/_H5N1_|	EPI41306	HA	Indonesia	2006-May-09	A/Indonesia/CDC594/2006		Other Database Import
HA_A/Indonesia/CDC595/2006|EPI_ISL_5752|2006-05-09_|_E1|_A_/_H5N1_|	EPI41325	HA	Indonesia	2006-May-09	A/Indonesia/CDC595/2006		Other Database Import
HA_A/Indonesia/CDC596/2006|EPI_ISL_5753|2006-05-10_|_E1|_A_/_H5N1_|	EPI41344	HA	Indonesia	2006-May-10	A/Indonesia/CDC596/2006		Other Database Import
HA_A/Indonesia/CDC597/2006|EPI_ISL_5754|2006-05-10_|_E1|_A_/_H5N1_|	EPI41363	HA	Indonesia	2006-May-10	A/Indonesia/CDC597/2006		Other Database Import
HA_A/Indonesia/CDC599/2006|EPI_ISL_5755|2006-05-11_|_E1|_A_/_H5N1_|	EPI41380	HA	Indonesia	2006-May-11	A/Indonesia/CDC599/2006		Other Database Import
HA_A/Indonesia/CDC610/2006|EPI_ISL_5760|2006-05-11_|_E1|_A_/_H5N1_|	EPI41592	HA	Indonesia	2006-May-11	A/Indonesia/CDC610/2006		Other Database Import
HA_A/Indonesia/CDC623/2006|EPI_ISL_5761|2006-05-18_|_E1|_A_/_H5N1_|	EPI41611	HA	Indonesia	2006-May-18	A/Indonesia/CDC623/2006		Other Database Import
HA_A/Indonesia/CDC624/2006|EPI_ISL_5763|2006-05-19_|_E1|_A_/_H5N1_|	EPI41649	HA	Indonesia	2006-May-19	A/Indonesia/CDC624/2006		Other Database Import
HA_A/Indonesia/CDC625/2006|EPI_ISL_5765|2006-05-21_|_E1|_A_/_H5N1_|	EPI41687	HA	Indonesia	2006-May-21	A/Indonesia/CDC625/2006		Other Database Import
HA_A/Indonesia/CDC634/2006|EPI_ISL_5766|2006-05-23_|_E1|_A_/_H5N1_|	EPI41706	HA	Indonesia	2006-May-23	A/Indonesia/CDC634/2006		Other Database Import
HA_A/Indonesia/CDC644/2006|EPI_ISL_5775|2006-05-30_|_E1|_A_/_H5N1_|	EPI41890	HA	Indonesia	2006-May-30	A/Indonesia/CDC644/2006		Other Database Import
HA_A/Indonesia/CDC669/2006|EPI_ISL_5771|2006-06-13_|_E1|_A_/_H5N1_|	EPI41801	HA	Indonesia	2006-Jun-13	A/Indonesia/CDC669/2006		Other Database Import
HA_A/Indonesia/CDC699/2006|EPI_ISL_5773|2006-07-06_|_E1|_A_/_H5N1_|	EPI41839	HA	Indonesia	2006-Jul-06	A/Indonesia/CDC699/2006		Other Database Import
HA_A/Indonesia/CDC7/2005|EPI_ISL_5731|2005-09-29_|_E1|_A_/_H5N1_|	EPI41080	HA	Indonesia	2005-Sep-29	A/Indonesia/CDC7/2005		Other Database Import
HA_A/Indonesia/CDC739/2006|EPI_ISL_5776|2006-08-05_|_E2|_A_/_H5N1_|	EPI41915	HA	Indonesia	2006-Aug-05	A/Indonesia/CDC739/2006		Other Database Import
HA_A/Indonesia/CDC742/2006|EPI_ISL_5777|2006-08-07_|_E1|_A_/_H5N1_|	EPI41934	HA	Indonesia	2006-Aug-07	A/Indonesia/CDC742/2006		Other Database Import
HA_A/Indonesia/CDC759/2006|EPI_ISL_5778|2006_(Month_and_day_unknown)_|_E2|_A_/_H5N1_|	EPI41948	HA	Indonesia	2006-Jan-01	A/Indonesia/CDC759/2006		Other Database Import
HA_A/Indonesia/CDC835/2006|EPI_ISL_6490|2006-09-22_|_E1|_A_/_H5N1_|	EPI49202	HA	Indonesia	2006-Sep-22	A/Indonesia/CDC835/2006		Other Database Import
HA_A/Indonesia/CDC836/2006|EPI_ISL_6491|2006-09-24_|_E1|_A_/_H5N1_|	EPI49221	HA	Indonesia	2006-Sep-24	A/Indonesia/CDC836/2006		Other Database Import
HA_A/Indonesia/CDC887/2006|EPI_ISL_6493|2006-10-14_|_E1|_A_/_H5N1_|	EPI49264	HA	Indonesia	2006-Oct-14	A/Indonesia/CDC887/2006		Other Database Import
HA_A/Indonesia/CDC938/2006|EPI_ISL_6487|2006-11-10_|_E1|_A_/_H5N1_|	EPI49145	HA	Indonesia	2006-Nov-10	A/Indonesia/CDC938/2006		Other Database Import
HA_A/Indonesia/CDC940/2006|EPI_ISL_6489|2006-11-12_|_E1|_A_/_H5N1_|	EPI49183	HA	Indonesia	2006-Nov-12	A/Indonesia/CDC940/2006		Other Database Import
HA_A/Indonesia/NIHRD/15023/2015|EPI_ISL_195731|2015-03-24_|_e1|_A_/_H5N1_|	EPI643069	HA	Indonesia	2015-Mar-24	A/Indonesia/NIHRD/15023/2015	National Institute of Health Research and Development	National Institute of Health Research and Development	HA,Pawestri;AA,Nugraha;KD,Puspa;HD,Ikawati;V,Setiawaty
HA_A/Indonesia/NIHRD10364/2010|EPI_ISL_150550|2010-04-25_|_Egg1|_A_/_H5N1_|	EPI487461	HA	Indonesia	2010-Apr-25	A/Indonesia/NIHRD10364/2010	National Institute of Health Research and Development	National Institute of Health Research and Development	HA,Pawestri
HA_A/Indonesia/NIHRD10459/2010|EPI_ISL_150573|2010-06-01_|_Egg1|_A_/_H5N1_|	EPI487525	HA	Indonesia	2010-Jun-01	A/Indonesia/NIHRD10459/2010	National Institute of Health Research and Development	National Institute of Health Research and Development	HA,Pawestri
HA_A/Indonesia/NIHRD10623/2010|EPI_ISL_150551|2010-09-16_|_Egg1|_A_/_H5N1_|	EPI487467	HA	Indonesia	2010-Sep-16	A/Indonesia/NIHRD10623/2010	National Institute of Health Research and Development	National Institute of Health Research and Development	HA,Pawestri
HA_A/Indonesia/NIHRD10728/2010|EPI_ISL_150548|2010-11-21_|_Egg1|_A_/_H5N1_|	EPI487454	HA	Indonesia	2010-Nov-21	A/Indonesia/NIHRD10728/2010	National Institute of Health Research and Development	National Institute of Health Research and Development	HA,Pawestri
HA_A/Indonesia/NIHRD11046/2011|EPI_ISL_150577|2011-02-03_|_Egg1|_A_/_H5N1_|	EPI487549	HA	Indonesia	2011-Feb-03	A/Indonesia/NIHRD11046/2011	National Institute of Health Research and Development	National Institute of Health Research and Development	HA,Pawestri
HA_A/Indonesia/NIHRD11454/2011|EPI_ISL_151057|2011-04-08_|_Egg1|_A_/_H5N1_|	EPI489378	HA	Indonesia	2011-Apr-08	A/Indonesia/NIHRD11454/2011	National Institute of Health Research and Development	National Institute of Health Research and Development	HA,Pawestri
HA_A/Indonesia/NIHRD11931/2012|EPI_ISL_105989|2012-01-07_|_E1|_A_/_H5N1_|	EPI356472	HA	Indonesia	2012-Jan-07	A/Indonesia/NIHRD11931/2012	National Institute of Health Research and Development	National Institute of Health Research and Development	Pawestri,H.A;Puspa,K.D;Ikawati,H.D;Setiawaty,V;Sampurno,O.D
HA_A/Indonesia/NIHRD11949/2012|EPI_ISL_105990|2012-01-13_|_E1|_A_/_H5N1_|	EPI356474	HA	Indonesia	2012-Jan-13	A/Indonesia/NIHRD11949/2012	National Institute of Health Research and Development	National Institute of Health Research and Development	Pawestri,H.A;Puspa,K.D;Ikawati,H.D;Setiawaty,V;Sampurno,O.D
HA_A/Indonesia/NIHRD12162/2012|EPI_ISL_139508|2012-02-29_|_e1|_A_/_H5N1_|	EPI442757	HA	Indonesia	2012-Feb-29	A/Indonesia/NIHRD12162/2012	National Institute of Health Research and Development	National Institute of Health Research and Development	Pawestri,H.A;Nugraha,A.A;Setiawaty,V
HA_A/Indonesia/NIHRD12377/2012|EPI_ISL_139509|2012-06-29_|_e1|_A_/_H5N1_|	EPI442759	HA	Indonesia	2012-Jun-29	A/Indonesia/NIHRD12377/2012	National Institute of Health Research and Development	National Institute of Health Research and Development	Pawestri,H.A;Ikawati,H.D;Setiawaty,V
HA_A/Indonesia/NIHRD12550/2012|EPI_ISL_139510|2012-12-06_|_e1|_A_/_H5N1_|	EPI442763	HA	Indonesia	2012-Dec-06	A/Indonesia/NIHRD12550/2012	National Institute of Health Research and Development	National Institute of Health Research and Development	Pawestri,H.A;Puspa,K.D;Setiawaty,V
HA_A/Indonesia/NIHRD13157/2013|EPI_ISL_144507|2013-06-18_|_E1|_A_/_H5N1_|	EPI463648	HA	Indonesia	2013-Jun-18	A/Indonesia/NIHRD13157/2013	National Institute of Health Research and Development	National Institute of Health Research and Development	HA,Pawestri;AA,Nugraha;V,Setiawaty
HA_A/Indonesia/NIHRD13233/2013|EPI_ISL_151752|2013-09-27_|_Egg1|_A_/_H5N1_|	EPI492524	HA	Indonesia	2013-Sep-27	A/Indonesia/NIHRD13233/2013	National Institute of Health Research and Development	National Institute of Health Research and Development	HA,Pawestri;HD,Ikawati;KD,Puspa;AA,Nugraha;V,Setiawaty
HA_A/Indonesia/NIHRD13269/2013|EPI_ISL_157752|2013-11-11_|_Egg1|_A_/_H5N1_|	EPI509937	HA	Indonesia	2013-Nov-11	A/Indonesia/NIHRD13269/2013	National Institute of Health Research and Development	National Institute of Health Research and Development	HA,Pawestri;KD,Puspa;HD,Ikawati;AA,Nugraha;V,Setiawaty
HA_A/Indonesia/NIHRD14122/2014|EPI_ISL_162667|2014-04-19_|_e1|_A_/_H5N1_|	EPI531959	HA	Indonesia	2014-Apr-19	A/Indonesia/NIHRD14122/2014	National Institute of Health Research and Development	National Institute of Health Research and Development	HA,Pawestri;AA,Nugraha;KD,Puspa;HD,Ikawati;V,Setiawaty
HA_A/Indonesia/NIHRD14157/2014|EPI_ISL_167907|2014-06-06_|_e1|_A_/_H5N1_|	EPI547699	HA	Indonesia	2014-Jun-06	A/Indonesia/NIHRD14157/2014	National Institute of Health Research and Development	National Institute of Health Research and Development	HA,Pawestri;AA,Nugraha;V,Setiawaty
HA_A/Indonesia/NIHRD15028/2015|EPI_ISL_195732|2015-03-25_|_e2|_A_/_H5N1_|	EPI643072	HA	Indonesia	2015-Mar-25	A/Indonesia/NIHRD15028/2015	National Institute of Health Research and Development	National Institute of Health Research and Development	HA,Pawestri;KD,Puspa;HD,Ikawati;AA,Nugraha;V,Setiawaty
HA_A/Indonesia/NIHRD7988/2008|EPI_ISL_150052|2008-04-23_|_egg1|_A_/_H5N1_|	EPI485818	HA	Indonesia	2008-Apr-23	A/Indonesia/NIHRD7988/2008	National Institute of Health Research and Development	National Institute of Health Research and Development	HA,Pawestri
HA_A/Indonesia/NIHRD9340/2009|EPI_ISL_150197|2009-02-27_|_egg1|_A_/_H5N1_|	EPI486487	HA	Indonesia	2009-Feb-27	A/Indonesia/NIHRD9340/2009	National Institute of Health Research and Development	National Institute of Health Research and Development	HA,Pawestri
HA_A/Indonesia/TLL001/2006|EPI_ISL_12808|2006_(Month_and_day_unknown)_|_|_A_/_H5N1_|	EPI119986	HA	Indonesia	2006-Jan-01	A/Indonesia/TLL001/2006		Other Database Import
HA_A/Indonesia/TLL002/2006|EPI_ISL_12809|2006_(Month_and_day_unknown)_|_|_A_/_H5N1_|	EPI119988	HA	Indonesia	2006-Jan-01	A/Indonesia/TLL002/2006		Other Database Import
HA_A/Indonesia/TLL003/2006|EPI_ISL_12810|2006_(Month_and_day_unknown)_|_|_A_/_H5N1_|	EPI119990	HA	Indonesia	2006-Jan-01	A/Indonesia/TLL003/2006		Other Database Import
HA_A/Indonesia/TLL004/2006|EPI_ISL_12811|2006_(Month_and_day_unknown)_|_|_A_/_H5N1_|	EPI119992	HA	Indonesia	2006-Jan-01	A/Indonesia/TLL004/2006		Other Database Import
HA_A/Indonesia/TLL005/2006|EPI_ISL_12812|2006_(Month_and_day_unknown)_|_|_A_/_H5N1_|	EPI119994	HA	Indonesia	2006-Jan-01	A/Indonesia/TLL005/2006		Other Database Import
HA_A/Indonesia/TLL006/2006|EPI_ISL_12813|2006_(Month_and_day_unknown)_|_|_A_/_H5N1_|	EPI119996	HA	Indonesia	2006-Jan-01	A/Indonesia/TLL006/2006		Other Database Import
HA_A/Indonesia/TLL007/2006|EPI_ISL_12814|2006_(Month_and_day_unknown)_|_|_A_/_H5N1_|	EPI119998	HA	Indonesia	2006-Jan-01	A/Indonesia/TLL007/2006		Other Database Import
HA_A/Indonesia/TLL008/2006|EPI_ISL_12815|2006_(Month_and_day_unknown)_|_|_A_/_H5N1_|	EPI120000	HA	Indonesia	2006-Jan-01	A/Indonesia/TLL008/2006		Other Database Import
HA_A/Indonesia/TLL009/2006|EPI_ISL_12816|2006_(Month_and_day_unknown)_|_|_A_/_H5N1_|	EPI120002	HA	Indonesia	2006-Jan-01	A/Indonesia/TLL009/2006		Other Database Import
HA_A/Indonesia/TLL010/2006|EPI_ISL_12817|2006_(Month_and_day_unknown)_|_|_A_/_H5N1_|	EPI120004	HA	Indonesia	2006-Jan-01	A/Indonesia/TLL010/2006		Other Database Import
HA_A/Indonesia/TLL011/2006|EPI_ISL_12818|2006_(Month_and_day_unknown)_|_|_A_/_H5N1_|	EPI120006	HA	Indonesia	2006-Jan-01	A/Indonesia/TLL011/2006		Other Database Import
HA_A/Indonesia/TLL012/2006|EPI_ISL_12819|2006_(Month_and_day_unknown)_|_|_A_/_H5N1_|	EPI120008	HA	Indonesia	2006-Jan-01	A/Indonesia/TLL012/2006		Other Database Import
HA_A/Indonesia/UT3006/2005|EPI_ISL_124114|2005_(Month_and_day_unknown)_|_|_A_/_H5N1_|	EPI383626	HA	Indonesia	2005-Aug-01	A/Indonesia/UT3006/2005		Other Database Import	Takano,R.
HA_A/Iowa/01/2006|EPI_ISL_149432|2006-11-08_|_E5|_A_/_H1N1_|_unknown	EPI482791	HA	United States	2006-Nov-08	A/Iowa/01/2006	Iowa State Hygienic Laboratory	Centers for Disease Control and Prevention
HA_A/Iowa/02/2009|EPI_ISL_83268|2009-02-13_|_Original|_A_/_H1N1_|_unknown	EPI291799	HA	United States	2009-Feb-13	A/Iowa/02/2009	Iowa State Hygienic Laboratory	Centers for Disease Control and Prevention
HA_A/Iowa/04/2013|EPI_ISL_149440|2013-10-01_|_Original|_A_/_H3N2_|	EPI482825	HA	United States	2013-Oct-01	A/Iowa/04/2013	Iowa State Hygienic Laboratory	Centers for Disease Control and Prevention
HA_A/Iowa/05/2007|EPI_ISL_83269|2007-11-29_|_X2|_A_/_H1N1_|_unknown	EPI291807	HA	United States	2007-Nov-29	A/Iowa/05/2007	The Nebraska Medical Center	Centers for Disease Control and Prevention
HA_A/Iowa/07/2011|EPI_ISL_100475|2011-11-14_|_E2|_A_/_H3N2_|	EPI347604	HA	United States	2011-Nov-14	A/Iowa/07/2011	Iowa State Hygienic Laboratory	Centers for Disease Control and Prevention
HA_A/Iowa/08/2011|EPI_ISL_100476|2011-11-14_|_E2|_A_/_H3N2_|	EPI347607	HA	United States	2011-Nov-14	A/Iowa/08/2011	Iowa State Hygienic Laboratory	Centers for Disease Control and Prevention
HA_A/Iowa/09/2011|EPI_ISL_99215|2011-11-14_|_Original|_A_/_H3N2_|	EPI342704	HA	United States	2011-Nov-14	A/Iowa/09/2011	Iowa State Hygienic Laboratory	Centers for Disease Control and Prevention	Shu, B.; Garten, R.; Emery, S.; Balish, A.; Smith, C.; Barnes, J.; Lindstrom, S.; Klimov, A.; Cox, N.
HA_A/Iowa/16/2012|EPI_ISL_131801|2012-11-17_|_C1|_A_/_H3N2_|	EPI404890	HA	United States	2012-Nov-17	A/Iowa/16/2012	Iowa State Hygienic Laboratory	Centers for Disease Control and Prevention
HA_A/Iowa/39/2015|EPI_ISL_194942|2015-08-07_|_Original|_A_/_H1N1_|_unknown	EPI638970	HA	United States	2015-Aug-07	A/Iowa/39/2015	Iowa State Hygienic Laboratory	Centers for Disease Control and Prevention
HA_A/Iowa/CEID23/2005|EPI_ISL_64678|2005_(Month_and_day_unknown)_|_|_A_/_H1N1_|_unknown	EPI226734	HA	United States	2005-Jan-01	A/Iowa/CEID23/2005		Other Database Import	Gray,G.C.; McCarthy,T.; Capuano,A.W.; Setterquist,S.F.; Olsen,C.W.; Alavanja,M.C.; Lynch,C.F.
HA_A/Iraq/1/2006|EPI_ISL_13503|2006_(Month_and_day_unknown)_|_|_A_/_H5N1_|	EPI124616	HA	Iraq	2006-Jan-01	A/Iraq/1/2006		Other Database Import
HA_A/Iraq/659/2006|EPI_ISL_13509|2006_(Month_and_day_unknown)_|_|_A_/_H5N1_|	EPI124628	HA	Iraq	2006-Jan-01	A/Iraq/659/2006		Other Database Import
HA_A/Iraq/754/2006|EPI_ISL_13510|2006_(Month_and_day_unknown)_|_|_A_/_H5N1_|	EPI124630	HA	Iraq	2006-Jan-01	A/Iraq/754/2006		Other Database Import
HA_A/Iraq/755/2006|EPI_ISL_13502|2006_(Month_and_day_unknown)_|_|_A_/_H5N1_|	EPI124614	HA	Iraq	2006-Jan-01	A/Iraq/755/2006		Other Database Import
HA_A/Iraq/756/2006|EPI_ISL_13511|2006_(Month_and_day_unknown)_|_|_A_/_H5N1_|	EPI124632	HA	Iraq	2006-Jan-01	A/Iraq/756/2006		Other Database Import
HA_A/Italy/3/2013|EPI_ISL_150126|2013-09-07_|_passage_details:_MDCK1/E1|_A_/_H7N7_|	EPI486078	HA	Italy	2013-Sep-07	A/Italy/3/2013		Other Database Import	Puzelli,S.; Rossini,G.; Facchini,M.; Vaccari,G.; Di Trani,L.; Di Martino,A.; Gaibani,P.; Vocale,C.; Cattoli,G.; Bennett,M.; McCauley,J.W.; Rezza,G.; Moro,M.L.; Rangoni,R.; Finarelli,A.C.; Landini,M.P.; Castrucci,M.R.; Donatelli,I.; Boni,A.; Zaccaria,G.
HA_A/Jiangsu/01/2013|EPI_ISL_141158|2013-03-30_|_E1|_A_/_H7N9_|	EPI447596	HA	China	2013-Mar-30	A/Jiangsu/01/2013		WHO Chinese National Influenza Center	Wang,Dayan;Gao,Rongbao;Yang,Lei;Zhou,Shumei;Li,Xiyan;Zhou,Jianfang;Zhu,Wenfei;Guo,Junfeng;Li,Xiaodan;Dong,Jie;Huang,Weijuan;Zhang,Ye;Dong,Libo;Zhao,Xiang;Lu,Jian;Lan,Yu;Shu,Yuelong
HA_A/Jiangsu/02/2013|EPI_ISL_141162|2013-03-31_|_E1|_A_/_H7N9_|	EPI447601	HA	China	2013-Mar-31	A/Jiangsu/02/2013		WHO Chinese National Influenza Center	Wang,Dayan;Gao,Rongbao;Yang,Lei;Zhou,Shumei;Li,Xiyan;Zhou,Jianfang;Zhu,Wenfei;Guo,Junfeng;Li,Xiaodan;Dong,Jie;Huang,Weijuan;Zhang,Ye;Dong,Libo;Zhao,Xiang;Lu,Jian;Lan,Yu;Shu,Yuelong
HA_A/jiangsu/03/2013|EPI_ISL_141163|2013-04-06_|_E1|_A_/_H7N9_|	EPI447602	HA	China	2013-Apr-06	A/jiangsu/03/2013		WHO Chinese National Influenza Center	Wang,Dayan;Gao,Rongbao;Yang,Lei;Zhou,Shumei;Li,Xiyan;Zhou,Jianfang;Zhu,Wenfei;Guo,Junfeng;Li,Xiaodan;Dong,Jie;Huang,Weijuan;Zhang,Ye;Dong,Libo;Zhao,Xiang;Lu,Jian;Lan,Yu;Shu,Yuelong
HA_A/Jiangsu/04/2013|EPI_ISL_141164|2013-04-05_|_E1|_A_/_H7N9_|	EPI447603	HA	China	2013-Apr-05	A/Jiangsu/04/2013		WHO Chinese National Influenza Center	Wang,Dayan;Gao,Rongbao;Yang,Lei;Zhou,Shumei;Li,Xiyan;Zhou,Jianfang;Zhu,Wenfei;Guo,Junfeng;Li,Xiaodan;Dong,Jie;Huang,Weijuan;Zhang,Ye;Dong,Libo;Zhao,Xiang;Lu,Jian;Lan,Yu;Shu,Yuelong
HA_A/Jiangsu/05/2013|EPI_ISL_141184|2013-04-08_|_E1|_A_/_H7N9_|	EPI447623	HA	China	2013-Apr-08	A/Jiangsu/05/2013		WHO Chinese National Influenza Center	Wang,Dayan;Gao,Rongbao;Yang,Lei;Zhou,Shumei;Li,Xiyan;Zhou,Jianfang;Zhu,Wenfei;Guo,Junfeng;Li,Xiaodan;Dong,Jie;Huang,Weijuan;Zhang,Ye;Dong,Libo;Zhao,Xiang;Lu,Jian;Lan,Yu;Shu,Yuelong
HA_A/Jiangsu/06/2013|EPI_ISL_141185|2013-04-10_|_E1|_A_/_H7N9_|	EPI447624	HA	China	2013-Apr-10	A/Jiangsu/06/2013		WHO Chinese National Influenza Center	Wang,Dayan;Gao,Rongbao;Yang,Lei;Zhou,Shumei;Li,Xiyan;Zhou,Jianfang;Zhu,Wenfei;Guo,Junfeng;Li,Xiaodan;Dong,Jie;Huang,Weijuan;Zhang,Ye;Dong,Libo;Zhao,Xiang;Lu,Jian;Lan,Yu;Shu,Yuelong
HA_A/Jiangsu/06306/2014|EPI_ISL_172821|2014-12-27_|_E1|_A_/_H7N9_|	EPI566076	HA	China	2014-Dec-27	A/Jiangsu/06306/2014		WHO Chinese National Influenza Center	Wang,Dayan;Gao,Rongbao;Yang,Lei;Chen,Wenbing;Zou,Shumei;Li,Xiyan;Guo,Junfeng;Dong,Jie;Xin,Li;Huang,Weijuan;Zhang,Ye;Bo,Hong;Wei,Hejiang;Zhou,Jianfang;Shu,Yuelong
HA_A/Jiangsu/06307/2014|EPI_ISL_172829|2014-12-29_|_E1|_A_/_H7N9_|	EPI566138	HA	China	2014-Dec-29	A/Jiangsu/06307/2014		WHO Chinese National Influenza Center	Wang,Dayan;Gao,Rongbao;Yang,Lei;Chen,Wenbing;Zou,Shumei;Li,Xiyan;Guo,Junfeng;Dong,Jie;Xin,Li;Huang,Weijuan;Zhang,Ye;Bo,Hong;Wei,Hejiang;Zhou,Jianfang;Shu,Yuelong
HA_A/Jiangsu/07/2013|EPI_ISL_141186|2013-04-03_|_E1|_A_/_H7N9_|	EPI447625	HA	China	2013-Apr-03	A/Jiangsu/07/2013		WHO Chinese National Influenza Center	Wang,Dayan;Gao,Rongbao;Yang,Lei;Zhou,Shumei;Li,Xiyan;Zhou,Jianfang;Zhu,Wenfei;Guo,Junfeng;Li,Xiaodan;Dong,Jie;Huang,Weijuan;Zhang,Ye;Dong,Libo;Zhao,Xiang;Lu,Jian;Lan,Yu;Shu,Yuelong
HA_A/Jiangsu/08/2013|EPI_ISL_141187|2013-04-11_|_E1|_A_/_H7N9_|	EPI447626	HA	China	2013-Apr-11	A/Jiangsu/08/2013		WHO Chinese National Influenza Center	Wang,Dayan;Gao,Rongbao;Yang,Lei;Zhou,Shumei;Li,Xiyan;Zhou,Jianfang;Zhu,Wenfei;Guo,Junfeng;Li,Xiaodan;Dong,Jie;Huang,Weijuan;Zhang,Ye;Dong,Libo;Zhao,Xiang;Lu,Jian;Lan,Yu;Shu,Yuelong
HA_A/Jiangsu/09/2013|EPI_ISL_141188|2013-04-09_|_E1|_A_/_H7N9_|	EPI447627	HA	China	2013-Apr-09	A/Jiangsu/09/2013		WHO Chinese National Influenza Center	Wang,Dayan;Gao,Rongbao;Yang,Lei;Zhou,Shumei;Li,Xiyan;Zhou,Jianfang;Zhu,Wenfei;Guo,Junfeng;Li,Xiaodan;Dong,Jie;Huang,Weijuan;Zhang,Ye;Dong,Libo;Zhao,Xiang;Lu,Jian;Lan,Yu;Shu,Yuelong
HA_A/Jiangsu/1/2007|EPI_ISL_16357|2007_(Month_and_day_unknown)_|_|_A_/_H5N1_|	EPI141279	HA	China	2007-Jan-01	A/Jiangsu/1/2007		Other Database Import
HA_A/Jiangsu/1/2011|EPI_ISL_148286|2011-01-04_|_|_A_/_H1N1_|_unknown	EPI476438	HA	China	2011-Jan-04	A/Jiangsu/1/2011		Other Database Import	Zu,R.; Dong,L.; Qi,X.; Wang,D.; Zou,S.; Bai,T.; Li,M.; Li,X.; Zhao,X.; Xu,C.; Huo,X.; Xiang,N.; Yang,S.; Li,Z.; Xu,Z.; Wang,H.; Shu,Y.
HA_A/Jiangsu/1/2013|EPI_ISL_146161|2013-04-20_|_|_A_/_H7N9_|	EPI468967	HA	China	2013-Apr-20	A/Jiangsu/1/2013		Other Database Import	Ren,X.; Yang,F.; Hu,Y.; Zhang,T.; Liu,L.; Dong,J.; Sun,L.; Zhu,Y.; Xiao,Y.; Li,L.; Yang,J.; Wang,J.; Jin,Q.
HA_A/Jiangsu/2/2007|EPI_ISL_16356|2007_(Month_and_day_unknown)_|_|_A_/_H5N1_|	EPI141271	HA	China	2007-Jan-01	A/Jiangsu/2/2007		Other Database Import
HA_A/Jiangsu/2/2013|EPI_ISL_146436|2013-04-20_|_|_A_/_H7N9_|	EPI469524	HA	China	2013-Apr-20	A/Jiangsu/2/2013		Other Database Import	Ren,X.; Yang,F.; Hu,Y.; Zhang,T.; Liu,L.; Dong,J.; Sun,L.; Zhu,Y.; Xiao,Y.; Li,L.; Yang,J.; Wang,J.; Jin,Q.
HA_A/Jiangsu/4/2007|EPI_ISL_138871|2007-12_(Day_unknown)_|_|_A_/_H5N1_|	EPI439901	HA	China	2007-Dec-01	A/Jiangsu/4/2007		Other Database Import	Zhang,X.; Qi,X.; Zhang,Q.; Zeng,X.; Shi,Z.; Jin,Q.; Zhan,F.; Xu,Y.; Liu,Z.; Feng,Z.; Jiao,Y.
HA_A/Jiangsu/6/2008|EPI_ISL_138869|2008-01_(Day_unknown)_|_|_A_/_H5N1_|	EPI439899	HA	China	2008-Jan-01	A/Jiangsu/6/2008		Other Database Import	Zhang,X.; Qi,X.; Zhang,Q.; Zeng,X.; Shi,Z.; Jin,Q.; Zhan,F.; Xu,Y.; Liu,Z.; Feng,Z.; Jiao,Y.
HA_A/Jiangsu/98342/2014|EPI_ISL_172827|2014-11-17_|_E1|_A_/_H7N9_|	EPI566124	HA	China	2014-Nov-17	A/Jiangsu/98342/2014		WHO Chinese National Influenza Center	Wang,Dayan;Gao,Rongbao;Yang,Lei;Chen,Wenbing;Zou,Shumei;Li,Xiyan;Guo,Junfeng;Dong,Jie;Xin,Li;Huang,Weijuan;Zhang,Ye;Bo,Hong;Wei,Hejiang;Zhou,Jianfang;Shu,Yuelong
HA_A/Jiangsu/ALS1/2011|EPI_ISL_93974|2011-01-10_|_|_A_/_H1N1_|_unknown	EPI327050	HA	China	2011-Jan-10	A/Jiangsu/ALS1/2011		Other Database Import	Zhao,K.; Qi,X.; Cui,L.; Wu,B.; Shi,Z.; Tang,F.; Bao,C.; Zu,R.; Qin,Y.; Deng,F.; Shan,J.; Zhou,M.; Li,X.; Pan,Y.; Wang,H.
HA_A/Jiangxi/01/2013|EPI_ISL_141181|2013-04-24_|_E1|_A_/_H7N9_|	EPI447620	HA	China	2013-Apr-24	A/Jiangxi/01/2013		WHO Chinese National Influenza Center	Wang,Dayan;Gao,Rongbao;Yang,Lei;Zhou,Shumei;Li,Xiyan;Zhou,Jianfang;Zhu,Wenfei;Guo,Junfeng;Li,Xiaodan;Dong,Jie;Huang,Weijuan;Zhang,Ye;Dong,Libo;Zhao,Xiang;Lu,Jian;Lan,Yu;Shu,Yuelong
HA_A/Jiangxi/09037/2014|EPI_ISL_162062|2014-01-08_|_|_A_/_H10N8_|	EPI530450	HA	China	2014-Jan-08	A/Jiangxi/09037/2014	WHO Chinese National Influenza Center	WHO Chinese National Influenza Center	Wang,Dayan;Gao,Rongbao;Yang,Lei;Zhou,Shumei;Li,Xiyan;Zhou,Jianfang;Zhu,Wenfei;Guo,Junfeng;Li,Xiaodan;Dong,Jie;Huang,Weijuan;Zhang,Ye;Dong,Libo;Zhao,Xiang;Lu,Jian;Lan,Yu;Shu,Yuelong
HA_A/Jiangxi/1/2005|EPI_ISL_24609|2005-12-10_|_E1|_A_/_H5N1_|	EPI164266	HA	China	2005-Dec-10	A/Jiangxi/1/2005		WHO Chinese National Influenza Center
HA_A/Jiangxi-Donghu/346/2013|EPI_ISL_152846|2013-12-04_|_E1|_A_/_H10N8_|	EPI497477	HA	China	2013-Dec-04	A/Jiangxi-Donghu/346/2013		WHO Chinese National Influenza Center	Rongbao,Gao; Shumei,Zou; Xiang,Zhao; Lei,Yang; Dayan,Wang; Yuelong,Shu
HA_A/Jiaxing/20/2014|EPI_ISL_163998|2014-01-18_|_Original|_A_/_H7N9_|	EPI535131	HA	China	2014-Jan-18	A/Jiaxing/20/2014	Hangzhou Center for Disease Control and Prevention	Hangzhou Center for Disease Control and Prevention	Pu,XY;Li,J;Yu,XF;Kou,Y;Zhou,YY;Qian,X;Pan,JC
HA_A/Jilin/10117/2014|EPI_ISL_161665|2014-02-19_|_E1|_A_/_H7N9_|	EPI528298	HA	China	2014-Feb-19	A/Jilin/10117/2014	WHO Chinese National Influenza Center	WHO Chinese National Influenza Center	Wang,Dayan;Gao,Rongbao;Yang,Lei;Zhou,Shumei;Li,Xiyan;Zhou,Jianfang;Zhu,Wenfei;Guo,Junfeng;Li,Xiaodan;Dong,Jie;Huang,Weijuan;Zhang,Ye;Dong,Libo;Zhao,Xiang;Lu,Jian;Lan,Yu;Shu,Yuelong
HA_A/Kansas/13/2009|EPI_ISL_145076|2009-07-29_|_C3|_A_/_H3N2_|	EPI465397	HA	United States	2009-Jul-29	A/Kansas/13/2009	Kansas Department of Health and Environment	Centers for Disease Control and Prevention
HA_A/Kentucky/11/2012|EPI_ISL_128155|2012-08-05_|_Original|_A_/_H3N2_|	EPI392723	HA	United States	2012-Aug-05	A/Kentucky/11/2012	Kentucky Division of Laboratory Services	Centers for Disease Control and Prevention
HA_A/Korea/KBNP-0028/2000|EPI_ISL_12597|2000_(Month_and_day_unknown)_|_|_A_/_H9N2_|	EPI118890	HA	Korea, Republic of	2000-Jan-01	A/Korea/KBNP-0028/2000		Other Database Import
HA_A/Laos/Nong_Khai_1/2007|EPI_ISL_27351|2007_(Month_and_day_unknown)_|_|_A_/_H5N1_|	EPI170744	HA	Thailand	2007-Jan-01	A/Laos/Nong Khai 1/2007		Other Database Import
HA_A/Maine/06/2011|EPI_ISL_97361|2011-10-10_|_Original|_A_/_H3N2_|	EPI339171	HA	United States	2011-Oct-10	A/Maine/06/2011	Maine Health and Environmental Testing Laboratory	Centers for Disease Control and Prevention	Shu,B;Emery,S;Balish,A;Garten,R;Smith,C;Barnes,J;Lindstrom,S;Klimov,A;Cox,N
HA_A/Maryland/12/1991|EPI_ISL_30057|1991_(Month_and_day_unknown)_|_Egg_3|_A_/_H1N1_|_seasonal	EPI178952	HA	United States	1991-Jan-01	A/Maryland/12/1991		Other Database Import
HA_A/Maryland/20/2012|EPI_ISL_128228|2012-08-16_|_Original|_A_/_H3N2_|	EPI392926	HA	United States	2012-Aug-16	A/Maryland/20/2012	Maryland Department of Health and Mental Hygiene	Centers for Disease Control and Prevention
HA_A/Maryland/22/2012|EPI_ISL_129024|2012-08-16_|_C1|_A_/_H3N2_|	EPI394944	HA	United States	2012-Aug-16	A/Maryland/22/2012	Maryland Department of Health and Mental Hygiene	Centers for Disease Control and Prevention
HA_A/Maryland/23/2012|EPI_ISL_129430|2012-08-18_|_C1|_A_/_H3N2_|	EPI396299	HA	United States	2012-Aug-18	A/Maryland/23/2012	Maryland Department of Health and Mental Hygiene	Centers for Disease Control and Prevention
HA_A/Maryland/25/2012|EPI_ISL_129176|2012-08-18_|_C1|_A_/_H3N2_|	EPI397210	HA	United States	2012-Aug-18	A/Maryland/25/2012	Maryland Department of Health and Mental Hygiene	Centers for Disease Control and Prevention
HA_A/Maryland/28/2012|EPI_ISL_129683|2012-08-20_|_C1|_A_/_H3N2_|	EPI397662	HA	United States	2012-Aug-20	A/Maryland/28/2012	Maryland Department of Health and Mental Hygiene	Centers for Disease Control and Prevention
HA_A/Mexico/InDRE7218/2012|EPI_ISL_128317|2012-07-09_|_E1|_A_/_H7N3_|	EPI393388	HA	Mexico	2012-Jul-09	A/Mexico/InDRE7218/2012		Other Database Import	Barrera-Badillo,G.; Ramirez-Gonzalez,J.E.; Aparicio-Antonio,R.; Nunez-Garcia,T.; Arellano-Suarez,D.; Alcantara-Perez,P.A.; Rodriguez-Maldonado,A.P.; Rodriguez-Reyes,B.D.; Wong-Arambula,C.E.; Gonzalez-Duran,E.; Ortiz-Alcantara,J.M.; Diaz-Quinonez,J.A.; Reyes-Teran,G.; Vazquez-Perez,J.; Avila-Rios,S.; Lopez-Martinez,I.; Segura-Candelas,M.; Del Mazo-Lopez,J.C.; Serrano,S.; Nunez-Garcia,T.E.
HA_A/Michigan/09/2007|EPI_ISL_126261|2007-08-19_|_M2/C2|_A_/_H1N2_|	EPI388382	HA	United States	2007-Aug-19	A/Michigan/09/2007	Michigan Department of Community Health	Centers for Disease Control and Prevention
HA_A/Michigan/16/2012|EPI_ISL_129620|2012-08-15_|_C1|_A_/_H3N2_|	EPI397412	HA	United States	2012-Aug-15	A/Michigan/16/2012	Michigan Department of Community Health	Centers for Disease Control and Prevention
HA_A/Michigan/19/2012|EPI_ISL_129408|2012-08-16_|_C1|_A_/_H3N2_|	EPI397344	HA	United States	2012-Aug-16	A/Michigan/19/2012	Michigan Department of Community Health	Centers for Disease Control and Prevention
HA_A/Michigan/20/2012|EPI_ISL_129188|2012-08-16_|_C1|_A_/_H3N2_|	EPI395351	HA	United States	2012-Aug-16	A/Michigan/20/2012	Michigan Department of Community Health	Centers for Disease Control and Prevention
HA_A/Michigan/23/2012|EPI_ISL_129621|2012-08-16_|_C1|_A_/_H3N2_|	EPI397418	HA	United States	2012-Aug-16	A/Michigan/23/2012	Michigan Department of Community Health	Centers for Disease Control and Prevention
HA_A/Michigan/39/2015|EPI_ISL_195645|2015-06-12_|_M1/S1|_A_/_H3N2_|	EPI642513	HA	United States	2015-Jun-12	A/Michigan/39/2015	Michigan Department of Community Health	Centers for Disease Control and Prevention
HA_A/Minnesota/03/2008|EPI_ISL_83272|2008-02-03_|_MX|_A_/_H1N1_|_unknown	EPI291830	HA	United States	2008-Feb-03	A/Minnesota/03/2008	Minnesota Department of Health	Centers for Disease Control and Prevention
HA_A/Minnesota/09/2010|EPI_ISL_83273|2010-05-27_|_Original|_A_/_H3N2_|	EPI291838	HA	United States	2010-May-27	A/Minnesota/09/2010	Minnesota Department of Health	Centers for Disease Control and Prevention
HA_A/Minnesota/10/2009|EPI_ISL_83274|2009-05-18_|_Original|_A_/_H1N1_|_unknown	EPI291846	HA	United States	2009-May-18	A/Minnesota/10/2009	Minnesota Department of Health	Centers for Disease Control and Prevention
HA_A/Minnesota/11/2010|EPI_ISL_145077|2010-11-26_|_E2|_A_/_H3N2_|	EPI465400	HA	United States	2010-Nov-26	A/Minnesota/11/2010	Minnesota Department of Health	Centers for Disease Control and Prevention
HA_A/Minnesota/11/2012|EPI_ISL_128229|2012-08-15_|_Original|_A_/_H3N2_|	EPI392934	HA	United States	2012-Aug-15	A/Minnesota/11/2012	Minnesota Department of Health	Centers for Disease Control and Prevention
HA_A/Minnesota/14/2012|EPI_ISL_129178|2012-08-27_|_Original|_A_/_H1N2_|	EPI395306	HA	United States	2012-Aug-27	A/Minnesota/14/2012	Minnesota Department of Health	Centers for Disease Control and Prevention
HA_A/Minnesota/15/2012|EPI_ISL_129622|2012-09-05_|_C1|_A_/_H3N2_|	EPI397426	HA	United States	2012-Sep-05	A/Minnesota/15/2012	Minnesota Department of Health	Centers for Disease Control and Prevention
HA_A/Minnesota/18/2012|EPI_ISL_132656|2012-11-13_|_M3|_A_/_H3N2_|	EPI407271	HA	United States	2012-Nov-13	A/Minnesota/18/2012	Minnesota Department of Health	Centers for Disease Control and Prevention
HA_A/Minnesota/19/2011|EPI_ISL_100477|2011-11-04_|_E1|_A_/_H1N2_|	EPI347610	HA	United States	2011-Nov-04	A/Minnesota/19/2011	Minnesota Department of Health	Centers for Disease Control and Prevention
HA_A/Minnesota/33/2014|EPI_ISL_170673|2014-11-07_|_C1|_A_/_H1N1_|_unknown	EPI558121	HA	United States	2014-Nov-07	A/Minnesota/33/2014	Minnesota Department of Health	Centers for Disease Control and Prevention
HA_A/Missouri/12/2012|EPI_ISL_129179|2012-08-16_|_C1|_A_/_H1N1_|_unknown	EPI395313	HA	United States	2012-Aug-16	A/Missouri/12/2012	Missouri Department. of Health & Senior Services	Centers for Disease Control and Prevention
HA_A/Nanchang/1/2013|EPI_ISL_143556|2013-04-24_|_|_A_/_H7N9_|	EPI460535	HA	China	2013-Apr-24	A/Nanchang/1/2013		Other Database Import	Zhou,X.; Xia,W.; Ni,X.; Fan,G.; Li,H.; Chen,H.
HA_A/Nanchang/CH2/2000|EPI_ISL_146739|2000_(Month_and_day_unknown)_|_|_A_/_H9N2_|	EPI470991	HA	China	2000-Sep-01	A/Nanchang/CH2/2000		Other Database Import	Baranovich,T.; Marathe,B.M.; Bridges,O.; Burnham,A.; Carey,D.; Cline,T.D.; Crumpton,J.-C.; DeBeauchamp,J.; Duan,S.; Ducatez,M.; Elhabesh,H.; Fabrizio,T.; Forrest,H.; Franks,J.; Freiden,P.; Jeevan,T.; Jones,J.; Bryan,K.S.; Erik,K.A.; Lisa,K.A.; Kocer,Z.A.; Little,B.; McLaren,L.; Meliopoulos,V.A.; O&apos;Brien,K.; Oguin,T.; Oshansky,C.M.; Rubrum,A.; Sanders,C.J.; Seiler,P.; Seufzer,B.; Shanmuganath…
HA_A/Nanchang/CH3/2000|EPI_ISL_146724|2000_(Month_and_day_unknown)_|_|_A_/_H9N2_|	EPI470948	HA	China	2000-Sep-01	A/Nanchang/CH3/2000		Other Database Import	Baranovich,T.; Marathe,B.M.; Bridges,O.; Burnham,A.; Carey,D.; Cline,T.D.; Crumpton,J.-C.; DeBeauchamp,J.; Duan,S.; Ducatez,M.; Elhabesh,H.; Fabrizio,T.; Forrest,H.; Franks,J.; Freiden,P.; Jeevan,T.; Jones,J.; Bryan,K.S.; Erik,K.A.; Lisa,K.A.; Kocer,Z.A.; Little,B.; McLaren,L.; Meliopoulos,V.A.; O&apos;Brien,K.; Oguin,T.; Oshansky,C.M.; Rubrum,A.; Sanders,C.J.; Seiler,P.; Seufzer,B.; Shanmuganath…
HA_A/Nanchang/D1/2000|EPI_ISL_146711|2000_(Month_and_day_unknown)_|_|_A_/_H9N2_|	EPI470911	HA	China	2000-Sep-01	A/Nanchang/D1/2000		Other Database Import	Baranovich,T.; Marathe,B.M.; Bridges,O.; Burnham,A.; Carey,D.; Cline,T.D.; Crumpton,J.-C.; DeBeauchamp,J.; Duan,S.; Ducatez,M.; Elhabesh,H.; Fabrizio,T.; Forrest,H.; Franks,J.; Freiden,P.; Jeevan,T.; Jones,J.; Bryan,K.S.; Erik,K.A.; Lisa,K.A.; Kocer,Z.A.; Little,B.; McLaren,L.; Meliopoulos,V.A.; O&apos;Brien,K.; Oguin,T.; Oshansky,C.M.; Rubrum,A.; Sanders,C.J.; Seiler,P.; Seufzer,B.; Shanmuganath…
HA_A/Nanchang/D2/2000|EPI_ISL_146741|2000_(Month_and_day_unknown)_|_|_A_/_H9N2_|	EPI470995	HA	China	2000-Sep-01	A/Nanchang/D2/2000		Other Database Import	Baranovich,T.; Marathe,B.M.; Bridges,O.; Burnham,A.; Carey,D.; Cline,T.D.; Crumpton,J.-C.; DeBeauchamp,J.; Duan,S.; Ducatez,M.; Elhabesh,H.; Fabrizio,T.; Forrest,H.; Franks,J.; Freiden,P.; Jeevan,T.; Jones,J.; Bryan,K.S.; Erik,K.A.; Lisa,K.A.; Kocer,Z.A.; Little,B.; McLaren,L.; Meliopoulos,V.A.; O&apos;Brien,K.; Oguin,T.; Oshansky,C.M.; Rubrum,A.; Sanders,C.J.; Seiler,P.; Seufzer,B.; Shanmuganath…
HA_A/Nanjing/1/2013|EPI_ISL_142305|2013-03-28_|_|_A_/_H7N9_|	EPI453604	HA	China	2013-Mar-28	A/Nanjing/1/2013		Other Database Import	Bao,C.; Cui,L.; Zhou,M.; Guo,X.; Hong,L.; Gao,G.F.; Wang,H.; Qi,X.; Ge,Y.; Zhao,K.; Li,W.; Tang,F.; Shi,Z.; Li,Y.
HA_A/Nanjing/2/2013|EPI_ISL_153003|2013-04-05_|_|_A_/_H7N9_|	EPI497814	HA	China	2013-Apr-05	A/Nanjing/2/2013		Other Database Import	Guo,X.; Cui,L.; Zhao,K.; Qi,X.; Zhu,Y.; Shi,Z.; Tang,F.; Zhou,M.; Wang,H.
HA_A/Nanjing/3/2013|EPI_ISL_143663|2013-04-19_|_e1|_A_/_H7N9_|	EPI460767	HA	China	2013-Apr-19	A/Nanjing/3/2013	Jiangsu Provincial Center for Disease Control and Prevention	Jiangsu Provincial Center for Disease Control & Prevention
HA_A/Nanjing/4/2013|EPI_ISL_153004|2013-04-07_|_|_A_/_H7N9_|	EPI497849	HA	China	2013-Apr-07	A/Nanjing/4/2013		Other Database Import	Guo,X.; Cui,L.; Zhao,K.; Qi,X.; Zhu,Y.; Shi,Z.; Tang,F.; Zhou,M.; Wang,H.
HA_A/Nanjing/5/2013|EPI_ISL_143664|2013-04-25_|_e1|_A_/_H7N9_|	EPI460775	HA	China	2013-Apr-25	A/Nanjing/5/2013		Jiangsu Provincial Center for Disease Control & Prevention
HA_A/Nanjing/6/2013|EPI_ISL_153011|2013-04-11_|_|_A_/_H7N9_|	EPI497902	HA	China	2013-Apr-11	A/Nanjing/6/2013		Other Database Import	Guo,X.; Cui,L.; Zhao,K.; Qi,X.; Zhu,Y.; Shi,Z.; Tang,F.; Zhou,M.; Wang,H.
HA_A/Nanjing/7/2013|EPI_ISL_153013|2013-04-13_|_|_A_/_H7N9_|	EPI497918	HA	China	2013-Apr-13	A/Nanjing/7/2013		Other Database Import	Guo,X.; Cui,L.; Zhao,K.; Qi,X.; Zhu,Y.; Shi,Z.; Tang,F.; Zhou,M.; Wang,H.
HA_A/Nanjing/f0874/2013|EPI_ISL_143658|2013-04-09_|_c2|_A_/_H7N9_|	EPI460751	HA	China	2013-Apr-09	A/Nanjing/f0874/2013	Jiangsu Provincial Center for Disease Control and Prevention	Jiangsu Provincial Center for Disease Control & Prevention
HA_A/Nanjing/M2/2013|EPI_ISL_141601|2013-04-26_|_c1|_A_/_H7N9_|	EPI450526	HA	China	2013-Apr-26	A/Nanjing/M2/2013	Jiangsu Provincial Center for Disease Control and Prevention	Jiangsu Provincial Center for Disease Control & Prevention
HA_A/Nebraska/01/1992|EPI_ISL_83212|1992_(Month_and_day_unknown)_|_X|_A_/_H1N1_|_unknown	EPI291696	HA	United States	1992-Jan-01	A/Nebraska/01/1992	Children's Memorial Hospital	Centers for Disease Control and Prevention
HA_A/Netherlands/070/03|EPI_ISL_90894|2003_(Month_and_day_unknown)_|_MDCK|_A_/_H7N7_|	EPI319928	HA	Netherlands	2003-Jan-01	A/Netherlands/070/03	National Institute for Public Health and the Environment (RIVM)	National Institute for Public Health and the Environment (RIVM)	Meijer,A; Jonges,M; Fouchier,RAM
HA_A/Netherlands/071/03|EPI_ISL_90870|2003_(Month_and_day_unknown)_|_MDCK|_A_/_H7N7_|	EPI319856	HA	Netherlands	2003-Jan-01	A/Netherlands/071/03	National Institute for Public Health and the Environment (RIVM)	National Institute for Public Health and the Environment (RIVM)	Meijer,A; Jonges,M; Fouchier,RAM
HA_A/Netherlands/072/03|EPI_ISL_90871|2003_(Month_and_day_unknown)_|_MDCK|_A_/_H7N7_|	EPI319859	HA	Netherlands	2003-Jan-01	A/Netherlands/072/03	National Institute for Public Health and the Environment (RIVM)	National Institute for Public Health and the Environment (RIVM)	Meijer,A; Jonges,M; Fouchier,RAM
HA_A/Netherlands/074/03|EPI_ISL_90872|2003_(Month_and_day_unknown)_|_MDCK|_A_/_H7N7_|	EPI319862	HA	Netherlands	2003-Jan-01	A/Netherlands/074/03	National Institute for Public Health and the Environment (RIVM)	National Institute for Public Health and the Environment (RIVM)	Meijer,A; Jonges,M; Fouchier,RAM
HA_A/Netherlands/075/03|EPI_ISL_90873|2003_(Month_and_day_unknown)_|_MDCK|_A_/_H7N7_|	EPI319865	HA	Netherlands	2003-Jan-01	A/Netherlands/075/03	National Institute for Public Health and the Environment (RIVM)	National Institute for Public Health and the Environment (RIVM)	Meijer,A; Jonges,M; Fouchier,RAM
HA_A/Netherlands/076/03|EPI_ISL_90874|2003_(Month_and_day_unknown)_|_MDCK|_A_/_H7N7_|	EPI319868	HA	Netherlands	2003-Jan-01	A/Netherlands/076/03	National Institute for Public Health and the Environment (RIVM)	National Institute for Public Health and the Environment (RIVM)	Meijer,A; Jonges,M; Fouchier,RAM
HA_A/Netherlands/078/03|EPI_ISL_90875|2003_(Month_and_day_unknown)_|_MDCK|_A_/_H7N7_|	EPI319871	HA	Netherlands	2003-Jan-01	A/Netherlands/078/03	National Institute for Public Health and the Environment (RIVM)	National Institute for Public Health and the Environment (RIVM)	Meijer,A; Jonges,M; Fouchier,RAM
HA_A/Netherlands/079/03|EPI_ISL_90876|2003_(Month_and_day_unknown)_|_MDCK|_A_/_H7N7_|	EPI319874	HA	Netherlands	2003-Jan-01	A/Netherlands/079/03	National Institute for Public Health and the Environment (RIVM)	National Institute for Public Health and the Environment (RIVM)	Meijer,A; Jonges,M; Fouchier,RAM
HA_A/Netherlands/080/03|EPI_ISL_90877|2003_(Month_and_day_unknown)_|_MDCK|_A_/_H7N7_|	EPI319877	HA	Netherlands	2003-Jan-01	A/Netherlands/080/03	National Institute for Public Health and the Environment (RIVM)	National Institute for Public Health and the Environment (RIVM)	Meijer,A; Jonges,M; Fouchier,RAM
HA_A/Netherlands/081/03|EPI_ISL_90878|2003_(Month_and_day_unknown)_|_MDCK|_A_/_H7N7_|	EPI319880	HA	Netherlands	2003-Jan-01	A/Netherlands/081/03	National Institute for Public Health and the Environment (RIVM)	National Institute for Public Health and the Environment (RIVM)	Meijer,A; Jonges,M; Fouchier,RAM
HA_A/Netherlands/082/03|EPI_ISL_90879|2003_(Month_and_day_unknown)_|_MDCK|_A_/_H7N7_|	EPI319883	HA	Netherlands	2003-Jan-01	A/Netherlands/082/03	National Institute for Public Health and the Environment (RIVM)	National Institute for Public Health and the Environment (RIVM)	Meijer,A; Jonges,M; Fouchier,RAM
HA_A/Netherlands/084/03|EPI_ISL_90880|2003_(Month_and_day_unknown)_|_MDCK|_A_/_H7N7_|	EPI319886	HA	Netherlands	2003-Jan-01	A/Netherlands/084/03	National Institute for Public Health and the Environment (RIVM)	National Institute for Public Health and the Environment (RIVM)	Meijer,A; Jonges,M; Fouchier,RAM
HA_A/Netherlands/085/03|EPI_ISL_90895|2003_(Month_and_day_unknown)_|_MDCK|_A_/_H7N7_|	EPI319931	HA	Netherlands	2003-Jan-01	A/Netherlands/085/03	National Institute for Public Health and the Environment (RIVM)	National Institute for Public Health and the Environment (RIVM)	Meijer,A; Jonges,M; Fouchier,RAM
HA_A/Netherlands/086/03|EPI_ISL_90882|2003_(Month_and_day_unknown)_|_MDCK|_A_/_H7N7_|	EPI319892	HA	Netherlands	2003-Jan-01	A/Netherlands/086/03	National Institute for Public Health and the Environment (RIVM)	National Institute for Public Health and the Environment (RIVM)	Meijer,A; Jonges,M; Fouchier,RAM
HA_A/Netherlands/118/03|EPI_ISL_90883|2003_(Month_and_day_unknown)_|_MDCK|_A_/_H7N7_|	EPI319895	HA	Netherlands	2003-Jan-01	A/Netherlands/118/03	National Institute for Public Health and the Environment (RIVM)	National Institute for Public Health and the Environment (RIVM)	Meijer,A; Jonges,M; Fouchier,RAM
HA_A/Netherlands/120/03|EPI_ISL_90884|2003_(Month_and_day_unknown)_|_MDCK|_A_/_H7N7_|	EPI319898	HA	Netherlands	2003-Jan-01	A/Netherlands/120/03	National Institute for Public Health and the Environment (RIVM)	National Institute for Public Health and the Environment (RIVM)	Meijer,A; Jonges,M; Fouchier,RAM
HA_A/Netherlands/121/03|EPI_ISL_90885|2003_(Month_and_day_unknown)_|_MDCK|_A_/_H7N7_|	EPI319901	HA	Netherlands	2003-Jan-01	A/Netherlands/121/03	National Institute for Public Health and the Environment (RIVM)	National Institute for Public Health and the Environment (RIVM)	Meijer,A; Jonges,M; Fouchier,RAM
HA_A/Netherlands/122/03|EPI_ISL_90886|2003_(Month_and_day_unknown)_|_MDCK|_A_/_H7N7_|	EPI319904	HA	Netherlands	2003-Jan-01	A/Netherlands/122/03	National Institute for Public Health and the Environment (RIVM)	National Institute for Public Health and the Environment (RIVM)	Meijer,A; Jonges,M; Fouchier,RAM
HA_A/Netherlands/123/03|EPI_ISL_90887|2003_(Month_and_day_unknown)_|_MDCK|_A_/_H7N7_|	EPI319907	HA	Netherlands	2003-Jan-01	A/Netherlands/123/03	National Institute for Public Health and the Environment (RIVM)	National Institute for Public Health and the Environment (RIVM)	Meijer,A; Jonges,M; Fouchier,RAM
HA_A/Netherlands/124/03|EPI_ISL_90888|2003_(Month_and_day_unknown)_|_MDCK|_A_/_H7N7_|	EPI319910	HA	Netherlands	2003-Jan-01	A/Netherlands/124/03	National Institute for Public Health and the Environment (RIVM)	National Institute for Public Health and the Environment (RIVM)	Meijer,A; Jonges,M; Fouchier,RAM
HA_A/Netherlands/126/03|EPI_ISL_90881|2003_(Month_and_day_unknown)_|_MDCK|_A_/_H7N7_|	EPI319889	HA	Netherlands	2003-Jan-01	A/Netherlands/126/03	National Institute for Public Health and the Environment (RIVM)	National Institute for Public Health and the Environment (RIVM)	Meijer,A; Jonges,M; Fouchier,RAM
HA_A/Netherlands/127/03|EPI_ISL_3543|2003_(Month_and_day_unknown)_|_|_A_/_H7N7_|	EPI18984	HA	Netherlands	2003-Jan-01	A/Netherlands/127/03		Other Database Import
HA_A/Netherlands/128/03|EPI_ISL_90889|2003_(Month_and_day_unknown)_|_MDCK|_A_/_H7N7_|	EPI319913	HA	Netherlands	2003-Jan-01	A/Netherlands/128/03	National Institute for Public Health and the Environment (RIVM)	National Institute for Public Health and the Environment (RIVM)	Meijer,A; Jonges,M; Fouchier,RAM
HA_A/Netherlands/129/03|EPI_ISL_90890|2003_(Month_and_day_unknown)_|_MDCK|_A_/_H7N7_|	EPI319916	HA	Netherlands	2003-Jan-01	A/Netherlands/129/03	National Institute for Public Health and the Environment (RIVM)	National Institute for Public Health and the Environment (RIVM)	Meijer,A; Jonges,M; Fouchier,RAM
HA_A/Netherlands/130/03|EPI_ISL_90891|2003_(Month_and_day_unknown)_|_MDCK|_A_/_H7N7_|	EPI319919	HA	Netherlands	2003-Jan-01	A/Netherlands/130/03	National Institute for Public Health and the Environment (RIVM)	National Institute for Public Health and the Environment (RIVM)	Meijer,A; Jonges,M; Fouchier,RAM
HA_A/Netherlands/131/03|EPI_ISL_90892|2003_(Month_and_day_unknown)_|_MDCK|_A_/_H7N7_|	EPI319922	HA	Netherlands	2003-Jan-01	A/Netherlands/131/03	National Institute for Public Health and the Environment (RIVM)	National Institute for Public Health and the Environment (RIVM)	Meijer,A; Jonges,M; Fouchier,RAM
HA_A/Netherlands/132/03|EPI_ISL_90893|2003_(Month_and_day_unknown)_|_MDCK|_A_/_H7N7_|	EPI319925	HA	Netherlands	2003-Jan-01	A/Netherlands/132/03	National Institute for Public Health and the Environment (RIVM)	National Institute for Public Health and the Environment (RIVM)	Meijer,A; Jonges,M; Fouchier,RAM
HA_A/Netherlands/219/03|EPI_ISL_3547|2003_(Month_and_day_unknown)_|_|_A_/_H7N7_|	EPI18992	HA	Netherlands	2003-Jan-01	A/Netherlands/219/03		Other Database Import
HA_A/Netherlands/230/03|EPI_ISL_90897|2003_(Month_and_day_unknown)_|_MDCK|_A_/_H7N7_|	EPI319937	HA	Netherlands	2003-Jan-01	A/Netherlands/230/03	National Institute for Public Health and the Environment (RIVM)	National Institute for Public Health and the Environment (RIVM)	Meijer,A; Jonges,M; Fouchier,RAM
HA_A/Netherlands/231/03|EPI_ISL_90898|2003_(Month_and_day_unknown)_|_MDCK|_A_/_H7N7_|	EPI319940	HA	Netherlands	2003-Jan-01	A/Netherlands/231/03	National Institute for Public Health and the Environment (RIVM)	National Institute for Public Health and the Environment (RIVM)	Meijer,A; Jonges,M; Fouchier,RAM
HA_A/Netherlands/292/03|EPI_ISL_90896|2003_(Month_and_day_unknown)_|_MDCK|_A_/_H7N7_|	EPI319934	HA	Netherlands	2003-Jan-01	A/Netherlands/292/03	National Institute for Public Health and the Environment (RIVM)	National Institute for Public Health and the Environment (RIVM)	Meijer,A; Jonges,M; Fouchier,RAM
HA_A/Netherlands/293/03|EPI_ISL_90899|2003_(Month_and_day_unknown)_|_MDCK|_A_/_H7N7_|	EPI319943	HA	Netherlands	2003-Jan-01	A/Netherlands/293/03	National Institute for Public Health and the Environment (RIVM)	National Institute for Public Health and the Environment (RIVM)	Meijer,A; Jonges,M; Fouchier,RAM
HA_A/Netherlands/295/03|EPI_ISL_90900|2003_(Month_and_day_unknown)_|_MDCK|_A_/_H7N7_|	EPI319946	HA	Netherlands	2003-Jan-01	A/Netherlands/295/03	National Institute for Public Health and the Environment (RIVM)	National Institute for Public Health and the Environment (RIVM)	Meijer,A; Jonges,M; Fouchier,RAM
HA_A/Netherlands/296/03|EPI_ISL_90901|2003_(Month_and_day_unknown)_|_MDCK|_A_/_H7N7_|	EPI319949	HA	Netherlands	2003-Jan-01	A/Netherlands/296/03	National Institute for Public Health and the Environment (RIVM)	National Institute for Public Health and the Environment (RIVM)	Meijer,A; Jonges,M; Fouchier,RAM
HA_A/Netherlands/297/03|EPI_ISL_90902|2003_(Month_and_day_unknown)_|_MDCK|_A_/_H7N7_|	EPI319952	HA	Netherlands	2003-Jan-01	A/Netherlands/297/03	National Institute for Public Health and the Environment (RIVM)	National Institute for Public Health and the Environment (RIVM)	Meijer,A; Jonges,M; Fouchier,RAM
HA_A/Netherlands/298/03|EPI_ISL_90903|2003_(Month_and_day_unknown)_|_MDCK|_A_/_H7N7_|	EPI319955	HA	Netherlands	2003-Jan-01	A/Netherlands/298/03	National Institute for Public Health and the Environment (RIVM)	National Institute for Public Health and the Environment (RIVM)	Meijer,A; Jonges,M; Fouchier,RAM
HA_A/Netherlands/299/03|EPI_ISL_90904|2003_(Month_and_day_unknown)_|_MDCK|_A_/_H7N7_|	EPI319958	HA	Netherlands	2003-Jan-01	A/Netherlands/299/03	National Institute for Public Health and the Environment (RIVM)	National Institute for Public Health and the Environment (RIVM)	Meijer,A; Jonges,M; Fouchier,RAM
HA_A/Netherlands/300/03|EPI_ISL_90905|2003_(Month_and_day_unknown)_|_MDCK|_A_/_H7N7_|	EPI319961	HA	Netherlands	2003-Jan-01	A/Netherlands/300/03	National Institute for Public Health and the Environment (RIVM)	National Institute for Public Health and the Environment (RIVM)	Meijer,A; Jonges,M; Fouchier,RAM
HA_A/Netherlands/301/03|EPI_ISL_90906|2003_(Month_and_day_unknown)_|_MDCK|_A_/_H7N7_|	EPI319964	HA	Netherlands	2003-Jan-01	A/Netherlands/301/03	National Institute for Public Health and the Environment (RIVM)	National Institute for Public Health and the Environment (RIVM)	Meijer,A; Jonges,M; Fouchier,RAM
HA_A/Netherlands/302/03|EPI_ISL_90907|2003_(Month_and_day_unknown)_|_MDCK|_A_/_H7N7_|	EPI319967	HA	Netherlands	2003-Jan-01	A/Netherlands/302/03	National Institute for Public Health and the Environment (RIVM)	National Institute for Public Health and the Environment (RIVM)	Meijer,A; Jonges,M; Fouchier,RAM
HA_A/Netherlands/303/03|EPI_ISL_90908|2003_(Month_and_day_unknown)_|_MDCK|_A_/_H7N7_|	EPI319970	HA	Netherlands	2003-Jan-01	A/Netherlands/303/03	National Institute for Public Health and the Environment (RIVM)	National Institute for Public Health and the Environment (RIVM)	Meijer,A; Jonges,M; Fouchier,RAM
HA_A/Netherlands/304/03|EPI_ISL_90909|2003_(Month_and_day_unknown)_|_MDCK|_A_/_H7N7_|	EPI319973	HA	Netherlands	2003-Jan-01	A/Netherlands/304/03	National Institute for Public Health and the Environment (RIVM)	National Institute for Public Health and the Environment (RIVM)	Meijer,A; Jonges,M; Fouchier,RAM
HA_A/Netherlands/305/03|EPI_ISL_90910|2003_(Month_and_day_unknown)_|_MDCK|_A_/_H7N7_|	EPI319976	HA	Netherlands	2003-Jan-01	A/Netherlands/305/03	National Institute for Public Health and the Environment (RIVM)	National Institute for Public Health and the Environment (RIVM)	Meijer,A; Jonges,M; Fouchier,RAM
HA_A/Netherlands/306/03|EPI_ISL_90911|2003_(Month_and_day_unknown)_|_MDCK|_A_/_H7N7_|	EPI319979	HA	Netherlands	2003-Jan-01	A/Netherlands/306/03	National Institute for Public Health and the Environment (RIVM)	National Institute for Public Health and the Environment (RIVM)	Meijer,A; Jonges,M; Fouchier,RAM
HA_A/Netherlands/33/03|EPI_ISL_3545|2003_(Month_and_day_unknown)_|_|_A_/_H7N7_|	EPI18988	HA	Netherlands	2003-Jan-01	A/Netherlands/33/03		Other Database Import
HA_A/New_Jersey/11/1976|EPI_ISL_69296|1976_(Month_and_day_unknown)_|_Egg|_A_/_H1N1_|_unknown	EPI241025	HA	United States	1976-Jan-01	A/New Jersey/11/1976		Other Database Import	The NIAID Influenza Genome Sequencing Consortium
HA_A/New_Jersey/1976|EPI_ISL_69297|1976_(Month_and_day_unknown)_|_Egg|_A_/_H1N1_|_seasonal	EPI241033	HA	United States	1976-Jan-01	A/New Jersey/1976		Other Database Import	The NIAID Influenza Genome Sequencing Consortium
HA_A/New_Jersey/8/1976|EPI_ISL_132867|1976_(Month_and_day_unknown)_|_|_A_/_H1N1_|_unknown	EPI408003	HA	United States	1976-Jan-01	A/New Jersey/8/1976		Other Database Import	Wentworth,D.E.; Dugan,V.; Halpin,R.; Lin,X.; Wester,E.; Bera,J.; Ghedin,E.; Fedorova,N.; Tsitrin,T.; Stockwell,T.; Amedeo,P.; Bishop,B.; Edworthy,P.; Gupta,N.; Katzel,D.; Li,K.; Schobel,S.; Shrivastava,S.; Thovarai,V.; Wang,S.; Webster,R.; Krauss,S.; Bao,Y.; Sanders,R.; Dernovoy,D.; Kiryutin,B.; Lipman,D.J.; Tatusova,T.
HA_A/New_York/107/2003|EPI_ISL_16424|2003_(Month_and_day_unknown)_|_|_A_/_H7N2_|	EPI141612	HA	United States	2003-Jan-01	A/New York/107/2003		Other Database Import	Smith,C.B.
HA_A/Nigeria/6e/07|EPI_ISL_13514|2007_(Month_and_day_unknown)_|_|_A_/_H5N1_|	EPI124733	HA	Nigeria	2007-Jan-01	A/Nigeria/6e/07		Other Database Import
HA_A/Ohio/01/2007|EPI_ISL_30053|2007-08-17_|_Original|_A_/_H1N1_|_unknown	EPI178948	HA	United States	2007-Aug-17	A/Ohio/01/2007	Ohio Department of Health Laboratories	Centers for Disease Control and Prevention
HA_A/Ohio/02/2007|EPI_ISL_30054|2007-08-17_|_Original|_A_/_H1N1_|_unknown	EPI178949	HA	United States	2007-Aug-17	A/Ohio/02/2007	Ohio Department of Health Laboratories	Centers for Disease Control and Prevention
HA_A/Ohio/02/2014|EPI_ISL_165317|2014-08-05_|_Original|_A_/_H3N2_|	EPI539159	HA	United States	2014-Aug-05	A/Ohio/02/2014	Ohio Department of Health Laboratories	Centers for Disease Control and Prevention
HA_A/Ohio/05/2013|EPI_ISL_144893|2013-07-22_|_Original|_A_/_H3N2_|	EPI464870	HA	United States	2013-Jul-22	A/Ohio/05/2013	Ohio Department of Health Laboratories	Centers for Disease Control and Prevention
HA_A/Ohio/09/2015|EPI_ISL_179403|2015-04-21_|_E1|_A_/_H1N1_|_unknown	EPI590124	HA	United States	2015-Apr-21	A/Ohio/09/2015	Ohio Department of Health Laboratories	Centers for Disease Control and Prevention
HA_A/Ohio/13/2012|EPI_ISL_123207|2012-07-27_|_Original|_A_/_H3N2_|	EPI381857	HA	United States	2012-Jul-27	A/Ohio/13/2012	Ohio Department of Health Laboratories	Centers for Disease Control and Prevention
HA_A/Ohio/14/2012|EPI_ISL_126246|2012-07-29_|_C1|_A_/_H3N2_|	EPI388305	HA	United States	2012-Jul-29	A/Ohio/14/2012	Ohio Department of Health Laboratories	Centers for Disease Control and Prevention
HA_A/Ohio/15/2012|EPI_ISL_126247|2012-07-28_|_C1|_A_/_H3N2_|	EPI388312	HA	United States	2012-Jul-28	A/Ohio/15/2012	Ohio Department of Health Laboratories	Centers for Disease Control and Prevention
HA_A/Ohio/16/2012|EPI_ISL_126253|2012-07-28_|_C1|_A_/_H3N2_|	EPI388339	HA	United States	2012-Jul-28	A/Ohio/16/2012	Ohio Department of Health Laboratories	Centers for Disease Control and Prevention
HA_A/Ohio/17/2012|EPI_ISL_126259|2012-07-28_|_E2|_A_/_H3N2_|	EPI388366	HA	United States	2012-Jul-28	A/Ohio/17/2012	Ohio Department of Health Laboratories	Centers for Disease Control and Prevention
HA_A/Ohio/18/2012|EPI_ISL_129754|2012-07-27_|_C1|_A_/_H3N2_|	EPI397925	HA	United States	2012-Jul-27	A/Ohio/18/2012	Ohio Department of Health Laboratories	Centers for Disease Control and Prevention
HA_A/Ohio/19/2012|EPI_ISL_129755|2012-07-29_|_C1|_A_/_H3N2_|	EPI398037	HA	United States	2012-Jul-29	A/Ohio/19/2012	Ohio Department of Health Laboratories	Centers for Disease Control and Prevention
HA_A/Ohio/20/2012|EPI_ISL_126248|2012-07-28_|_C1|_A_/_H3N2_|	EPI388319	HA	United States	2012-Jul-28	A/Ohio/20/2012	Ohio Department of Health Laboratories	Centers for Disease Control and Prevention
HA_A/Ohio/23/2012|EPI_ISL_128392|2012-07-30_|_C1|_A_/_H3N2_|	EPI393688	HA	United States	2012-Jul-30	A/Ohio/23/2012	Ohio Department of Health Laboratories	Centers for Disease Control and Prevention
HA_A/Ohio/24/2012|EPI_ISL_128145|2012-08-02_|_C1|_A_/_H3N2_|	EPI392689	HA	United States	2012-Aug-02	A/Ohio/24/2012	Ohio Department of Health Laboratories	Centers for Disease Control and Prevention
HA_A/Ohio/28/2012|EPI_ISL_128389|2012-08-01_|_C2|_A_/_H3N2_|	EPI393667	HA	United States	2012-Aug-01	A/Ohio/28/2012	Ohio Department of Health Laboratories	Centers for Disease Control and Prevention
HA_A/Ohio/34/2012|EPI_ISL_129419|2012-08-03_|_C1|_A_/_H3N2_|	EPI397206	HA	United States	2012-Aug-03	A/Ohio/34/2012	Ohio Department of Health Laboratories	Centers for Disease Control and Prevention
HA_A/Ohio/35/2012|EPI_ISL_129171|2012-08-04_|_C1|_A_/_H3N2_|	EPI395259	HA	United States	2012-Aug-04	A/Ohio/35/2012	Ohio Department of Health Laboratories	Centers for Disease Control and Prevention
HA_A/Ohio/3559/1988|EPI_ISL_7526|1988_(Month_and_day_unknown)_|_P4|_A_/_H1N1_|_seasonal	EPI68591	HA	United States	1988-Jan-01	A/Ohio/3559/1988		Other Database Import
HA_A/Ohio/36/2012|EPI_ISL_129647|2012-08-02_|_C1|_A_/_H3N2_|	EPI397516	HA	United States	2012-Aug-02	A/Ohio/36/2012	Ohio Department of Health Laboratories	Centers for Disease Control and Prevention
HA_A/Ohio/37/2012|EPI_ISL_129610|2012-08-05_|_C1|_A_/_H3N2_|	EPI397351	HA	United States	2012-Aug-05	A/Ohio/37/2012	Ohio Department of Health Laboratories	Centers for Disease Control and Prevention
HA_A/Ohio/38/2012|EPI_ISL_128311|2012-08-04_|_C1|_A_/_H3N2_|	EPI393317	HA	United States	2012-Aug-04	A/Ohio/38/2012	Ohio Department of Health Laboratories	Centers for Disease Control and Prevention
HA_A/Ohio/41/2012|EPI_ISL_129756|2012-08-04_|_Original|_A_/_H3N2_|	EPI397939	HA	United States	2012-Aug-04	A/Ohio/41/2012	Ohio Department of Health Laboratories	Centers for Disease Control and Prevention
HA_A/Ohio/43/2012|EPI_ISL_129427|2012-08-06_|_C1|_A_/_H3N2_|	EPI398000	HA	United States	2012-Aug-06	A/Ohio/43/2012	Ohio Department of Health Laboratories	Centers for Disease Control and Prevention
HA_A/Ohio/4319/2014|EPI_ISL_166393|2014-08-27_|_Original|_A_/_H3N2_|	EPI541960	HA	United States	2014-Aug-27	A/Ohio/4319/2014	U.S. Air Force School of Aerospace Medicine	Centers for Disease Control and Prevention
HA_A/Ohio/44/2012|EPI_ISL_129648|2012-08-08_|_C1|_A_/_H3N2_|	EPI397524	HA	United States	2012-Aug-08	A/Ohio/44/2012	Ohio Department of Health Laboratories	Centers for Disease Control and Prevention
HA_A/Ohio/47/2012|EPI_ISL_129649|2012-08-07_|_C1|_A_/_H3N2_|	EPI397532	HA	United States	2012-Aug-07	A/Ohio/47/2012	Ohio Department of Health Laboratories	Centers for Disease Control and Prevention
HA_A/Ohio/52/2012|EPI_ISL_128351|2012-08-05_|_C1|_A_/_H3N2_|	EPI393511	HA	United States	2012-Aug-05	A/Ohio/52/2012	Ohio Department of Health Laboratories	Centers for Disease Control and Prevention
HA_A/Ohio/56/2012|EPI_ISL_129650|2012-08-10_|_C1|_A_/_H3N2_|	EPI397540	HA	United States	2012-Aug-10	A/Ohio/56/2012	Ohio Department of Health Laboratories	Centers for Disease Control and Prevention
HA_A/Ohio/57/2012|EPI_ISL_129428|2012-08-05_|_C1|_A_/_H3N2_|	EPI398040	HA	United States	2012-Aug-05	A/Ohio/57/2012	Ohio Department of Health Laboratories	Centers for Disease Control and Prevention
HA_A/Ohio/62/2012|EPI_ISL_128388|2012-08-13_|_C1|_A_/_H3N2_|	EPI393661	HA	United States	2012-Aug-13	A/Ohio/62/2012	Ohio Department of Health Laboratories	Centers for Disease Control and Prevention
HA_A/Ohio/63/2012|EPI_ISL_129429|2012-08-10_|_C1|_A_/_H3N2_|	EPI396291	HA	United States	2012-Aug-10	A/Ohio/63/2012	Ohio Department of Health Laboratories	Centers for Disease Control and Prevention
HA_A/Ohio/64/2012|EPI_ISL_128394|2012-08-10_|_C1|_A_/_H3N2_|	EPI393702	HA	United States	2012-Aug-10	A/Ohio/64/2012	Ohio Department of Health Laboratories	Centers for Disease Control and Prevention
HA_A/Ohio/65/2012|EPI_ISL_129172|2012-08-11_|_C1|_A_/_H3N2_|	EPI395267	HA	United States	2012-Aug-11	A/Ohio/65/2012	Ohio Department of Health Laboratories	Centers for Disease Control and Prevention
HA_A/Ohio/69/2012|EPI_ISL_129020|2012-08-13_|_C1|_A_/_H3N2_|	EPI394921	HA	United States	2012-Aug-13	A/Ohio/69/2012	Ohio Department of Health Laboratories	Centers for Disease Control and Prevention
HA_A/Ohio/71/2012|EPI_ISL_128390|2012-08-13_|_C1|_A_/_H3N2_|	EPI393673	HA	United States	2012-Aug-13	A/Ohio/71/2012	Ohio Department of Health Laboratories	Centers for Disease Control and Prevention
HA_A/Ohio/74/2012|EPI_ISL_128405|2012-08-25_|_Original|_A_/_H3N2_|	EPI393782	HA	United States	2012-Aug-25	A/Ohio/74/2012	Ohio Department of Health Laboratories	Centers for Disease Control and Prevention
HA_A/Ohio/75/2012|EPI_ISL_129023|2012-08-16_|_C1|_A_/_H3N2_|	EPI394937	HA	United States	2012-Aug-16	A/Ohio/75/2012	Ohio Department of Health Laboratories	Centers for Disease Control and Prevention
HA_A/Ohio/77/2012|EPI_ISL_129411|2012-08-15_|_C1|_A_/_H3N2_|	EPI396192	HA	United States	2012-Aug-15	A/Ohio/77/2012	Ohio Department of Health Laboratories	Centers for Disease Control and Prevention
HA_A/Ohio/78/2012|EPI_ISL_129412|2012-08-09_|_C1|_A_/_H3N2_|	EPI397006	HA	United States	2012-Aug-09	A/Ohio/78/2012	Ohio Department of Health Laboratories	Centers for Disease Control and Prevention
HA_A/Ohio/79/2012|EPI_ISL_129413|2012-08-09_|_C1|_A_/_H3N2_|	EPI396200	HA	United States	2012-Aug-09	A/Ohio/79/2012	Ohio Department of Health Laboratories	Centers for Disease Control and Prevention
HA_A/Ohio/80/2012|EPI_ISL_129409|2012-08-19_|_C1|_A_/_H3N2_|	EPI396175	HA	United States	2012-Aug-19	A/Ohio/80/2012	Ohio Department of Health Laboratories	Centers for Disease Control and Prevention
HA_A/Ohio/81/2012|EPI_ISL_129623|2012-08-17_|_C1|_A_/_H3N2_|	EPI397432	HA	United States	2012-Aug-17	A/Ohio/81/2012	Ohio Department of Health Laboratories	Centers for Disease Control and Prevention
HA_A/Ohio/83/2012|EPI_ISL_129651|2012-09-04_|_C2|_A_/_H3N2_|	EPI397677	HA	United States	2012-Sep-04	A/Ohio/83/2012	Ohio Department of Health Laboratories	Centers for Disease Control and Prevention
HA_A/Ohio/84/2012|EPI_ISL_129652|2012-08-13_|_C1|_A_/_H3N2_|	EPI397548	HA	United States	2012-Aug-13	A/Ohio/84/2012	Ohio Department of Health Laboratories	Centers for Disease Control and Prevention
HA_A/Ohio/85/2012|EPI_ISL_129757|2012-08-27_|_Original|_A_/_H3N2_|	EPI397954	HA	United States	2012-Aug-27	A/Ohio/85/2012	Ohio Department of Health Laboratories	Centers for Disease Control and Prevention
HA_A/Ohio/86/2012|EPI_ISL_129653|2012-08-15_|_C1|_A_/_H3N2_|	EPI397555	HA	United States	2012-Aug-15	A/Ohio/86/2012	Ohio Department of Health Laboratories	Centers for Disease Control and Prevention
HA_A/Ohio/87/2012|EPI_ISL_129708|2012-08-12_|_C1|_A_/_H3N2_|	EPI397751	HA	United States	2012-Aug-12	A/Ohio/87/2012	Ohio Department of Health Laboratories	Centers for Disease Control and Prevention
HA_A/Ohio/88/2012|EPI_ISL_129758|2012-09-10_|_C1|_A_/_H3N2_|	EPI397961	HA	United States	2012-Sep-10	A/Ohio/88/2012	Ohio Department of Health Laboratories	Centers for Disease Control and Prevention
HA_A/Ohio/91/2012|EPI_ISL_129799|2012-08-09_|_Original|_A_/_H3N2_|	EPI398111	HA	United States	2012-Aug-09	A/Ohio/91/2012	Ohio Department of Health Laboratories	Centers for Disease Control and Prevention
HA_A/Oklahoma/11/1990|EPI_ISL_83213|1990-03-13_|_X|_A_/_H1N1_|_unknown	EPI291704	HA	United States	1990-Mar-13	A/Oklahoma/11/1990	Oklahoma State Department of Health	Centers for Disease Control and Prevention
HA_A/Ontario/1252/2007|EPI_ISL_14418|2007_(Month_and_day_unknown)_|_|_A_/_H3N2_|	EPI128344	HA	Canada	2007-Jan-01	A/Ontario/1252/2007		Other Database Import
HA_A/Ontario/N163578/2012|EPI_ISL_130422|2012-08-10_|_RMK_1st_passage|_A_/_H1N1_|_unknown	EPI400112	HA	Canada	2012-Aug-10	A/Ontario/N163578/2012		Other Database Import	Eshaghi,A.; Li,A.; Rosenfeld,P.; Farrell,D.J.; Gubbay,J.B.; Li,Y.; Plummer,F.; Jamieson,F.
HA_A/Ontario/RV1273/2005|EPI_ISL_10145|2005_(Month_and_day_unknown)_|_|_A_/_H3N2_|	EPI103127	HA	Canada	2005-Jan-01	A/Ontario/RV1273/2005		Other Database Import
HA_A/Pennsylvania/09/2011|EPI_ISL_96012|2011-08-20_|_original|_A_/_H3N2_|	EPI335610	HA	United States	2011-Aug-20	A/Pennsylvania/09/2011	Pennsylvania Department of Health	Centers for Disease Control and Prevention
HA_A/Pennsylvania/11/2012|EPI_ISL_128625|2012-08-12_|_E2|_A_/_H3N2_|	EPI394069	HA	United States	2012-Aug-12	A/Pennsylvania/11/2012	Pennsylvania Department of Health	Centers for Disease Control and Prevention
HA_A/Pennsylvania/13/2012|EPI_ISL_128157|2012-08-15_|_Original|_A_/_H3N2_|	EPI392735	HA	United States	2012-Aug-15	A/Pennsylvania/13/2012	Pennsylvania Department of Health	Centers for Disease Control and Prevention
HA_A/Pennsylvania/14/2010|EPI_ISL_100478|2010-10-26_|_E2|_A_/_H3N2_|	EPI347613	HA	United States	2010-Oct-26	A/Pennsylvania/14/2010	Pennsylvania Department of Health	Centers for Disease Control and Prevention
HA_A/Pennsylvania/17/2012|EPI_ISL_129189|2012-08-23_|_C1|_A_/_H3N2_|	EPI395357	HA	United States	2012-Aug-23	A/Pennsylvania/17/2012	Pennsylvania Department of Health	Centers for Disease Control and Prevention
HA_A/Pennsylvania/40/2010|EPI_ISL_88934|2010-09-13_|_original|_A_/_H3N2_|	EPI312980	HA	United States	2010-Sep-13	A/Pennsylvania/40/2010	Pennsylvania Department of Health	Centers for Disease Control and Prevention
HA_A/Philippines/344/2004|EPI_ISL_11193|2004-02-24_|_|_A_/_H1N2_|	EPI110462	HA	Philippines	2004-Feb-24	A/Philippines/344/2004		Other Database Import	Komadina,N.; Roque,V.; Thawatsupha,P.; Rimando-Magalong,J.; Waicharoen,S.; Bomasang,E.; Sawanpanyalert,P.; Rivera,M.; Iannello,P.; Hurt,A.C.; Barr,I.G.; Thawarsupha,P.
HA_A/Prachinburi/6231/2004|EPI_ISL_21097|2004_(Month_and_day_unknown)_|_|_A_/_H5N1_|	EPI116482	HA	Thailand	2004-Jan-01	A/Prachinburi/6231/2004		Other Database Import
HA_A/Quzhou/1/2015|EPI_ISL_190691|2015-04-25_|_|_A_/_H7N9_|	EPI621120	HA	China	2015-Apr-25	A/Quzhou/1/2015		Other Database Import	Cao,W.-C.; Fang,C.-F.; Ma,M.-J.; Zhan,B.-D.; Lai,S.-M.; Hu,Y.; Yang,X.-X.; Li,J.; Cao,G.-P.; Zhou,J.-J.; Zhang,J.-M.; Wang,S.-Q.; Hu,X.-L.; Chen,E.-F.; Li,Y.-J.; Yao,H.-W.; Li,X.-L.; Jiang,J.-F.; Yi,H.-M.; Xu,W.-D.; Gray,G.C.; Fang,L.-Q.
HA_A/Quzhou/2/2015|EPI_ISL_190692|2015-04-23_|_|_A_/_H7N9_|	EPI621127	HA	China	2015-Apr-23	A/Quzhou/2/2015		Other Database Import	Cao,W.-C.; Fang,C.-F.; Ma,M.-J.; Zhan,B.-D.; Lai,S.-M.; Hu,Y.; Yang,X.-X.; Li,J.; Cao,G.-P.; Zhou,J.-J.; Zhang,J.-M.; Wang,S.-Q.; Hu,X.-L.; Chen,E.-F.; Li,Y.-J.; Yao,H.-W.; Li,X.-L.; Jiang,J.-F.; Yi,H.-M.; Xu,W.-D.; Gray,G.C.; Fang,L.-Q.
HA_A/Shandong/01/2013|EPI_ISL_141179|2013-04-21_|_E1|_A_/_H7N9_|	EPI447618	HA	China	2013-Apr-21	A/Shandong/01/2013		WHO Chinese National Influenza Center	Wang,Dayan;Gao,Rongbao;Yang,Lei;Zhou,Shumei;Li,Xiyan;Zhou,Jianfang;Zhu,Wenfei;Guo,Junfeng;Li,Xiaodan;Dong,Jie;Huang,Weijuan;Zhang,Ye;Dong,Libo;Zhao,Xiang;Lu,Jian;Lan,Yu;Shu,Yuelong
HA_A/Shandong/1/2009|EPI_ISL_73312|2009-01-05_|_E1|_A_/_H5N1_|	EPI280067	HA	China	2009-Jan-05	A/Shandong/1/2009	WHO Chinese National Influenza Center	WHO Chinese National Influenza Center	Lan,Yu; Dong,Libo; Li,Zi; Li,Xiyan; Zhao,Xiang; Cheng,Yanhui; Tan,minju; Yang,Lei; Zou,Shumei; Wen,Leying; Wang,Dayan; Li,Dexin; Shu,Yuelong
HA_A/Shandong-Lanshan/SWL1898/2014|EPI_ISL_178028|2014-11-26_|_C1+S1+S1|_A_/_H1N1_|_unknown	EPI586362	HA	China	2014-Nov-26	A/Shandong-Lanshan/SWL1898/2014	WHO Chinese National Influenza Center	WHO Chinese National Influenza Center	Zeng, Xiaoxu
HA_A/Shanghai/01/2014|EPI_ISL_162470|2014-01-03_|_|_A_/_H7N9_|	EPI531468	HA	China	2014-Jan-03	A/Shanghai/01/2014		Other Database Import	Zhang,W.; Xu,L.; Tian,D.; Liu,Y.; Hu,Y.
HA_A/Shanghai/02/2013|EPI_ISL_141437|2013-03-05_|_E1_passage|_A_/_H7N9_|	EPI448936	HA	China	2013-Mar-05	A/Shanghai/02/2013		Other Database Import	Zhu,H.; Wang,D.; Kelvin,D.J.; Li,L.; Zheng,Z.; Yoon,S.W.; Wong,S.S.; Farooqui,A.; Wang,J.; Banner,D.; Chen,R.; Zheng,R.; Zhou,J.; Zhang,Y.; Hong,W.; Dong,W.; Cai,Q.; Roehrl,M.A.; Huang,S.H.; Calvin,A.A.; Yao,T.; Zhou,B.; Chen,X.; Leung,G.; Poon,L.; Webster,R.G.; Webby,R.J.; Peiris,J.; Guan,Y.; Shu,Y.; Leung,G.M.; Poon,L.L.; Peiris,J.S.
HA_A/shanghai/05/2013|EPI_ISL_141159|2013-04-02_|_E1|_A_/_H7N9_|	EPI447598	HA	China	2013-Apr-02	A/shanghai/05/2013		WHO Chinese National Influenza Center	Wang,Dayan;Gao,Rongbao;Yang,Lei;Zhou,Shumei;Li,Xiyan;Zhou,Jianfang;Zhu,Wenfei;Guo,Junfeng;Li,Xiaodan;Dong,Jie;Huang,Weijuan;Zhang,Ye;Dong,Libo;Zhao,Xiang;Lu,Jian;Lan,Yu;Shu,Yuelong
HA_A/Shanghai/06-A/2013|EPI_ISL_141166|2013-04-10_|_E1|_A_/_H7N9_|	EPI447605	HA	China	2013-Apr-10	A/Shanghai/06-A/2013		WHO Chinese National Influenza Center	Wang,Dayan;Gao,Rongbao;Yang,Lei;Zhou,Shumei;Li,Xiyan;Zhou,Jianfang;Zhu,Wenfei;Guo,Junfeng;Li,Xiaodan;Dong,Jie;Huang,Weijuan;Zhang,Ye;Dong,Libo;Zhao,Xiang;Lu,Jian;Lan,Yu;Shu,Yuelong
HA_A/Shanghai/07/2013|EPI_ISL_141160|2013-03-18_|_C2|_A_/_H7N9_|	EPI447599	HA	China	2013-Mar-18	A/Shanghai/07/2013		WHO Chinese National Influenza Center	Wang,Dayan;Gao,Rongbao;Yang,Lei;Zhou,Shumei;Li,Xiyan;Zhou,Jianfang;Zhu,Wenfei;Guo,Junfeng;Li,Xiaodan;Dong,Jie;Huang,Weijuan;Zhang,Ye;Dong,Libo;Zhao,Xiang;Lu,Jian;Lan,Yu;Shu,Yuelong
HA_A/Shanghai/1/2006|EPI_ISL_64227|2006_(Month_and_day_unknown)_|_|_A_/_H5N1_|	EPI224777	HA	China	2006-Jan-01	A/Shanghai/1/2006		Other Database Import	Toyoda,T.
HA_A/Shanghai/1/2013|EPI_ISL_138737|2013-02-26_|_E1|_A_/_H7N9_|	EPI439486	HA	China	2013-Feb-26	A/Shanghai/1/2013		WHO Chinese National Influenza Center
HA_A/Shanghai/10/2013|EPI_ISL_141167|2013-04-09_|_E1|_A_/_H7N9_|	EPI447606	HA	China	2013-Apr-09	A/Shanghai/10/2013		WHO Chinese National Influenza Center	Wang,Dayan;Gao,Rongbao;Yang,Lei;Zhou,Shumei;Li,Xiyan;Zhou,Jianfang;Zhu,Wenfei;Guo,Junfeng;Li,Xiaodan;Dong,Jie;Huang,Weijuan;Zhang,Ye;Dong,Libo;Zhao,Xiang;Lu,Jian;Lan,Yu;Shu,Yuelong
HA_A/Shanghai/11/2013|EPI_ISL_141168|2013-04-10_|_E1|_A_/_H7N9_|	EPI447607	HA	China	2013-Apr-10	A/Shanghai/11/2013		WHO Chinese National Influenza Center	Wang,Dayan;Gao,Rongbao;Yang,Lei;Zhou,Shumei;Li,Xiyan;Zhou,Jianfang;Zhu,Wenfei;Guo,Junfeng;Li,Xiaodan;Dong,Jie;Huang,Weijuan;Zhang,Ye;Dong,Libo;Zhao,Xiang;Lu,Jian;Lan,Yu;Shu,Yuelong
HA_A/Shanghai/12/2013|EPI_ISL_141169|2013-04-10_|_E1|_A_/_H7N9_|	EPI447608	HA	China	2013-Apr-10	A/Shanghai/12/2013		WHO Chinese National Influenza Center	Wang,Dayan;Gao,Rongbao;Yang,Lei;Zhou,Shumei;Li,Xiyan;Zhou,Jianfang;Zhu,Wenfei;Guo,Junfeng;Li,Xiaodan;Dong,Jie;Huang,Weijuan;Zhang,Ye;Dong,Libo;Zhao,Xiang;Lu,Jian;Lan,Yu;Shu,Yuelong
HA_A/Shanghai/13/2013|EPI_ISL_141170|2013-04-10_|_E1|_A_/_H7N9_|	EPI447609	HA	China	2013-Apr-10	A/Shanghai/13/2013		WHO Chinese National Influenza Center	Wang,Dayan;Gao,Rongbao;Yang,Lei;Zhou,Shumei;Li,Xiyan;Zhou,Jianfang;Zhu,Wenfei;Guo,Junfeng;Li,Xiaodan;Dong,Jie;Huang,Weijuan;Zhang,Ye;Dong,Libo;Zhao,Xiang;Lu,Jian;Lan,Yu;Shu,Yuelong
HA_A/Shanghai/14/2013|EPI_ISL_141171|2013-04-10_|_E1|_A_/_H7N9_|	EPI447610	HA	China	2013-Apr-10	A/Shanghai/14/2013		WHO Chinese National Influenza Center	Wang,Dayan;Gao,Rongbao;Yang,Lei;Zhou,Shumei;Li,Xiyan;Zhou,Jianfang;Zhu,Wenfei;Guo,Junfeng;Li,Xiaodan;Dong,Jie;Huang,Weijuan;Zhang,Ye;Dong,Libo;Zhao,Xiang;Lu,Jian;Lan,Yu;Shu,Yuelong
HA_A/Shanghai/15/2013|EPI_ISL_141176|2013-04-09_|_E1|_A_/_H7N9_|	EPI447615	HA	China	2013-Apr-09	A/Shanghai/15/2013		WHO Chinese National Influenza Center	Wang,Dayan;Gao,Rongbao;Yang,Lei;Zhou,Shumei;Li,Xiyan;Zhou,Jianfang;Zhu,Wenfei;Guo,Junfeng;Li,Xiaodan;Dong,Jie;Huang,Weijuan;Zhang,Ye;Dong,Libo;Zhao,Xiang;Lu,Jian;Lan,Yu;Shu,Yuelong
HA_A/Shanghai/16/2013|EPI_ISL_141177|2013-04-10_|_E2|_A_/_H7N9_|	EPI447616	HA	China	2013-Apr-10	A/Shanghai/16/2013		WHO Chinese National Influenza Center	Wang,Dayan;Gao,Rongbao;Yang,Lei;Zhou,Shumei;Li,Xiyan;Zhou,Jianfang;Zhu,Wenfei;Guo,Junfeng;Li,Xiaodan;Dong,Jie;Huang,Weijuan;Zhang,Ye;Dong,Libo;Zhao,Xiang;Lu,Jian;Lan,Yu;Shu,Yuelong
HA_A/Shanghai/17/2013|EPI_ISL_141172|2013-04-03_|_E1|_A_/_H7N9_|	EPI447611	HA	China	2013-Apr-03	A/Shanghai/17/2013		WHO Chinese National Influenza Center	Wang,Dayan;Gao,Rongbao;Yang,Lei;Zhou,Shumei;Li,Xiyan;Zhou,Jianfang;Zhu,Wenfei;Guo,Junfeng;Li,Xiaodan;Dong,Jie;Huang,Weijuan;Zhang,Ye;Dong,Libo;Zhao,Xiang;Lu,Jian;Lan,Yu;Shu,Yuelong
HA_A/Shanghai/2/2013|EPI_ISL_138738|2013-03-05_|_E1|_A_/_H7N9_|	EPI439502	HA	China	2013-Mar-05	A/Shanghai/2/2013		WHO Chinese National Influenza Center
HA_A/Shanghai/3/2013|EPI_ISL_139649|2013-02-27_|_E1|_A_/_H7N9_|	EPI443022	HA	China	2013-Feb-27	A/Shanghai/3/2013		WHO Chinese National Influenza Center	Wang,Dayan;Gao,Rongbao;Yang,Lei;Zhou,Shumei;Li,Xiyan;Zhou,Jianfang;Zhu,Wenfei;Guo,Junfeng;Li,Xiaodan;Dong,Jie;Huang,Weijuan;Zhang,Ye;Dong,Libo;Zhao,Xiang;Lu,Jian;Lan,Yu;Shu,Yuelong
HA_A/Shanghai/4/2013|EPI_ISL_139650|2013-03-09_|_E1|_A_/_H7N9_|	EPI443025	HA	China	2013-Mar-09	A/Shanghai/4/2013		WHO Chinese National Influenza Center	Wang,Dayan;Gao,Rongbao;Yang,Lei;Zhou,Shumei;Li,Xiyan;Zhou,Jianfang;Zhu,Wenfei;Guo,Junfeng;Li,Xiaodan;Dong,Jie;Huang,Weijuan;Zhang,Ye;Dong,Libo;Zhao,Xiang;Lu,Jian;Lan,Yu;Shu,Yuelong
HA_A/Shanghai/4664T/2013|EPI_ISL_140924|2013-03-05_|_|_A_/_H7N9_|	EPI446962	HA	China	2013-Mar-05	A/Shanghai/4664T/2013		Other Database Import	Hu,Y.
HA_A/Shanghai/5190T/2013|EPI_ISL_155653|2013-05_(Day_unknown)_|_|_A_/_H7N9_|	EPI504714	HA	China	2013-May-01	A/Shanghai/5190T/2013		Other Database Import	Hu,Y.
HA_A/Shanghai/8/2013|EPI_ISL_141173|2013-04-07_|_E1|_A_/_H7N9_|	EPI447612	HA	China	2013-Apr-07	A/Shanghai/8/2013		WHO Chinese National Influenza Center	Wang,Dayan;Gao,Rongbao;Yang,Lei;Zhou,Shumei;Li,Xiyan;Zhou,Jianfang;Zhu,Wenfei;Guo,Junfeng;Li,Xiaodan;Dong,Jie;Huang,Weijuan;Zhang,Ye;Dong,Libo;Zhao,Xiang;Lu,Jian;Lan,Yu;Shu,Yuelong
HA_A/Shanghai/9/2013|EPI_ISL_141174|2013-04-08_|_E1|_A_/_H7N9_|	EPI447613	HA	China	2013-Apr-08	A/Shanghai/9/2013		WHO Chinese National Influenza Center	Wang,Dayan;Gao,Rongbao;Yang,Lei;Zhou,Shumei;Li,Xiyan;Zhou,Jianfang;Zhu,Wenfei;Guo,Junfeng;Li,Xiaodan;Dong,Jie;Huang,Weijuan;Zhang,Ye;Dong,Libo;Zhao,Xiang;Lu,Jian;Lan,Yu;Shu,Yuelong
HA_A/Shanghai/ION/2013|EPI_ISL_177875|2013-04-04_|_|_A_/_H7N9_|	EPI585979	HA	China	2013-Apr-04	A/Shanghai/ION/2013		Other Database Import	Hu,Y.; Ren,X.; Yang,F.; Jin,Q.
HA_A/Shanghai/MH01/2013|EPI_ISL_166490|2013-04-17_|_|_A_/_H7N9_|	EPI542311	HA	China	2013-Apr-17	A/Shanghai/MH01/2013		Other Database Import	Zhao,B.H.; Zhang,X.; Pei,E.L.; Teng,Z.; Yu,X.L.; Shen,J.R.; Gao,Y.; Yuan,Z.G.; Wu,F.
HA_A/Shanghai/PD-01/2014|EPI_ISL_175596|2014-01-17_|_|_A_/_H7N9_|	EPI576542	HA	China	2014-Jan-17	A/Shanghai/PD-01/2014		Other Database Import	Pan,H.; Chen,J.; Wu,F.; Zhao,B.; Zhang,X.; Teng,Z.; Yu,X.; Zhu,Z.
HA_A/Shanghai/PD-02/2014|EPI_ISL_175597|2014-01-17_|_|_A_/_H7N9_|	EPI576547	HA	China	2014-Jan-17	A/Shanghai/PD-02/2014		Other Database Import	Pan,H.; Chen,J.; Wu,F.; Zhao,B.; Zhang,X.; Teng,Z.; Yu,X.; Zhu,Z.
HA_A/Shantou/1001/2014|EPI_ISL_162618|2014-03-10_|_|_A_/_H7N9_|	EPI531769	HA	China	2014-Mar-10	A/Shantou/1001/2014	Shantou University Medical College	Shantou University Medical College
HA_A/Shantou/1002/2014|EPI_ISL_162619|2014-03-23_|_|_A_/_H7N9_|	EPI531777	HA	China	2014-Mar-23	A/Shantou/1002/2014	Shantou University Medical College	Shantou University Medical College
HA_A/Shantou/1003/2014|EPI_ISL_162620|2014-04-11_|_|_A_/_H7N9_|	EPI531785	HA	China	2014-Apr-11	A/Shantou/1003/2014	Shantou University Medical College	Shantou University Medical College
HA_A/Shantou/1004/2014|EPI_ISL_162621|2014-04-19_|_|_A_/_H7N9_|	EPI531793	HA	China	2014-Apr-19	A/Shantou/1004/2014	Shantou University Medical College	Shantou University Medical College
HA_A/Shaoxing/70/2014|EPI_ISL_164005|2014-02-03_|_Original|_A_/_H7N9_|	EPI535187	HA	China	2014-Feb-03	A/Shaoxing/70/2014	Hangzhou Center for Disease Control and Prevention	Hangzhou Center for Disease Control and Prevention	Pu,XY;Li,J;Yu,XF;Kou,Y;Zhou,YY;Qian,X;Pan,JC
HA_A/Shenzhen/SP113/2014|EPI_ISL_176440|2014-03-12_|_passage_details:_E1|_A_/_H7N9_|	EPI578015	HA	China	2014-Mar-12	A/Shenzhen/SP113/2014		Other Database Import	Lam,T.Y.; Zhou,B.; Wang,J.; Chai,Y.; Shen,Y.; Chen,X.; Ma,C.; Hong,W.; Chen,Y.; Zhang,Y.; Duan,L.; Chen,P.; Jiang,J.; Li,L.; Poon,L.M.; Webby,R.J.; Smith,D.K.; Leung,G.M.; Peiris,J.M.; Holmes,E.C.; Guan,Y.; Zhu,H.
HA_A/Shenzhen/SP116/2014|EPI_ISL_176441|2014-03-15_|_passage_details:_E1|_A_/_H7N9_|	EPI578022	HA	China	2014-Mar-15	A/Shenzhen/SP116/2014		Other Database Import	Lam,T.Y.; Zhou,B.; Wang,J.; Chai,Y.; Shen,Y.; Chen,X.; Ma,C.; Hong,W.; Chen,Y.; Zhang,Y.; Duan,L.; Chen,P.; Jiang,J.; Li,L.; Poon,L.M.; Webby,R.J.; Smith,D.K.; Leung,G.M.; Peiris,J.M.; Holmes,E.C.; Guan,Y.; Zhu,H.
HA_A/Shenzhen/SP118/2014|EPI_ISL_176442|2014-03-18_|_passage_details:_E1|_A_/_H7N9_|	EPI578029	HA	China	2014-Mar-18	A/Shenzhen/SP118/2014		Other Database Import	Lam,T.Y.; Zhou,B.; Wang,J.; Chai,Y.; Shen,Y.; Chen,X.; Ma,C.; Hong,W.; Chen,Y.; Zhang,Y.; Duan,L.; Chen,P.; Jiang,J.; Li,L.; Poon,L.M.; Webby,R.J.; Smith,D.K.; Leung,G.M.; Peiris,J.M.; Holmes,E.C.; Guan,Y.; Zhu,H.
HA_A/Shenzhen/SP126/2014|EPI_ISL_179907|2014-03-23_|_passage_details:_E1|_A_/_H7N9_|	EPI592186	HA	China	2014-Mar-23	A/Shenzhen/SP126/2014		Other Database Import	Lam,T.Y.; Zhou,B.; Wang,J.; Chai,Y.; Shen,Y.; Chen,X.; Ma,C.; Hong,W.; Chen,Y.; Zhang,Y.; Duan,L.; Chen,P.; Jiang,J.; Li,L.; Poon,L.M.; Webby,R.J.; Smith,D.K.; Leung,G.M.; Peiris,J.M.; Holmes,E.C.; Guan,Y.; Zhu,H.
HA_A/Shenzhen/SP139/2014|EPI_ISL_179906|2014-04-02_|_passage_details:_E1|_A_/_H7N9_|	EPI592193	HA	China	2014-Apr-02	A/Shenzhen/SP139/2014		Other Database Import	Lam,T.Y.; Zhou,B.; Wang,J.; Chai,Y.; Shen,Y.; Chen,X.; Ma,C.; Hong,W.; Chen,Y.; Zhang,Y.; Duan,L.; Chen,P.; Jiang,J.; Li,L.; Poon,L.M.; Webby,R.J.; Smith,D.K.; Leung,G.M.; Peiris,J.M.; Holmes,E.C.; Guan,Y.; Zhu,H.
HA_A/Shenzhen/SP16/2014|EPI_ISL_175834|2014-01-18_|_passage_details:_E1|_A_/_H7N9_|	EPI583256	HA	China	2014-Jan-18	A/Shenzhen/SP16/2014		Other Database Import	Lam,T.Y.; Zhou,B.; Wang,J.; Chai,Y.; Shen,Y.; Chen,X.; Ma,C.; Hong,W.; Chen,Y.; Zhang,Y.; Duan,L.; Chen,P.; Jiang,J.; Li,L.; Poon,L.M.; Webby,R.J.; Smith,D.K.; Leung,G.M.; Peiris,J.M.; Holmes,E.C.; Guan,Y.; Zhu,H.
HA_A/Shenzhen/SP17/2014|EPI_ISL_175831|2014-01-20_|_passage_details:_E1|_A_/_H7N9_|	EPI583235	HA	China	2014-Jan-20	A/Shenzhen/SP17/2014		Other Database Import	Lam,T.Y.; Zhou,B.; Wang,J.; Chai,Y.; Shen,Y.; Chen,X.; Ma,C.; Hong,W.; Chen,Y.; Zhang,Y.; Duan,L.; Chen,P.; Jiang,J.; Li,L.; Poon,L.M.; Webby,R.J.; Smith,D.K.; Leung,G.M.; Peiris,J.M.; Holmes,E.C.; Guan,Y.; Zhu,H.
HA_A/Shenzhen/SP26/2014|EPI_ISL_175832|2014-01-20_|_passage_details:_E1|_A_/_H7N9_|	EPI583242	HA	China	2014-Jan-20	A/Shenzhen/SP26/2014		Other Database Import	Lam,T.Y.; Zhou,B.; Wang,J.; Chai,Y.; Shen,Y.; Chen,X.; Ma,C.; Hong,W.; Chen,Y.; Zhang,Y.; Duan,L.; Chen,P.; Jiang,J.; Li,L.; Poon,L.M.; Webby,R.J.; Smith,D.K.; Leung,G.M.; Peiris,J.M.; Holmes,E.C.; Guan,Y.; Zhu,H.
HA_A/Shenzhen/SP38/2014|EPI_ISL_175836|2014-01-22_|_passage_details:_E1|_A_/_H7N9_|	EPI583263	HA	China	2014-Jan-22	A/Shenzhen/SP38/2014		Other Database Import	Lam,T.Y.; Zhou,B.; Wang,J.; Chai,Y.; Shen,Y.; Chen,X.; Ma,C.; Hong,W.; Chen,Y.; Zhang,Y.; Duan,L.; Chen,P.; Jiang,J.; Li,L.; Poon,L.M.; Webby,R.J.; Smith,D.K.; Leung,G.M.; Peiris,J.M.; Holmes,E.C.; Guan,Y.; Zhu,H.
HA_A/Shenzhen/SP4/2014|EPI_ISL_175830|2014-01-16_|_passage_details:_E1|_A_/_H7N9_|	EPI583228	HA	China	2014-Jan-16	A/Shenzhen/SP4/2014		Other Database Import	Lam,T.Y.; Zhou,B.; Wang,J.; Chai,Y.; Shen,Y.; Chen,X.; Ma,C.; Hong,W.; Chen,Y.; Zhang,Y.; Duan,L.; Chen,P.; Jiang,J.; Li,L.; Poon,L.M.; Webby,R.J.; Smith,D.K.; Leung,G.M.; Peiris,J.M.; Holmes,E.C.; Guan,Y.; Zhu,H.
HA_A/Shenzhen/SP44/2014|EPI_ISL_175835|2014-01-23_|_passage_details:_E1|_A_/_H7N9_|	EPI583270	HA	China	2014-Jan-23	A/Shenzhen/SP44/2014		Other Database Import	Lam,T.Y.; Zhou,B.; Wang,J.; Chai,Y.; Shen,Y.; Chen,X.; Ma,C.; Hong,W.; Chen,Y.; Zhang,Y.; Duan,L.; Chen,P.; Jiang,J.; Li,L.; Poon,L.M.; Webby,R.J.; Smith,D.K.; Leung,G.M.; Peiris,J.M.; Holmes,E.C.; Guan,Y.; Zhu,H.
HA_A/Shenzhen/SP48/2014|EPI_ISL_175837|2014-01-23_|_passage_details:_E1|_A_/_H7N9_|	EPI583277	HA	China	2014-Jan-23	A/Shenzhen/SP48/2014		Other Database Import	Lam,T.Y.; Zhou,B.; Wang,J.; Chai,Y.; Shen,Y.; Chen,X.; Ma,C.; Hong,W.; Chen,Y.; Zhang,Y.; Duan,L.; Chen,P.; Jiang,J.; Li,L.; Poon,L.M.; Webby,R.J.; Smith,D.K.; Leung,G.M.; Peiris,J.M.; Holmes,E.C.; Guan,Y.; Zhu,H.
HA_A/Shenzhen/SP49/2014|EPI_ISL_175838|2014-01-25_|_passage_details:_E1|_A_/_H7N9_|	EPI583284	HA	China	2014-Jan-25	A/Shenzhen/SP49/2014		Other Database Import	Lam,T.Y.; Zhou,B.; Wang,J.; Chai,Y.; Shen,Y.; Chen,X.; Ma,C.; Hong,W.; Chen,Y.; Zhang,Y.; Duan,L.; Chen,P.; Jiang,J.; Li,L.; Poon,L.M.; Webby,R.J.; Smith,D.K.; Leung,G.M.; Peiris,J.M.; Holmes,E.C.; Guan,Y.; Zhu,H.
HA_A/Shenzhen/SP58/2014|EPI_ISL_176436|2014-01-25_|_passage_details:_E1|_A_/_H7N9_|	EPI578158	HA	China	2014-Jan-25	A/Shenzhen/SP58/2014		Other Database Import	Lam,T.Y.; Zhou,B.; Wang,J.; Chai,Y.; Shen,Y.; Chen,X.; Ma,C.; Hong,W.; Chen,Y.; Zhang,Y.; Duan,L.; Chen,P.; Jiang,J.; Li,L.; Poon,L.M.; Webby,R.J.; Smith,D.K.; Leung,G.M.; Peiris,J.M.; Holmes,E.C.; Guan,Y.; Zhu,H.
HA_A/Shenzhen/SP60/2014|EPI_ISL_176437|2014-01-30_|_passage_details:_E1|_A_/_H7N9_|	EPI577994	HA	China	2014-Jan-30	A/Shenzhen/SP60/2014		Other Database Import	Lam,T.Y.; Zhou,B.; Wang,J.; Chai,Y.; Shen,Y.; Chen,X.; Ma,C.; Hong,W.; Chen,Y.; Zhang,Y.; Duan,L.; Chen,P.; Jiang,J.; Li,L.; Poon,L.M.; Webby,R.J.; Smith,D.K.; Leung,G.M.; Peiris,J.M.; Holmes,E.C.; Guan,Y.; Zhu,H.
HA_A/Shenzhen/SP62/2014|EPI_ISL_176439|2014-02-05_|_passage_details:_E1|_A_/_H7N9_|	EPI578008	HA	China	2014-Feb-05	A/Shenzhen/SP62/2014		Other Database Import	Lam,T.Y.; Zhou,B.; Wang,J.; Chai,Y.; Shen,Y.; Chen,X.; Ma,C.; Hong,W.; Chen,Y.; Zhang,Y.; Duan,L.; Chen,P.; Jiang,J.; Li,L.; Poon,L.M.; Webby,R.J.; Smith,D.K.; Leung,G.M.; Peiris,J.M.; Holmes,E.C.; Guan,Y.; Zhu,H.
HA_A/Shenzhen/SP75/2014|EPI_ISL_176438|2014-02-15_|_passage_details:_E1|_A_/_H7N9_|	EPI578001	HA	China	2014-Feb-15	A/Shenzhen/SP75/2014		Other Database Import	Lam,T.Y.; Zhou,B.; Wang,J.; Chai,Y.; Shen,Y.; Chen,X.; Ma,C.; Hong,W.; Chen,Y.; Zhang,Y.; Duan,L.; Chen,P.; Jiang,J.; Li,L.; Poon,L.M.; Webby,R.J.; Smith,D.K.; Leung,G.M.; Peiris,J.M.; Holmes,E.C.; Guan,Y.; Zhu,H.
HA_A/Shenzhen/SP-W1/2014|EPI_ISL_175833|2014-01-14_|_passage_details:_E1|_A_/_H7N9_|	EPI583249	HA	China	2014-Jan-14	A/Shenzhen/SP-W1/2014		Other Database Import	Lam,T.Y.; Zhou,B.; Wang,J.; Chai,Y.; Shen,Y.; Chen,X.; Ma,C.; Hong,W.; Chen,Y.; Zhang,Y.; Duan,L.; Chen,P.; Jiang,J.; Li,L.; Poon,L.M.; Webby,R.J.; Smith,D.K.; Leung,G.M.; Peiris,J.M.; Holmes,E.C.; Guan,Y.; Zhu,H.
HA_A/Shenzhen/SP-Z93/2014|EPI_ISL_175829|2014-01-11_|_passage_details:_E1|_A_/_H7N9_|	EPI583221	HA	China	2014-Jan-11	A/Shenzhen/SP-Z93/2014		Other Database Import	Lam,T.Y.; Zhou,B.; Wang,J.; Chai,Y.; Shen,Y.; Chen,X.; Ma,C.; Hong,W.; Chen,Y.; Zhang,Y.; Duan,L.; Chen,P.; Jiang,J.; Li,L.; Poon,L.M.; Webby,R.J.; Smith,D.K.; Leung,G.M.; Peiris,J.M.; Holmes,E.C.; Guan,Y.; Zhu,H.
HA_A/Sichuan/1/2006|EPI_ISL_24604|2006-01-11_|_E1|_A_/_H5N1_|	EPI164224	HA	China	2006-Jan-11	A/Sichuan/1/2006		WHO Chinese National Influenza Center
HA_A/Sichuan/2/2006|EPI_ISL_24605|2006-01-17_|_E1|_A_/_H5N1_|	EPI164232	HA	China	2006-Jan-17	A/Sichuan/2/2006		WHO Chinese National Influenza Center
HA_A/Sichuan/26221/2014|EPI_ISL_163493|2014-04-21_|_E1|_A_/_H5N6_|	EPI533583	HA	China	2014-Apr-21	A/Sichuan/26221/2014		WHO Chinese National Influenza Center
HA_A/Sichuan/3/2006|EPI_ISL_73298|2006-04-16_|_E2|_A_/_H5N1_|	EPI280018	HA	China	2006-Apr-16	A/Sichuan/3/2006	WHO Chinese National Influenza Center	WHO Chinese National Influenza Center	Lan,Yu; Dong,Libo; Li,Zi; Li,Xiyan; Zhao,Xiang; Cheng,Yanhui; Tan,minju; Yang,Lei; Zou,Shumei; Wen,Leying; Wang,Dayan; Li,Dexin; Shu,Yuelong
HA_A/South_Dakota/03/2008|EPI_ISL_83279|2008-12-04_|_M2|_A_/_H1N1_|_unknown	EPI291877	HA	United States	2008-Dec-04	A/South Dakota/03/2008	Texas Department of State Health Services-Laboratory Services	Centers for Disease Control and Prevention
HA_A/Suzhou/3/2013|EPI_ISL_153010|2013-04-09_|_|_A_/_H7N9_|	EPI497894	HA	China	2013-Apr-09	A/Suzhou/3/2013		Other Database Import	Guo,X.; Cui,L.; Zhao,K.; Qi,X.; Zhu,Y.; Shi,Z.; Tang,F.; Zhou,M.; Wang,H.
HA_A/Suzhou/5/2013|EPI_ISL_153012|2013-04-12_|_|_A_/_H7N9_|	EPI497910	HA	China	2013-Apr-12	A/Suzhou/5/2013		Other Database Import	Guo,X.; Cui,L.; Zhao,K.; Qi,X.; Zhu,Y.; Shi,Z.; Tang,F.; Zhou,M.; Wang,H.
HA_A/Switzerland/5165/2010|EPI_ISL_85201|2010-10-21_|_MDCK1|_A_/_H1N1_|_unknown	EPI299615	HA	Switzerland	2010-Oct-21	A/Switzerland/5165/2010		Other Database Import	Thomas,Y.; Engels,M.; Siegrist,F.; Boquete-Suter,P.; Daniels,R.S.; Born,R.; Kaiser,L.
HA_A/Switzerland/9356/2009|EPI_ISL_85200|2009-12-13_|_MDCK1|_A_/_H1N1_|_unknown	EPI299608	HA	Switzerland	2009-Dec-13	A/Switzerland/9356/2009		Other Database Import	Thomas,Y.; Engels,M.; Boquete-Suter,P.; Daniels,R.S.; Born,R.; Kaiser,L.
HA_A/Taiwan/1/2013|EPI_ISL_140356|2013-04-24_|_E1|_A_/_H7N9_|	EPI445912	HA	Taiwan	2013-Apr-24	A/Taiwan/1/2013	National Influenza Center, Centers for Disease Control	Taiwan CDC	Ji-Rong, Yang; Ming-Tsan, Liu; Ho-Sheng, Wu
HA_A/Taiwan/1/2014|EPI_ISL_160435|2014-04-21_|_E1|_A_/_H7N9_|	EPI521915	HA	Taiwan	2014-Apr-21	A/Taiwan/1/2014	Centers for Disease Control	Taiwan CDC
HA_A/Taiwan/2/2013|EPI_ISL_143275|2013-05-07_|_E1|_A_/_H6N1_|	EPI459855	HA	Taiwan	2013-May-07	A/Taiwan/2/2013	National Influenza Center, Centers for Disease Control	Taiwan CDC	Ji-Rong, Yang; Ming-Tsan, Liu; Ho-Sheng, Wu; Feng-Yee, Chang
HA_A/Taiwan/2/2014|EPI_ISL_160436|2014-04-24_|_E1|_A_/_H7N9_|	EPI521917	HA	Taiwan	2014-Apr-24	A/Taiwan/2/2014	Centers for Disease Control	Taiwan CDC
HA_A/Taiwan/3/2013|EPI_ISL_166324|2013-12-27_|_|_A_/_H7N9_|	EPI541774	HA	Taiwan	2013-Dec-27	A/Taiwan/3/2013	Centers for Disease Control	Taiwan CDC
HA_A/Taiwan/T02081/2013|EPI_ISL_142188|2013-04-22_|_|_A_/_H7N9_|	EPI452268	HA	Taiwan	2013-Apr-22	A/Taiwan/T02081/2013		Other Database Import	Chang,S.-C.; Chang,S.-Y.
HA_A/Texas/14/2008|EPI_ISL_83280|2008-10-15_|_M1|_A_/_H1N1_|_unknown	EPI291885	HA	United States	2008-Oct-15	A/Texas/14/2008		Centers for Disease Control and Prevention
HA_A/Thailand/1(KAN-1)/2004|EPI_ISL_110187|2004_(Month_and_day_unknown)_|_MDCKII|_A_/_H5N1_|	EPI361815	HA	Thailand	2004-Jan-01	A/Thailand/1(KAN-1)/2004		Other Database Import	Manz,B.; Brunotte,L.; Reuther,P.; Schwemmle,M.
HA_A/Thailand/16/2004|EPI_ISL_11485|2004_(Month_and_day_unknown)_|_|_A_/_H5N1_|	EPI152380	HA	Thailand	2004-Jan-01	A/Thailand/16/2004		Other Database Import
HA_A/Thailand/2(SP-33)/2004|EPI_ISL_3837|2004_(Month_and_day_unknown)_|_|_A_/_H5N1_|	EPI20486	HA	Thailand	2004-Jan-01	A/Thailand/2(SP-33)/2004		Other Database Import	Puthavathana,P.; Auewarakul,P.; Charoenying,P.C.; Sangsiriwut,K.; Pooruk,P.; Boonnak,K.; Khanyok,R.; Thawachsupa,P.; Kijphati,R.; Sawanpanyalert,P.; Payungporn,S.; Chutinimitkul,S.; Chaisingh,A.; Damrongwantanapokin,S.; Buranathai,C.; Amonsin,A.; Theamboonlers,A.; Poovorawan,Y.; Chor Charoenying,P.; Thawatsupha,P.; Chittaganpitch,M.; Waicharoen,S.; Maneewong,P.; Auwanit,W.
HA_A/Thailand/271/2005|EPI_ISL_11194|2005-07-14_|_|_A_/_H1N1_|_unknown	EPI110478	HA	Thailand	2005-Jul-14	A/Thailand/271/2005		Other Database Import
HA_A/Thailand/3(SP-83)/2004|EPI_ISL_3856|2004_(Month_and_day_unknown)_|_|_A_/_H5N1_|	EPI20708	HA	Thailand	2004-Jan-01	A/Thailand/3(SP-83)/2004		Other Database Import
HA_A/Thailand/4(SP-528)/2004|EPI_ISL_3857|2004_(Month_and_day_unknown)_|_|_A_/_H5N1_|	EPI21909	HA	Thailand	2004-Jan-01	A/Thailand/4(SP-528)/2004		Other Database Import
HA_A/Thailand/5(KK-494)/2004|EPI_ISL_4046|2004_(Month_and_day_unknown)_|_|_A_/_H5N1_|	EPI21925	HA	Thailand	2004-Jan-01	A/Thailand/5(KK-494)/2004		Other Database Import	Puthavathana,P.; Auewarakul,P.; Charoenying,P.C.; Sangsiriwut,K.; Pooruk,P.; Boonnak,K.; Khanyok,R.; Thawachsupa,P.; Kijphati,R.; Sawanpanyalert,P.; Prasertsophon,J.; Thawatsupha,P.; Kanyok,R.; Auwanit,W.; Chor charoenying,P.; Chittaganpitch,M.; Waicharoen,S.; Maneewong,P.
HA_A/Thailand/676/2005|EPI_ISL_10049|2005_(Month_and_day_unknown)_|_|_A_/_H5N1_|	EPI101747	HA	Thailand	2005-Jan-01	A/Thailand/676/2005		Other Database Import
HA_A/Thailand/Chaiyaphum/622/2004|EPI_ISL_21104|2004_(Month_and_day_unknown)_|_E1|_A_/_H5N1_|	EPI116533	HA	Thailand	2004-Jan-01	A/Thailand/Chaiyaphum/622/2004		Other Database Import
HA_A/Thailand/HA20/2005|EPI_ISL_10522|2005_(Month_and_day_unknown)_|_|_A_/_H5N1_|	EPI106646	HA	Thailand	2005-Jan-01	A/Thailand/HA20/2005		Other Database Import
HA_A/Thailand/Kan353/2004|EPI_ISL_11889|2004_(Month_and_day_unknown)_|_|_A_/_H5N1_|	EPI116521	HA	Thailand	2004-Jan-01	A/Thailand/Kan353/2004		Other Database Import
HA_A/Thailand/LFPN-2004/2004|EPI_ISL_4475|2004_(Month_and_day_unknown)_|_|_A_/_H5N1_|	EPI24675	HA	Thailand	2004-Jan-01	A/Thailand/LFPN-2004/2004		Other Database Import
HA_A/Thailand/NBL1/2006|EPI_ISL_188694|2006-08-10_|_passage_details:_MDCK4|_A_/_H5N1_|	EPI610969	HA	Thailand	2006-Aug-10	A/Thailand/NBL1/2006		Other Database Import	Sangsiriwut,K.; Pooruk,P.; Pittayawonganon,C.; Uiprasertkul,M.; Ungchusak,K.; Auewarakul,P.; Puthavathana,P.
HA_A/Thailand/NK165/2005|EPI_ISL_10061|2005_(Month_and_day_unknown)_|_|_A_/_H5N1_|	EPI610974	HA	Thailand	2006-Aug-10	A/Thailand/NBL1/2006		Other Database Import	Sangsiriwut,K.; Pooruk,P.; Pittayawonganon,C.; Uiprasertkul,M.; Ungchusak,K.; Auewarakul,P.; Puthavathana,P.
HA_A/Thailand/NKFEHA/2005|EPI_ISL_64770|2005_(Month_and_day_unknown)_|_|_A_/_H5N1_|	EPI101923	HA	Thailand	2005-Jan-01	A/Thailand/NK165/2005		Other Database Import
HA_A/Thailand/NKNPHA/2005|EPI_ISL_64772|2005_(Month_and_day_unknown)_|_|_A_/_H5N1_|	EPI226839	HA	Thailand	2005-Jan-01	A/Thailand/NKFEHA/2005		Other Database Import	Sutthent,R.
HA_A/Thailand/RPFEHA/2005|EPI_ISL_64774|2005_(Month_and_day_unknown)_|_|_A_/_H5N1_|	EPI226841	HA	Thailand	2005-Jan-01	A/Thailand/NKNPHA/2005		Other Database Import	Sutthent,R.
HA_A/Thailand/RPNPHA/2005|EPI_ISL_64776|2005_(Month_and_day_unknown)_|_|_A_/_H5N1_|	EPI226843	HA	Thailand	2005-Jan-01	A/Thailand/RPFEHA/2005		Other Database Import	Sutthent,R.
HA_A/Thailand/SP83/2004|EPI_ISL_11428|2004_(Month_and_day_unknown)_|_|_A_/_H5N1_|	EPI226845	HA	Thailand	2005-Jan-01	A/Thailand/RPNPHA/2005		Other Database Import	Sutthent,R.
HA_A/Thailand/WRAIR1720H/2004|EPI_ISL_77971|2004_(Month_and_day_unknown)_|_|_A_/_H5N1_|	EPI116519	HA	Thailand	2004-Jan-01	A/Thailand/SP83/2004		Other Database Import
HA_A/Thailand/WRAIR1721H/2004|EPI_ISL_77972|2004_(Month_and_day_unknown)_|_MDCK7|_A_/_H5N1_|	EPI275638	HA	Thailand	2004-Jan-01	A/Thailand/WRAIR1720H/2004		Other Database Import	Houng,H.-S.; Zhou,Y.; Lyons,A.; Auewarakul,P.; Sawanpanyalert,P.; Chittaganpitch,M.; Kuschner,R.A.
HA_A/Thailand/WRAIR1722H/2004|EPI_ISL_77973|2004_(Month_and_day_unknown)_|_MDCK5|_A_/_H5N1_|	EPI275646	HA	Thailand	2004-Jan-01	A/Thailand/WRAIR1721H/2004		Other Database Import	Houng,H.-S.; Zhou,Y.; Lyons,A.; Auewarakul,P.; Sawanpanyalert,P.; Chittaganpitch,M.; Kuschner,R.A.
HA_A/Thailand/WRAIR1723H/2004|EPI_ISL_77974|2004_(Month_and_day_unknown)_|_MDCK20|_A_/_H5N1_|	EPI275654	HA	Thailand	2004-Jan-01	A/Thailand/WRAIR1722H/2004		Other Database Import	Houng,H.-S.; Zhou,Y.; Lyons,A.; Auewarakul,P.; Sawanpanyalert,P.; Chittaganpitch,M.; Kuschner,R.A.
HA_A/Thailand/WRAIR1724H/2004|EPI_ISL_77975|2004_(Month_and_day_unknown)_|_MDCK16|_A_/_H5N1_|	EPI275662	HA	Thailand	2004-Jan-01	A/Thailand/WRAIR1723H/2004		Other Database Import	Houng,H.-S.; Zhou,Y.; Lyons,A.; Auewarakul,P.; Sawanpanyalert,P.; Chittaganpitch,M.; Kuschner,R.A.
HA_A/Turkey/12/2006|EPI_ISL_12585|2006_(Month_and_day_unknown)_|_|_A_/_H5N1_|	EPI118798	HA	Turkey	2006-Jan-01	A/Turkey/12/2006		Other Database Import
HA_A/Turkey/15/2006|EPI_ISL_12586|2006_(Month_and_day_unknown)_|_|_A_/_H5N1_|	EPI118814	HA	Turkey	2006-Jan-01	A/Turkey/15/2006		Other Database Import
HA_A/Turkey/651242/2006|EPI_ISL_12587|2006_(Month_and_day_unknown)_|_|_A_/_H5N1_|	EPI118816	HA	Turkey	2006-Jan-01	A/Turkey/651242/2006		Other Database Import
HA_A/Turkey/65596/2006|EPI_ISL_12588|2006_(Month_and_day_unknown)_|_|_A_/_H5N1_|	EPI118835	HA	Turkey	2006-Jan-01	A/Turkey/65596/2006		Other Database Import
HA_A/Utah/10/2012|EPI_ISL_114711|2012-03-29_|_Original|_A_/_H3N2_|	EPI366030	HA	United States	2012-Mar-29	A/Utah/10/2012	Utah Department of Health	Centers for Disease Control and Prevention
HA_A/Viet_Nam/1194/2004|EPI_ISL_100480|2004_(Month_and_day_unknown)_|_x/E1|_A_/_H5N1_|	EPI347615	HA	Vietnam	2004-Jan-01	A/Viet Nam/1194/2004	Queen Mary Hospital	National Institute for Biological Standards and Control (NIBSC)	Nicolson,Carolyn; Johnson,Rachel E; Harvey,Ruth; Robertson,James S; Engelhardt,Othmar G
HA_A/Viet_Nam/1203/2004|EPI_ISL_109928|2004_(Month_and_day_unknown)_|_ferret|_A_/_H5N1_|	EPI361524	HA	Vietnam	2004-Jan-01	A/Viet Nam/1203/2004		Other Database Import	Butler,J.; Middleton,D.; Klippel,J.; Rockman,S.; Brown,L.; Sapats,S.
HA_A/Viet_Nam/1204/2004|EPI_ISL_11484|2004_(Month_and_day_unknown)_|_IR|_A_/_H5N1_|	EPI116507	HA	Vietnam	2004-Jan-01	A/Viet Nam/1204/2004		Other Database Import
HA_A/Viet_Nam/3046/2004|EPI_ISL_4157|2004_(Month_and_day_unknown)_|_|_A_/_H5N1_|	EPI22765	HA	Vietnam	2004-Jan-01	A/Viet Nam/3046/2004		Other Database Import
HA_A/Viet_Nam/3062/2004|EPI_ISL_4158|2004_(Month_and_day_unknown)_|_|_A_/_H5N1_|	EPI22767	HA	Vietnam	2004-Jan-01	A/Viet Nam/3062/2004		Other Database Import
HA_A/Viet_Nam/CM32/2011|EPI_ISL_165438|2011-10-19_|_|_A_/_H5N1_|	EPI539360	HA	Vietnam	2011-Oct-19	A/Viet Nam/CM32/2011		Other Database Import	Mai,L.Q.; Horby,P.; Fox,A.; Hien,N.T.; Hang,N.L.K.; Phuong,H.V.M.; Khanh,N.C.; de Jong,M.D.; Jeeninga,R.E.; van Doorn,R.; Farrar,J.; Wertheim,H.F.L.
HA_A/Viet_Nam/HN30408/2005|EPI_ISL_11449|2005_(Month_and_day_unknown)_|_|_A_/_H5N1_|	EPI115181	HA	Vietnam	2005-Jan-01	A/Viet Nam/HN30408/2005		Other Database Import
HA_A/Viet_Nam/HN31242/2007|EPI_ISL_13914|2007_(Month_and_day_unknown)_|_|_A_/_H5N1_|	EPI126824	HA	Vietnam	2007-Jan-01	A/Viet Nam/HN31242/2007		Other Database Import
HA_A/Viet_Nam/JP14/2005|EPI_ISL_11447|2005_(Month_and_day_unknown)_|_|_A_/_H5N1_|	EPI115173	HA	Vietnam	2005-Jan-01	A/Viet Nam/JP14/2005		Other Database Import
HA_A/Viet_Nam/JP178/2004|EPI_ISL_11444|2004_(Month_and_day_unknown)_|_|_A_/_H5N1_|	EPI115165	HA	Vietnam	2004-Jan-01	A/Viet Nam/JP178/2004		Other Database Import
HA_A/Viet_Nam/JP4207/2005|EPI_ISL_11446|2005_(Month_and_day_unknown)_|_|_A_/_H5N1_|	EPI115171	HA	Vietnam	2005-Jan-01	A/Viet Nam/JP4207/2005		Other Database Import
HA_A/Viet_Nam/JPHN30321/2005|EPI_ISL_11448|2005_(Month_and_day_unknown)_|_|_A_/_H5N1_|	EPI115179	HA	Vietnam	2005-Jan-01	A/Viet Nam/JPHN30321/2005		Other Database Import
HA_A/Vietnam/1196/2004|EPI_ISL_21193|2004_(Month_and_day_unknown)_|_E1,MDCK1|_A_/_H5N1_|	EPI123776	HA	Vietnam	2004-Jan-01	A/Vietnam/1196/2004		Other Database Import
HA_A/Vietnam/14011801/2014|EPI_ISL_191954|2014-01-18_|_E1|_A_/_H5N1_|	EPI624914	HA	Vietnam	2014-Jan-18	A/Vietnam/14011801/2014	Pasteur Institute of Ho Chi Minh City	National Institute of Infectious Diseases (NIID)	Ikuyo, Takayama; Nguyen Trung, Hieu; Masayuki, Shirakura; Mina, Nakauchi; Seiichiro, Fujisaki; Hitoshi, Takahashi; Shiho, Nagata; Nguyen Thanh, Long; Takato, Odagiri; Masato, Tashiro; Tsutomu, Kageyama
HA_A/Vietnam/14012902/2014|EPI_ISL_191955|2014-01-28_|_Clinical_specimen|_A_/_H5N1_|	EPI624922	HA	Vietnam	2014-Jan-28	A/Vietnam/14012902/2014	Pasteur Institute of Ho Chi Minh City	National Institute of Infectious Diseases (NIID)	Ikuyo, Takayama; Nguyen Trung, Hieu; Masayuki, Shirakura; Mina, Nakauchi; Seiichiro, Fujisaki; Hitoshi, Takahashi; Shiho, Nagata; Nguyen Thanh, Long; Takato, Odagiri; Masato, Tashiro; Tsutomu, Kageyama
HA_A/Vietnam/36285/2010|EPI_ISL_174487|2010-04-02_|_|_A_/_H5N1_|	EPI573556	HA	Vietnam	2010-Apr-02	A/Vietnam/36285/2010		Other Database Import	Yamaji,R.; Yamada,S.; Le,M.Q.; Li,C.; Chen,H.; Qurnianingsih,E.; Nidom,C.A.; Ito,M.; Sakai-Tagawa,Y.; Kawaoka,Y.
HA_A/Vietnam/CD12-76/2012|EPI_ISL_195244|2012-02-23_|_CX/C1_(2014-01-21)|_A_/_H5N1_|	EPI639606	HA	Vietnam	2012-Feb-23	A/Vietnam/CD12-76/2012	Pasteur Institute, Influenza Laboratory	Centers for Disease Control and Prevention
HA_A/Vietnam/CL01/2004|EPI_ISL_9825|2004_(Month_and_day_unknown)_|_|_A_/_H5N1_|	EPI104916	HA	Vietnam	2004-Jan-01	A/Vietnam/CL01/2004		Other Database Import
HA_A/Vietnam/CL105/2005|EPI_ISL_10245|2005_(Month_and_day_unknown)_|_|_A_/_H5N1_|	EPI104930	HA	Vietnam	2005-Jan-01	A/Vietnam/CL105/2005		Other Database Import
HA_A/Vietnam/CL115/2005|EPI_ISL_9829|2005_(Month_and_day_unknown)_|_|_A_/_H5N1_|	EPI104932	HA	Vietnam	2005-Jan-01	A/Vietnam/CL115/2005		Other Database Import
HA_A/Vietnam/CL119/2005|EPI_ISL_9830|2005_(Month_and_day_unknown)_|_|_A_/_H5N1_|	EPI104934	HA	Vietnam	2005-Jan-01	A/Vietnam/CL119/2005		Other Database Import
HA_A/Vietnam/CL20/2004|EPI_ISL_10248|2004_(Month_and_day_unknown)_|_|_A_/_H5N1_|	EPI104922	HA	Vietnam	2004-Jan-01	A/Vietnam/CL20/2004		Other Database Import
HA_A/Vietnam/CL2009/2005|EPI_ISL_9831|2005_(Month_and_day_unknown)_|_|_A_/_H5N1_|	EPI104936	HA	Vietnam	2005-Jan-01	A/Vietnam/CL2009/2005		Other Database Import
HA_A/Vietnam/CL26/2004|EPI_ISL_9826|2004_(Month_and_day_unknown)_|_|_A_/_H5N1_|	EPI104924	HA	Vietnam	2004-Jan-01	A/Vietnam/CL26/2004		Other Database Import
HA_A/Vietnam/CL36/2004|EPI_ISL_9827|2004_(Month_and_day_unknown)_|_|_A_/_H5N1_|	EPI104926	HA	Vietnam	2004-Jan-01	A/Vietnam/CL36/2004		Other Database Import
HA_A/Vietnam/HN30262IIIM3/2004|EPI_ISL_76672|2004-08-04_|_MDCK4|_A_/_H5N1_|	EPI270172	HA	Vietnam	2004-Aug-04	A/Vietnam/HN30262IIIM3/2004		Other Database Import	Takano,R.
HA_A/Vietnam/HN31244/2007|EPI_ISL_80504|2007_(Month_and_day_unknown)_|_|_A_/_H5N1_|	EPI284096	HA	Vietnam	2007-Jan-01	A/Vietnam/HN31244/2007		Other Database Import	Seo,S.H.; Hwang,S.D.
HA_A/Vietnam/HN31388M1/2007|EPI_ISL_76680|2007-12-14_|_MDCK2|_A_/_H5N1_|	EPI270236	HA	Vietnam	2007-Dec-14	A/Vietnam/HN31388M1/2007		Other Database Import	Takano,R.
HA_A/Vietnam/HN31432M/2008|EPI_ISL_76684|2008-02-21_|_MDCK2|_A_/_H5N1_|	EPI270268	HA	Vietnam	2008-Feb-21	A/Vietnam/HN31432M/2008		Other Database Import	Takano,R.
HA_A/Vietnam/HN31676DH/2009|EPI_ISL_173688|2009-04-16_|_|_A_/_H5N1_|	EPI573520	HA	Vietnam	2009-Apr-16	A/Vietnam/HN31676DH/2009		Other Database Import	Yamaji,R.; Yamada,S.; Le,M.Q.; Li,C.; Chen,H.; Qurnianingsih,E.; Nidom,C.A.; Ito,M.; Sakai-Tagawa,Y.; Kawaoka,Y.
HA_A/Vietnam/UT30259/2004|EPI_ISL_76671|2004-07-27_|_MDCK2|_A_/_H5N1_|	EPI270164	HA	Vietnam	2004-Jul-27	A/Vietnam/UT30259/2004		Other Database Import	Takano,R.
HA_A/Vietnam/UT3028/2003|EPI_ISL_76663|2003-12-28_|_MDCK2|_A_/_H5N1_|	EPI270100	HA	Vietnam	2003-Dec-28	A/Vietnam/UT3028/2003		Other Database Import	Takano,R.
HA_A/Vietnam/UT3028II/2003|EPI_ISL_76664|2003-12-29_|_MDCK2|_A_/_H5N1_|	EPI270108	HA	Vietnam	2003-Dec-29	A/Vietnam/UT3028II/2003		Other Database Import	Takano,R.
HA_A/Vietnam/UT3030/2003|EPI_ISL_76665|2003-12-29_|_MDCK2|_A_/_H5N1_|	EPI270116	HA	Vietnam	2003-Dec-29	A/Vietnam/UT3030/2003		Other Database Import	Takano,R.
HA_A/Vietnam/UT3035/2003|EPI_ISL_76666|2003-12-31_|_MDCK2|_A_/_H5N1_|	EPI270124	HA	Vietnam	2003-Dec-31	A/Vietnam/UT3035/2003		Other Database Import	Takano,R.
HA_A/Vietnam/UT3040/2004|EPI_ISL_76667|2004-01-06_|_MDCK2|_A_/_H5N1_|	EPI270132	HA	Vietnam	2004-Jan-06	A/Vietnam/UT3040/2004		Other Database Import	Takano,R.
HA_A/Vietnam/UT30408III/2005|EPI_ISL_76673|2005-02-27_|_MDCK2|_A_/_H5N1_|	EPI270180	HA	Vietnam	2005-Feb-27	A/Vietnam/UT30408III/2005		Other Database Import	Takano,R.
HA_A/Vietnam/UT3047III/2004|EPI_ISL_76669|2004-01-20_|_MDCK2|_A_/_H5N1_|	EPI270148	HA	Vietnam	2004-Jan-20	A/Vietnam/UT3047III/2004		Other Database Import	Takano,R.
HA_A/Vietnam/UT3062/2004|EPI_ISL_76670|2004-01-16_|_MDCK2|_A_/_H5N1_|	EPI270156	HA	Vietnam	2004-Jan-16	A/Vietnam/UT3062/2004		Other Database Import	Takano,R.
HA_A/Vietnam/UT30850/2005|EPI_ISL_76674|2005-10-28_|_MDCK2|_A_/_H5N1_|	EPI270188	HA	Vietnam	2005-Oct-28	A/Vietnam/UT30850/2005		Other Database Import	Takano,R.
HA_A/Vietnam/UT31203A/2007|EPI_ISL_76675|2007-05-19_|_MDCK-ST6GalI_1,MDCK1|_A_/_H5N1_|	EPI270196	HA	Vietnam	2007-May-19	A/Vietnam/UT31203A/2007		Other Database Import	Takano,R.
HA_A/Vietnam/UT31239/2007|EPI_ISL_76676|2007_(Month_and_day_unknown)_|_MDCK2|_A_/_H5N1_|	EPI270204	HA	Vietnam	2007-Jan-01	A/Vietnam/UT31239/2007		Other Database Import	Takano,R.
HA_A/Vietnam/UT31244II/2007|EPI_ISL_76677|2007-06-09_|_egg_2|_A_/_H5N1_|	EPI270212	HA	Vietnam	2007-Jun-09	A/Vietnam/UT31244II/2007		Other Database Import	Takano,R.
HA_A/Vietnam/UT31312II/2007|EPI_ISL_76679|2007-07-26_|_MDCK2|_A_/_H5N1_|	EPI270228	HA	Vietnam	2007-Jul-26	A/Vietnam/UT31312II/2007		Other Database Import	Takano,R.
HA_A/Vietnam/UT31394II/2008|EPI_ISL_76681|2008-01-17_|_MDCK2|_A_/_H5N1_|	EPI270244	HA	Vietnam	2008-Jan-17	A/Vietnam/UT31394II/2008		Other Database Import	Takano,R.
HA_A/Vietnam/UT31412II/2008|EPI_ISL_76682|2008-02-09_|_MDCK2|_A_/_H5N1_|	EPI270252	HA	Vietnam	2008-Feb-09	A/Vietnam/UT31412II/2008		Other Database Import	Takano,R.
HA_A/Vietnam/UT31413II/2008|EPI_ISL_76683|2008-02-13_|_MDCK2|_A_/_H5N1_|	EPI270260	HA	Vietnam	2008-Feb-13	A/Vietnam/UT31413II/2008		Other Database Import	Takano,R.
HA_A/Vietnam/UT31604-1/2009|EPI_ISL_173689|2009-02-05_|_|_A_/_H5N1_|	EPI573518	HA	Vietnam	2009-Feb-05	A/Vietnam/UT31604-1/2009		Other Database Import	Yamaji,R.; Yamada,S.; Le,M.Q.; Li,C.; Chen,H.; Qurnianingsih,E.; Nidom,C.A.; Ito,M.; Sakai-Tagawa,Y.; Kawaoka,Y.
HA_A/Vietnam/UT31641-2/2008|EPI_ISL_173691|2008-12-19_|_|_A_/_H5N1_|	EPI573519	HA	Vietnam	2008-Dec-19	A/Vietnam/UT31641-2/2008		Other Database Import	Yamaji,R.; Yamada,S.; Le,M.Q.; Li,C.; Chen,H.; Qurnianingsih,E.; Nidom,C.A.; Ito,M.; Sakai-Tagawa,Y.; Kawaoka,Y.
HA_A/Vietnam/UT36236/2010|EPI_ISL_174483|2010-02-20_|_|_A_/_H5N1_|	EPI573521	HA	Vietnam	2010-Feb-20	A/Vietnam/UT36236/2010		Other Database Import	Yamaji,R.; Yamada,S.; Le,M.Q.; Li,C.; Chen,H.; Qurnianingsih,E.; Nidom,C.A.; Ito,M.; Sakai-Tagawa,Y.; Kawaoka,Y.
HA_A/Vietnam/UT36250-1/2010|EPI_ISL_173687|2010-03-05_|_|_A_/_H5N1_|	EPI573517	HA	Vietnam	2010-Mar-05	A/Vietnam/UT36250-1/2010		Other Database Import	Yamaji,R.; Yamada,S.; Le,M.Q.; Li,C.; Chen,H.; Qurnianingsih,E.; Nidom,C.A.; Ito,M.; Sakai-Tagawa,Y.; Kawaoka,Y.
HA_A/Vietnam/UT36282/2010|EPI_ISL_174484|2010-03-27_|_|_A_/_H5N1_|	EPI573522	HA	Vietnam	2010-Mar-27	A/Vietnam/UT36282/2010		Other Database Import	Yamaji,R.; Yamada,S.; Le,M.Q.; Li,C.; Chen,H.; Qurnianingsih,E.; Nidom,C.A.; Ito,M.; Sakai-Tagawa,Y.; Kawaoka,Y.
HA_A/Vietnam/VP12-3/2012|EPI_ISL_143488|2012-01-14_|_E1|_A_/_H5N1_|	EPI460329	HA	Vietnam	2012-Jan-14	A/Vietnam/VP12-3/2012	Pasteur Institute, Influenza Laboratory	Centers for Disease Control and Prevention
HA_A/Vietnam/VP13-28H/2013|EPI_ISL_191956|2013-04-04_|_MDCK3|_A_/_H5N1_|	EPI624930	HA	Vietnam	2013-Apr-04	A/Vietnam/VP13-28H/2013	Pasteur Institute of Ho Chi Minh City	National Institute of Infectious Diseases (NIID)	Ikuyo, Takayama; Nguyen Trung, Hieu; Masayuki, Shirakura; Mina, Nakauchi; Seiichiro, Fujisaki; Hitoshi, Takahashi; Shiho, Nagata; Nguyen Thanh, Long; Takato, Odagiri; Masato, Tashiro; Tsutomu, Kageyama
HA_A/Vietnam/VP39/2013|EPI_ISL_195245|2013-11-15_|_CX/C1_(2014-01-21)|_A_/_H5N1_|	EPI639614	HA	Vietnam	2013-Nov-15	A/Vietnam/VP39/2013	Pasteur Institute, Influenza Laboratory	Centers for Disease Control and Prevention
HA_A/West_Virginia/06/2011|EPI_ISL_129181|2011-11-21_|_C1|_A_/_H3N2_|	EPI395328	HA	United States	2011-Nov-21	A/West Virginia/06/2011	West Virginia Office of Laboratory Services	Centers for Disease Control and Prevention
HA_A/West_Virginia/09/2012|EPI_ISL_128310|2012-08-06_|_C1|_A_/_H3N2_|	EPI393311	HA	United States	2012-Aug-06	A/West Virginia/09/2012	West Virginia Office of Laboratory Services	Centers for Disease Control and Prevention
HA_A/West_Virginia/10/2012|EPI_ISL_128391|2012-08-06_|_C1|_A_/_H3N2_|	EPI393681	HA	United States	2012-Aug-06	A/West Virginia/10/2012	West Virginia Office of Laboratory Services	Centers for Disease Control and Prevention
HA_A/West_Virginia/16/2012|EPI_ISL_128393|2012-08-09_|_C1|_A_/_H3N2_|	EPI393695	HA	United States	2012-Aug-09	A/West Virginia/16/2012	West Virginia Office of Laboratory Services	Centers for Disease Control and Prevention
HA_A/WI/4754/1994|EPI_ISL_14911|1994_(Month_and_day_unknown)_|_|_A_/_H1N1_|_seasonal	EPI130935	HA	United States	1994-Jan-01	A/WI/4754/1994		Other Database Import
HA_A/WI/4755/1994|EPI_ISL_14912|1994_(Month_and_day_unknown)_|_|_A_/_H1N1_|_seasonal	EPI130937	HA	United States	1994-Jan-01	A/WI/4755/1994		Other Database Import
HA_A/Wisconsin/10/1998|EPI_ISL_149436|1998-12-31_|_C3/C3E3|_A_/_H1N1_|_unknown	EPI482808	HA	United States	1998-Dec-31	A/Wisconsin/10/1998	Wisconsin State Laboratory of Hygiene	Centers for Disease Control and Prevention
HA_A/Wisconsin/12/2010|EPI_ISL_83282|2010-11-02_|_M1/C1|_A_/_H3N2_|	EPI291898	HA	United States	2010-Nov-02	A/Wisconsin/12/2010	Evanston Hospital and NorthShore University	Centers for Disease Control and Prevention
HA_A/Wisconsin/22/2012|EPI_ISL_128159|2012-08-13_|_Original|_A_/_H3N2_|	EPI392748	HA	United States	2012-Aug-13	A/Wisconsin/22/2012	Wisconsin State Laboratory of Hygiene	Centers for Disease Control and Prevention
HA_A/Wisconsin/23/2012|EPI_ISL_129022|2012-08-15_|_C1|_A_/_H3N2_|	EPI394933	HA	United States	2012-Aug-15	A/Wisconsin/23/2012	Wisconsin State Laboratory of Hygiene	Centers for Disease Control and Prevention
HA_A/Wisconsin/24/2014|EPI_ISL_170376|2014-10-13_|_E2|_A_/_H3N2_|	EPI557534	HA	United States	2014-Oct-13	A/Wisconsin/24/2014	Wisconsin State Laboratory of Hygiene	Centers for Disease Control and Prevention
HA_A/Wisconsin/27/2012|EPI_ISL_128626|2012-08-17_|_C1|_A_/_H3N2_|	EPI394077	HA	United States	2012-Aug-17	A/Wisconsin/27/2012	Wisconsin State Laboratory of Hygiene	Centers for Disease Control and Prevention
HA_A/Wisconsin/28/2011|EPI_ISL_100054|2011-12-01_|_C1|_A_/_H1N1_|_unknown	EPI346916	HA	United States	2011-Dec-01	A/Wisconsin/28/2011	Wisconsin State Laboratory of Hygiene	Centers for Disease Control and Prevention	Shu, B.; Garten, R.; Emery, S.; Balish, A.; Smith, C.; Barnes, J.; Lindstrom, S.; Klimov, A.; Cox, N.
HA_A/Wisconsin/28/2012|EPI_ISL_129187|2012-08-28_|_C1|_A_/_H3N2_|	EPI395344	HA	United States	2012-Aug-28	A/Wisconsin/28/2012	Wisconsin State Laboratory of Hygiene	Centers for Disease Control and Prevention
HA_A/Wisconsin/29/2012|EPI_ISL_129654|2012-08-20_|_C1|_A_/_H3N2_|	EPI397562	HA	United States	2012-Aug-20	A/Wisconsin/29/2012	Wisconsin State Laboratory of Hygiene	Centers for Disease Control and Prevention
HA_A/Wisconsin/30/2012|EPI_ISL_129624|2012-08-20_|_C1|_A_/_H3N2_|	EPI397962	HA	United States	2012-Aug-20	A/Wisconsin/30/2012	Wisconsin State Laboratory of Hygiene	Centers for Disease Control and Prevention
HA_A/Wisconsin/301/1976|EPI_ISL_7755|1976_(Month_and_day_unknown)_|_|_A_/_H1N1_|_seasonal	EPI71421	HA	United States	1976-Jan-01	A/Wisconsin/301/1976		Other Database Import
HA_A/Wisconsin/31/2012|EPI_ISL_129625|2012-08-22_|_C1|_A_/_H3N2_|	EPI397446	HA	United States	2012-Aug-22	A/Wisconsin/31/2012	Wisconsin State Laboratory of Hygiene	Centers for Disease Control and Prevention
HA_A/Wisconsin/34/2012|EPI_ISL_129759|2012-09-05_|_Original|_A_/_H3N2_|	EPI397969	HA	United States	2012-Sep-05	A/Wisconsin/34/2012	Wisconsin State Laboratory of Hygiene	Centers for Disease Control and Prevention
HA_A/Wisconsin/35/2012|EPI_ISL_129709|2012-08-22_|_C2|_A_/_H3N2_|	EPI397759	HA	United States	2012-Aug-22	A/Wisconsin/35/2012	Wisconsin State Laboratory of Hygiene	Centers for Disease Control and Prevention
HA_A/Wisconsin/87/2005|EPI_ISL_30052|2005-12-08_|_CX|_A_/_H1N1_|_unknown	EPI178947	HA	United States	2005-Dec-08	A/Wisconsin/87/2005	Wisconsin State Laboratory of Hygiene	Centers for Disease Control and Prevention
HA_A/Wuxi/1/2013|EPI_ISL_145651|2013-03-31_|_|_A_/_H7N9_|	EPI467305	HA	China	2013-Mar-31	A/Wuxi/1/2013		Other Database Import	Qi,X.; Qian,Y.H.; Bao,C.J.; Guo,X.L.; Cui,L.B.; Tang,F.Y.; Ji,H.; Huang,Y.; Cai,P.Q.; Lu,B.; Xu,K.; Shi,C.; Zhu,F.C.; Zhou,M.H.; Wang,H.; Zhao,K.; Yu,H.; Deng,F.; Qin,Y.; Shi,Z.
HA_A/Wuxi/2/2013|EPI_ISL_145652|2013-03-31_|_|_A_/_H7N9_|	EPI467313	HA	China	2013-Mar-31	A/Wuxi/2/2013		Other Database Import	Qi,X.; Qian,Y.H.; Bao,C.J.; Guo,X.L.; Cui,L.B.; Tang,F.Y.; Ji,H.; Huang,Y.; Cai,P.Q.; Lu,B.; Xu,K.; Shi,C.; Zhu,F.C.; Zhou,M.H.; Wang,H.; Zhao,K.; Yu,H.; Deng,F.; Qin,Y.; Shi,Z.
HA_A/Wuxi/3/2013|EPI_ISL_153008|2013-04-07_|_|_A_/_H7N9_|	EPI497865	HA	China	2013-Apr-07	A/Wuxi/3/2013		Other Database Import	Guo,X.; Cui,L.; Zhao,K.; Qi,X.; Zhu,Y.; Shi,Z.; Tang,F.; Zhou,M.; Wang,H.
HA_A/Wuxi/4/2013|EPI_ISL_153009|2013-04-07_|_|_A_/_H7N9_|	EPI497873	HA	China	2013-Apr-07	A/Wuxi/4/2013		Other Database Import	Guo,X.; Cui,L.; Zhao,K.; Qi,X.; Zhu,Y.; Shi,Z.; Tang,F.; Zhou,M.; Wang,H.
HA_A/Xinjiang/05845/2015|EPI_ISL_172820|2015-01-08_|_E1|_A_/_H7N9_|	EPI566068	HA	China	2015-Jan-08	A/Xinjiang/05845/2015		WHO Chinese National Influenza Center	Wang,Dayan;Gao,Rongbao;Yang,Lei;Chen,Wenbing;Zou,Shumei;Li,Xiyan;Guo,Junfeng;Dong,Jie;Xin,Li;Huang,Weijuan;Zhang,Ye;Bo,Hong;Wei,Hejiang;Zhou,Jianfang;Shu,Yuelong
HA_A/Xinjiang/05916/2014|EPI_ISL_172818|2014-12-25_|_E1|_A_/_H7N9_|	EPI566052	HA	China	2014-Dec-25	A/Xinjiang/05916/2014		WHO Chinese National Influenza Center	Wang,Dayan;Gao,Rongbao;Yang,Lei;Chen,Wenbing;Zou,Shumei;Li,Xiyan;Guo,Junfeng;Dong,Jie;Xin,Li;Huang,Weijuan;Zhang,Ye;Bo,Hong;Wei,Hejiang;Zhou,Jianfang;Shu,Yuelong
HA_A/Xinjiang/1/2006|EPI_ISL_30608|2006-07-02_|_|_A_/_H5N1_|	EPI181303	HA	China	2006-Jul-02	A/Xinjiang/1/2006		Other Database Import
HA_A/Xinjiang/1/2009|EPI_ISL_73313|2009-01-10_|_E2|_A_/_H5N1_|	EPI280074	HA	China	2009-Jan-10	A/Xinjiang/1/2009	WHO Chinese National Influenza Center	WHO Chinese National Influenza Center	Lan,Yu; Dong,Libo; Li,Zi; Li,Xiyan; Zhao,Xiang; Cheng,Yanhui; Tan,minju; Yang,Lei; Zou,Shumei; Wen,Leying; Wang,Dayan; Li,Dexin; Shu,Yuelong
HA_A/Xinjiang/98692/2014|EPI_ISL_172826|2014-11-25_|_E1|_A_/_H7N9_|	EPI566116	HA	China	2014-Nov-25	A/Xinjiang/98692/2014		WHO Chinese National Influenza Center	Wang,Dayan;Gao,Rongbao;Yang,Lei;Chen,Wenbing;Zou,Shumei;Li,Xiyan;Guo,Junfeng;Dong,Jie;Xin,Li;Huang,Weijuan;Zhang,Ye;Bo,Hong;Wei,Hejiang;Zhou,Jianfang;Shu,Yuelong
HA_A/XinjiangBintuan/99117/2014|EPI_ISL_172824|2014-10-25_|_E1|_A_/_H7N9_|	EPI566100	HA	China	2014-Oct-25	A/XinjiangBintuan/99117/2014		WHO Chinese National Influenza Center	Wang,Dayan;Gao,Rongbao;Yang,Lei;Chen,Wenbing;Zou,Shumei;Li,Xiyan;Guo,Junfeng;Dong,Jie;Xin,Li;Huang,Weijuan;Zhang,Ye;Bo,Hong;Wei,Hejiang;Zhou,Jianfang;Shu,Yuelong
HA_A/XinjiangBintuan/99118/2014|EPI_ISL_172825|2014-11-20_|_E1|_A_/_H7N9_|	EPI566108	HA	China	2014-Nov-20	A/XinjiangBintuan/99118/2014		WHO Chinese National Influenza Center	Wang,Dayan;Gao,Rongbao;Yang,Lei;Chen,Wenbing;Zou,Shumei;Li,Xiyan;Guo,Junfeng;Dong,Jie;Xin,Li;Huang,Weijuan;Zhang,Ye;Bo,Hong;Wei,Hejiang;Zhou,Jianfang;Shu,Yuelong
HA_A/Xuzhou/1/2013|EPI_ISL_153078|2013-04-25_|_|_A_/_H7N9_|	EPI498098	HA	China	2013-Apr-25	A/Xuzhou/1/2013		Other Database Import	Guo,X.; Cui,L.; Zhao,K.; Qi,X.; Yu,H.; Zhou,M.; Shi,Z.; Ge,Y.; Wang,H.; Tang,F.
HA_A/Yunnan/0127/2015|EPI_ISL_195294|2015-02-06_|_passage_details:_E1|_A_/_H5N6_|	EPI641398	HA	China	2015-Feb-06	A/Yunnan/0127/2015		Other Database Import	Xia,X.; Zhang,Y.; Yang,Z.; Guan,W.; Yuan,B.; Feng,Y.; Wang,Y.; Song,Y.; Li,Z.; Zhong,N.; Li,S.
HA_A/Zhejiang/01/2013|EPI_ISL_139651|2013-03-25_|_E1|_A_/_H7N9_|	EPI443028	HA	China	2013-Mar-25	A/Zhejiang/01/2013		WHO Chinese National Influenza Center	Wang,Dayan;Gao,Rongbao;Yang,Lei;Zhou,Shumei;Li,Xiyan;Zhou,Jianfang;Zhu,Wenfei;Guo,Junfeng;Li,Xiaodan;Dong,Jie;Huang,Weijuan;Zhang,Ye;Dong,Libo;Zhao,Xiang;Lu,Jian;Lan,Yu;Shu,Yuelong
HA_A/Zhejiang/02/2013|EPI_ISL_141175|2013-04-03_|_E1|_A_/_H7N9_|	EPI447614	HA	China	2013-Apr-03	A/Zhejiang/02/2013		WHO Chinese National Influenza Center	Wang,Dayan;Gao,Rongbao;Yang,Lei;Zhou,Shumei;Li,Xiyan;Zhou,Jianfang;Zhu,Wenfei;Guo,Junfeng;Li,Xiaodan;Dong,Jie;Huang,Weijuan;Zhang,Ye;Dong,Libo;Zhao,Xiang;Lu,Jian;Lan,Yu;Shu,Yuelong
HA_A/Zhejiang/1/2006|EPI_ISL_30602|2006-02-21_|_|_A_/_H5N1_|	EPI181297	HA	China	2006-Feb-21	A/Zhejiang/1/2006		WHO Chinese National Influenza Center
HA_A/Zhejiang/1/2013|EPI_ISL_139652|2013-03-24_|_E1|_A_/_H7N9_|	EPI443034	HA	China	2013-Mar-24	A/Zhejiang/1/2013	Zhejiang Provincial Center for Disease Control and Prevention	Zhejiang Provincial Center for Disease Control and Prevention	Sun, Y; Zhang, YJ
HA_A/Zhejiang/17/2014|EPI_ISL_169131|2014-11-25_|_|_A_/_H7N9_|	EPI552399	HA	China	2014-Nov-25	A/Zhejiang/17/2014	Zhejiang Provincial Center for Disease Control and Prevention	Zhejiang Provincial Center for Disease Control and Prevention	Sun, Y; Zhang, YJ
HA_A/Zhejiang/2/2013|EPI_ISL_139653|2013-04-03_|_E1|_A_/_H7N9_|	EPI443042	HA	China	2013-Apr-03	A/Zhejiang/2/2013	Zhejiang Provincial Center for Disease Control and Prevention	Zhejiang Provincial Center for Disease Control and Prevention	Sun, Y; Zhang, YJ
HA_A/Zhejiang/20/2013|EPI_ISL_148727|2013-04-24_|_|_A_/_H7N9_|	EPI477402	HA	China	2013-Apr-24	A/Zhejiang/20/2013	Zhejiang Provincial Center for Disease Control and Prevention	Zhejiang Provincial Center for Disease Control and Prevention	Sun, Y; Zhang, YJ
HA_A/Zhejiang/22/2013|EPI_ISL_148728|2013-10-14_|_|_A_/_H7N9_|	EPI477410	HA	China	2013-Oct-14	A/Zhejiang/22/2013	Zhejiang Provincial Center for Disease Control and Prevention	Zhejiang Provincial Center for Disease Control and Prevention	Sun, Y; Zhang, YJ
HA_A/Zhejiang/32/2013|EPI_ISL_148299|2013-04_(Day_unknown)_|_|_A_/_H7N9_|	EPI476480	HA	China	2013-Apr-01	A/Zhejiang/32/2013		Other Database Import	Chen,Y.; Gao,J.; Li,Z.; Xu,C.; Feng,Y.; Wang,X.; Yan,J.; Mao,H.; Zhang,Y.; Lu,Y.
HA_A/Zhejiang/7/2014|EPI_ISL_163320|2014-02-24_|_|_A_/_H7N9_|	EPI533243	HA	China	2014-Feb-24	A/Zhejiang/7/2014	Zhejiang Provincial Center for Disease Control and Prevention	Zhejiang Provincial Center for Disease Control and Prevention	Sun, Y; Zhang, YJ
HA_A/Zhejiang/8/2014|EPI_ISL_163321|2014-02-27_|_|_A_/_H7N9_|	EPI533250	HA	China	2014-Feb-27	A/Zhejiang/8/2014	Zhejiang Provincial Center for Disease Control and Prevention	Zhejiang Provincial Center for Disease Control and Prevention	Sun, Y; Zhang, YJ
HA_A/Zhejiang/DTID-ZJU01/2013|EPI_ISL_139364|2013-04-03_|_|_A_/_H7N9_|	EPI441794	HA	China	2013-Apr-03	A/Zhejiang/DTID-ZJU01/2013		Other Database Import	Chen,H.-L.; Yuen,K.-Y.; Chen,Y.; Wu,N.P.; Yang,S.G.; Wo,J.E.; Yao,H.P.; Liang,W.F.; Cui,D.W.; Wu,H.B.; Li,L.J.
HA_A/Zhejiang/HZ1/2013|EPI_ISL_142231|2013-04_(Day_unknown)_|_|_A_/_H7N9_|	EPI453480	HA	China	2013-Apr-01	A/Zhejiang/HZ1/2013		Other Database Import	Wu,H.; Wu,N.; Guo,C.; Li,L.
HA_A/Zhejiang/LS01/2014|EPI_ISL_166435|2014-02-08_|_|_A_/_H7N9_|	EPI542093	HA	China	2014-Feb-08	A/Zhejiang/LS01/2014		Other Database Import	Lei,Y.L.; Wang,X.G.; Mao,H.Y.
HA_A/Zhenjiang/1/2013|EPI_ISL_153007|2013-04-07_|_|_A_/_H7N9_|	EPI497857	HA	China	2013-Apr-07	A/Zhenjiang/1/2013		Other Database Import	Guo,X.; Cui,L.; Zhao,K.; Qi,X.; Zhu,Y.; Shi,Z.; Tang,F.; Zhou,M.; Wang,H.
