# Supplementary material for: The Geographic Variation of Surveillance and Zoonotic Spillover Potential of Influenza Viruses in Domestic Poultry and Swine
Source: Open Forum Infect Dis. 2018 Nov 27;5(12):ofy318. doi: 10.1093/ofid/ofy318 (PMC6309522; doi:10.1093/ofid/ofy318)
Supplement: ofy318_suppl_supplementary_table_4 [file ofy318_suppl_supplementary_table_4.xlsx]

## Sheet: Sheet 1
Id	Diagnosis	Latitude_Y	Longitude_X	Region	Country	GAUL_AD0	Admin1	GAUL_AD1	Number_of_Cases	SWINE_EVI_RISK_MAX
A/Jiangsu/1/2011(H1N1)	Swine_sequence	33	120	Asia	China	147295	Jiangsu	913	2	10
A/Shandong-Lanshan/SWL1898/2014(H1N1)	Swine_sequence	36	119	Asia	China	147295	Shandong	921	1	9.88453
A/HuNan/01/2014(H3N2)	Swine_sequence	27.9996	112.01	Asia	China	147295	Hunan	912	1	9.2633
A/Aragon/RR3218/2008(H1N1)	Swine_sequence	41.3787	-0.763937	Europe	Spain	229	Aragon	2717	1	7.52451
A/Ontario/RV1273/2005(H3N2)	Swine_sequence	50	-86	Americas	Canada	46	Ontario	833	1	6.7807
A/Ontario/1252/2007(H3N2)	Swine_sequence	50	-86	Americas	Canada	46	Ontario	833	1	6.7807
A/Ontario/N163578/2012(H1N1)	Swine_sequence	50	-86	Americas	Canada	46	Ontario	833	1	6.7807
A/Iowa/CEID23/2005(H1N1)	Swine_sequence	41.9217	-93.3123	Americas	United States of America	259	Iowa	3229	1	6.07801
A/Iowa/01/2006(H1N1)	Swine_sequence	41.9217	-93.3123	Americas	United States of America	259	Iowa	3229	1	6.07801
A/Iowa/05/2007(H1N1)	Swine_sequence	41.9217	-93.3123	Americas	United States of America	259	Iowa	3229	1	6.07801
A/Iowa/07/2011(H3N2)	Swine_sequence	41.9217	-93.3123	Americas	United States of America	259	Iowa	3229	3	6.07801
A/Iowa/16/2012(H3N2)	Swine_sequence	41.9217	-93.3123	Americas	United States of America	259	Iowa	3229	1	6.07801
A/Iowa/04/2013(H3N2)	Swine_sequence	41.9217	-93.3123	Americas	United States of America	259	Iowa	3229	1	6.07801
A/Iowa/39/2015(H1N1)	Swine_sequence	41.9217	-93.3123	Americas	United States of America	259	Iowa	3229	1	6.07801
151478	National authorities	41.9608	-93.787	Americas	United States of America	259	Iowa	3229	1	6.07801
A/Pennsylvania/14/2010(H3N2)	Swine_sequence	40.97	-77.7279	Americas	United States of America	259	Pennsylvania	3252	2	6.00972
A/Pennsylvania/11/2012(H3N2)	Swine_sequence	40.97	-77.7279	Americas	United States of America	259	Pennsylvania	3252	3	6.00972
164692	National authorities	40.9947	-77.8224	Americas	United States of America	259	Pennsylvania	3252	1	6.00972
A/Indiana/01/1994(H1N1)	Swine_sequence	40.327	-86.1747	Americas	United States of America	259	Indiana	3228	1	5.85042
A/Indiana/05/1995(H1N1)	Swine_sequence	40.327	-86.1747	Americas	United States of America	259	Indiana	3228	1	5.85042
A/Indiana/08/2011(H3N2)	Swine_sequence	40.327	-86.1747	Americas	United States of America	259	Indiana	3228	2	5.85042
A/Indiana/04/2013(H3N2)	Swine_sequence	40.327	-86.1747	Americas	United States of America	259	Indiana	3228	15	5.85042
172325	National authorities	39.7651	-86.1737	Americas	United States of America	259	Indiana	3227	120	5.85042
172213	National authorities	39.7651	-86.1737	Americas	United States of America	259	Indiana	3227	4	5.85042
A/Michigan/09/2007(H1N2)	Swine_sequence	43.6212	-84.6824	Americas	United States of America	259	Michigan	3236	1	5.61226
A/Michigan/19/2012(H3N2)	Swine_sequence	43.6212	-84.6824	Americas	United States of America	259	Michigan	3236	4	5.61226
A/Michigan/39/2015(H3N2)	Swine_sequence	43.6212	-84.6824	Americas	United States of America	259	Michigan	3236	1	5.61226
A/Illinois/09/2007(H1N1)	Swine_sequence	40.0796	-89.434	Americas	United States of America	259	Illinois	3227	1	5.5688
A/Illinois/03/2013(H3N2)	Swine_sequence	40.0796	-89.434	Americas	United States of America	259	Illinois	3227	1	5.5688
172327	National authorities	39.7396	-89.4514	Americas	United States of America	259	Illinois	3227	1	5.5688
A/Missouri/12/2012(H1N1)	Swine_sequence	38.7605	-92.5618	Americas	United States of America	259	Missouri	3239	1	5.39626
A/Ohio/3559/1988(H1N1)	Swine_sequence	40.2254	-82.6881	Americas	United States of America	259	Ohio	3249	1	5.27945
A/Ohio/01/2007(H1N1)	Swine_sequence	40.2254	-82.6881	Americas	United States of America	259	Ohio	3249	2	5.27945
A/Ohio/83/2012(H3N2)	Swine_sequence	40.2254	-82.6881	Americas	United States of America	259	Ohio	3249	43	5.27945
A/Ohio/05/2013(H3N2)	Swine_sequence	40.2254	-82.6881	Americas	United States of America	259	Ohio	3249	1	5.27945
A/Ohio/02/2014(H3N2)	Swine_sequence	40.2254	-82.6881	Americas	United States of America	259	Ohio	3249	2	5.27945
A/Ohio/09/2015(H1N1)	Swine_sequence	40.2254	-82.6881	Americas	United States of America	259	Ohio	3249	1	5.27945
A/Minnesota/03/2008(H1N1)	Swine_sequence	45.9897	-94.6113	Americas	United States of America	259	Minnesota	3237	1	5.27613
A/Minnesota/10/2009(H1N1)	Swine_sequence	45.9897	-94.6113	Americas	United States of America	259	Minnesota	3237	1	5.27613
A/Minnesota/09/2010(H3N2)	Swine_sequence	45.9897	-94.6113	Americas	United States of America	259	Minnesota	3237	2	5.27613
A/Minnesota/19/2011(H1N2)	Swine_sequence	45.9897	-94.6113	Americas	United States of America	259	Minnesota	3237	1	5.27613
A/Minnesota/14/2012(H1N2)	Swine_sequence	45.9897	-94.6113	Americas	United States of America	259	Minnesota	3237	1	5.27613
A/Minnesota/11/2012(H3N2)	Swine_sequence	45.9897	-94.6113	Americas	United States of America	259	Minnesota	3237	3	5.27613
A/Minnesota/33/2014(H1N1)	Swine_sequence	45.9897	-94.6113	Americas	United States of America	259	Minnesota	3237	1	5.27613
A/Oklahoma/11/1990(H1N1)	Swine_sequence	34.9551	-97.2684	Americas	United States of America	259	Oklahoma	3250	1	4.90479
A/Kansas/13/2009(H3N2)	Swine_sequence	38.2731	-98.5822	Americas	United States of America	259	Kansas	3230	1	4.8865
A/Kentucky/11/2012(H3N2)	Swine_sequence	37.5726	-85.1551	Americas	United States of America	259	Kentucky	3231	1	4.86776
A/Nebraska/01/1992(H1N1)	Swine_sequence	41.737	-99.5874	Americas	United States of America	259	Nebraska	3241	1	4.80073
A/Arkansas/14/2013(H1N1)	Swine_sequence	35.2049	-92.4479	Americas	United States of America	259	Arkansas	3217	2	4.73943
A/Wisconsin/301/1976(H1N1)	Swine_sequence	44.4309	-89.6885	Americas	United States of America	259	Wisconsin	3263	1	4.62726
A/WI/4754/1994(H1N1)	Swine_sequence	44.4309	-89.6885	Americas	United States of America	259	Wisconsin	3263	2	4.62726
A/Wisconsin/10/1998(H1N1)	Swine_sequence	44.4309	-89.6885	Americas	United States of America	259	Wisconsin	3263	1	4.62726
A/Wisconsin/87/2005(H1N1)	Swine_sequence	44.4309	-89.6885	Americas	United States of America	259	Wisconsin	3263	1	4.62726
A/Wisconsin/12/2010(H3N2)	Swine_sequence	44.4309	-89.6885	Americas	United States of America	259	Wisconsin	3263	1	4.62726
A/Wisconsin/28/2011(H1N1)	Swine_sequence	44.4309	-89.6885	Americas	United States of America	259	Wisconsin	3263	1	4.62726
A/Wisconsin/22/2012(H3N2)	Swine_sequence	44.4309	-89.6885	Americas	United States of America	259	Wisconsin	3263	9	4.62726
A/Wisconsin/24/2014(H3N2)	Swine_sequence	44.4309	-89.6885	Americas	United States of America	259	Wisconsin	3263	1	4.62726
A/South_Dakota/03/2008(H1N1)	Swine_sequence	44.6472	-100.349	Americas	United States of America	259	South Dakota	3255	1	4.21539
A/Texas/14/2008(H1N1)	Swine_sequence	31.816	-99.5121	Americas	United States of America	259	Texas	3257	1	4.08758
A/Hong_Kong/1774/99(H3N2)	Swine_sequence	22.2793	114.163	Asia	Hong Kong, Central and Western District, Hong Kong, CN	33364	Hong Kong	910	1	4
A/California/07/2009(H1N1)	Swine_sequence	36.7015	-118.756	Americas	United States of America	259	California	3218	1	3.93453
A/Maryland/12/1991(H1N1)	Swine_sequence	39.5162	-76.9382	Americas	United States of America	259	Maryland	3234	1	3.87218
A/Maryland/20/2012(H3N2)	Swine_sequence	39.5162	-76.9382	Americas	United States of America	259	Maryland	3234	5	3.87218
A/New_Jersey/11/1976(H1N1)	Swine_sequence	40.0757	-74.4042	Americas	United States of America	259	New Jersey	3244	3	3.63915
A/Utah/10/2012(H3N2)	Swine_sequence	39.4225	-111.714	Americas	United States of America	259	Utah	3258	1	3.0185
172326	National authorities	19.5895	-155.449	Americas	United States of America	259	Hawaii	3225	1	2.93519
A/Maine/06/2011(H3N2)	Swine_sequence	45.7091	-68.859	Americas	United States of America	259	Maine	3233	1	2.46111
A/Alma_Ata/1417/84(H1N1)	Swine_sequence	43.2198	76.9184	Asia	Kazakhstan	132	Alma Ata	37157	1	2.44308
A/Almaty/1044/1983(H1N1)	Swine_sequence	43.2198	76.9184	Asia	Kazakhstan	132	Almaty	37157	1	2.44308
A/Almaty/05/1998(H1N1)	Swine_sequence	43.2198	76.9184	Asia	Kazakhstan	132	Almaty	37157	1	2.44308
A/West_Virginia/06/2011(H3N2)	Swine_sequence	38.4758	-80.8408	Americas	United States of America	259	West Virginia	3262	1	2.07374
A/West_Virginia/09/2012(H3N2)	Swine_sequence	38.4758	-80.8408	Americas	United States of America	259	West Virginia	3262	3	2.07374
