# Supplementary material for: The Geographic Variation of Surveillance and Zoonotic Spillover Potential of Influenza Viruses in Domestic Poultry and Swine
Source: Open Forum Infect Dis. 2018 Nov 27;5(12):ofy318. doi: 10.1093/ofid/ofy318 (PMC6309522; doi:10.1093/ofid/ofy318)
Supplement: ofy318_suppl_supplementary_table_3 [file ofy318_suppl_supplementary_table_3.xlsx]

## Sheet: Sheet1
Id	Diagnosis	Latitude	Longitude	Region	Country	GAUL_AD0	Admin1	ADM1_CODE	Number_of_Cases	DOMESTIC_POULTRY_EVI_RISK_MAX
182519	National authorities	32.9748	119.563	Asia	China	147295	Jiangsu Sheng	913	1	9.95177
176702	WHO	32.9748	119.563	Asia	China	147295	Jiangsu Sheng	913	1	9.95177
175611	National authorities	32.6139	119.548	Asia	China	147295	Jiangsu Sheng	913	1	9.95177
175610	National authorities	34.2669	117.192	Asia	China	147295	Jiangsu Sheng	913	1	9.95177
175609	National authorities	32.0617	118.778	Asia	China	147295	Jiangsu Sheng	913	1	9.95177
175525	National authorities	31.7833	119.967	Asia	China	147295	Jiangsu Sheng	913	1	9.95177
175515	National authorities	32.0617	118.778	Asia	China	147295	Jiangsu Sheng	913	1	9.95177
175511	National authorities	32.0617	118.778	Asia	China	147295	Jiangsu Sheng	913	1	9.95177
175507	National authorities	32.0617	118.778	Asia	China	147295	Jiangsu Sheng	913	1	9.95177
175493	National authorities	31.3114	120.618	Asia	China	147295	Jiangsu Sheng	913	1	9.95177
175492	National authorities	31.3844	120.951	Asia	China	147295	Jiangsu Sheng	913	1	9.95177
175491	National authorities	32.0617	118.778	Asia	China	147295	Jiangsu Sheng	913	1	9.95177
175488	National authorities	31.3844	120.951	Asia	China	147295	Jiangsu Sheng	913	1	9.95177
175484	National authorities	33.3856	120.125	Asia	China	147295	Jiangsu Sheng	913	1	9.95177
175483	National authorities	32.0617	118.778	Asia	China	147295	Jiangsu Sheng	913	1	9.95177
175481	National authorities	32.0617	118.778	Asia	China	147295	Jiangsu Sheng	913	1	9.95177
175473	National authorities	31.6442	120.738	Asia	China	147295	Jiangsu Sheng	913	1	9.95177
175472	National authorities	32.0617	118.778	Asia	China	147295	Jiangsu Sheng	913	1	9.95177
175461	National authorities	32.3972	119.436	Asia	China	147295	Jiangsu Sheng	913	1	9.95177
175458	National authorities	31.5772	120.294	Asia	China	147295	Jiangsu Sheng	913	1	9.95177
175457	National authorities	31.5772	120.294	Asia	China	147295	Jiangsu Sheng	913	1	9.95177
175451	National authorities	32.2092	119.434	Asia	China	147295	Jiangsu Sheng	913	1	9.95177
175450	National authorities	32.0617	118.778	Asia	China	147295	Jiangsu Sheng	913	1	9.95177
175328	National authorities	32.05	118.767	Asia	China	147295	Jiangsu Sheng	913	1	9.95177
175327	National authorities	32.05	118.767	Asia	China	147295	Jiangsu Sheng	913	1	9.95177
175285	National authorities	31.5772	120.294	Asia	China	147295	Jiangsu Sheng	913	1	9.95177
175284	National authorities	31.526	120.488	Asia	China	147295	Jiangsu Sheng	913	1	9.95177
175283	National authorities	32.9748	119.563	Asia	China	147295	Jiangsu Sheng	913	1	9.95177
198254	National authorities	23.1306	113.264	Asia	China	147295	Guangdong Sheng	903	1	9.92286
183559	National authorities	23.1751	114.29	Asia	China	147295	Guangdong Sheng	903	1	9.92286
183518	National authorities	23.1591	113.271	Asia	China	147295	Guangdong Sheng	903	1	9.92286
183513	National authorities	23.3657	116.703	Asia	China	147295	Guangdong Sheng	903	1	9.92286
183512	National authorities	22.5222	114.055	Asia	China	147295	Guangdong Sheng	903	1	9.92286
182516	National authorities	22.5544	113.884	Asia	China	147295	Guangdong Sheng	903	1	9.92286
181704	National authorities	22.8895	112.431	Asia	China	147295	Guangdong Sheng	903	1	9.92286
173024	WHO	22.5565	113.986	Asia	China	147295	Guangdong Sheng	903	1	9.92286
173020	WHO	23.3496	113.409	Asia	China	147295	Guangdong Sheng	903	1	9.92286
171392	FAO Field Officer	23.1333	113.267	Asia	China	147295	Guangdong Sheng	903	1	9.92286
166452	National authorities	22.5431	114.058	Asia	China	147295	Guangdong Sheng	903	1	9.92286
146282	National authorities	23.1316	113.267	Asia	China	147295	Guangdong Sheng	903	1	9.92286
134341	National authorities	22.1025	112.65	Asia	China	147295	Guangdong Sheng	903	1	9.92286
183515	National authorities	31.3434	31.6811	Africa	Egypt	40765	Damietta	61517	1	9.7321
176189	WHO	31.3434	31.6811	Africa	Egypt	40765	Damietta	61517	1	9.7321
176179	WHO	31.3434	31.6811	Africa	Egypt	40765	Damietta	61517	1	9.7321
173844	National authorities	31.3434	31.6811	Africa	Egypt	40765	Damietta	61517	1	9.7321
169417	National authorities	31.3434	31.6811	Africa	Egypt	40765	Damietta	61517	1	9.7321
160312	National authorities	31.3894	31.6511	Africa	Egypt	40765	Damietta	61517	1	9.7321
153140	FAO Field Officer	31.4194	31.815	Africa	Egypt	40765	Damietta	61517	1	9.7321
133277	WHO	31.2777	31.7014	Africa	Egypt	40765	Damietta	61517	1	9.7321
181794	National authorities	-6.20017	107.16	Asia	Indonesia	116	Jawa Barat	73613	1	9.66544
179120	National authorities	-6.20017	107.16	Asia	Indonesia	116	Jawa Barat	73613	1	9.66544
177501	WHO	-6.20017	107.16	Asia	Indonesia	116	Jawa Barat	73613	1	9.66544
175986	WHO	-6.54606	107.001	Asia	Indonesia	116	Jawa Barat	73613	1	9.66544
175977	WHO	-7.42667	108.069	Asia	Indonesia	116	Jawa Barat	73613	1	9.66544
174009	National authorities	-6.20327	107.13	Asia	Indonesia	116	Jawa Barat	73613	1	9.66544
174008	National authorities	-7.34185	107.702	Asia	Indonesia	116	Jawa Barat	73613	1	9.66544
174007	National authorities	-7.34185	107.702	Asia	Indonesia	116	Jawa Barat	73613	1	9.66544
174006	National authorities	-7.34185	107.702	Asia	Indonesia	116	Jawa Barat	73613	1	9.66544
174004	National authorities	-6.83021	107.318	Asia	Indonesia	116	Jawa Barat	73613	1	9.66544
173995	National authorities	-7.00246	107.547	Asia	Indonesia	116	Jawa Barat	73613	1	9.66544
173994	National authorities	-7.00246	107.547	Asia	Indonesia	116	Jawa Barat	73613	1	9.66544
173981	National authorities	-6.83021	107.318	Asia	Indonesia	116	Jawa Barat	73613	1	9.66544
173977	National authorities	-6.83021	107.318	Asia	Indonesia	116	Jawa Barat	73613	1	9.66544
173975	National authorities	-6.83021	107.318	Asia	Indonesia	116	Jawa Barat	73613	1	9.66544
173974	National authorities	-6.83021	107.318	Asia	Indonesia	116	Jawa Barat	73613	1	9.66544
173973	National authorities	-6.83021	107.318	Asia	Indonesia	116	Jawa Barat	73613	1	9.66544
173972	National authorities	-6.83021	107.318	Asia	Indonesia	116	Jawa Barat	73613	1	9.66544
173971	National authorities	-6.83021	107.318	Asia	Indonesia	116	Jawa Barat	73613	1	9.66544
173970	National authorities	-6.83021	107.318	Asia	Indonesia	116	Jawa Barat	73613	1	9.66544
173969	National authorities	-6.83021	107.318	Asia	Indonesia	116	Jawa Barat	73613	1	9.66544
173960	National authorities	-6.54606	107.001	Asia	Indonesia	116	Jawa Barat	73613	1	9.66544
172084	National authorities	-6.864	107.617	Asia	Indonesia	116	Jawa Barat	73613	1	9.66544
171229	WHO	-6.864	107.617	Asia	Indonesia	116	Jawa Barat	73613	1	9.66544
171228	WHO	-6.864	107.617	Asia	Indonesia	116	Jawa Barat	73613	1	9.66544
171227	WHO	-6.864	107.617	Asia	Indonesia	116	Jawa Barat	73613	1	9.66544
171224	WHO	-6.864	107.617	Asia	Indonesia	116	Jawa Barat	73613	1	9.66544
171222	WHO	-6.864	107.617	Asia	Indonesia	116	Jawa Barat	73613	1	9.66544
171221	WHO	-6.864	107.617	Asia	Indonesia	116	Jawa Barat	73613	1	9.66544
161468	WHO	-6.20327	107.13	Asia	Indonesia	116	Jawa Barat	73613	1	9.66544
160444	National authorities	-6.20327	107.13	Asia	Indonesia	116	Jawa Barat	73613	1	9.66544
160443	National authorities	-6.39184	106.806	Asia	Indonesia	116	Jawa Barat	73613	1	9.66544
160299	WHO	-6.81	107	Asia	Indonesia	116	Jawa Barat	73613	1	9.66544
159079	National authorities	-6.864	107.617	Asia	Indonesia	116	Jawa Barat	73613	1	9.66544
159063	WHO	-6.864	107.617	Asia	Indonesia	116	Jawa Barat	73613	1	9.66544
159059	WHO	-6.864	107.617	Asia	Indonesia	116	Jawa Barat	73613	1	9.66544
159057	WHO	-6.864	107.617	Asia	Indonesia	116	Jawa Barat	73613	1	9.66544
159016	National authorities	-6.68917	107.4	Asia	Indonesia	116	Jawa Barat	73613	1	9.66544
171035	National authorities	10.4356	106.135	Asia	Viet Nam	264	Tien Giang	3384	1	9.61659
152496	WHO	10.3897	105.94	Asia	Viet Nam	264	Tien Giang	3384	1	9.61659
184635	National authorities	24.8522	121.795	Asia	Taiwan	147296	Taiwan Sheng	925	1	9.60617
182115	National authorities	23.6012	120.827	Asia	Taiwan	147296	Taiwan Sheng	925	1	9.60617
175567	National authorities	25.0392	121.525	Asia	Taiwan	147296	Taiwan Sheng	925	1	9.60617
171282	WHO	20.2991	106.188	Asia	Viet Nam	264	Nam Dinh	3364	1	9.60332
171308	WHO	20.5332	106.501	Asia	Viet Nam	264	Thai Binh	3380	1	9.60323
171279	WHO	20.5332	106.501	Asia	Viet Nam	264	Thai Binh	3380	1	9.60323
171278	WHO	20.4192	106.38	Asia	Viet Nam	264	Thai Binh	3380	1	9.60323
171277	WHO	20.5332	106.501	Asia	Viet Nam	264	Thai Binh	3380	1	9.60323
171275	WHO	20.4192	106.38	Asia	Viet Nam	264	Thai Binh	3380	1	9.60323
171274	WHO	20.5332	106.501	Asia	Viet Nam	264	Thai Binh	3380	1	9.60323
171273	WHO	20.5332	106.501	Asia	Viet Nam	264	Thai Binh	3380	1	9.60323
171265	WHO	20.4192	106.38	Asia	Viet Nam	264	Thai Binh	3380	1	9.60323
171264	WHO	20.4192	106.38	Asia	Viet Nam	264	Thai Binh	3380	1	9.60323
171250	WHO	20.4872	106.331	Asia	Viet Nam	264	Thai Binh	3380	1	9.60323
171249	WHO	20.4872	106.331	Asia	Viet Nam	264	Thai Binh	3380	1	9.60323
175559	National authorities	10.7136	106.125	Asia	Viet Nam	264	Long An	3362	1	9.58717
171268	WHO	10.6063	106.004	Asia	Viet Nam	264	Long An	3362	1	9.58717
175437	FAO Field Officer	31.0488	31.5287	Africa	Egypt	40765	Dakahlia	61516	1	9.57782
169290	National authorities	31.0488	31.5287	Africa	Egypt	40765	Dakahlia	61516	1	9.57782
166364	FAO Field Officer	31.0488	31.5287	Africa	Egypt	40765	Dakahlia	61516	1	9.57782
166192	National authorities	31.0488	31.5287	Africa	Egypt	40765	Dakahlia	61516	1	9.57782
166054	National authorities	31.0488	31.5287	Africa	Egypt	40765	Dakahlia	61516	1	9.57782
163849	National authorities	31.0488	31.5287	Africa	Egypt	40765	Dakahlia	61516	1	9.57782
160311	National authorities	31.0488	31.5287	Africa	Egypt	40765	Dakahlia	61516	1	9.57782
159047	National authorities	31.0488	31.5287	Africa	Egypt	40765	Dakahlia	61516	1	9.57782
158994	National authorities	31.0488	31.5287	Africa	Egypt	40765	Dakahlia	61516	1	9.57782
157665	WHO	31.0488	31.5287	Africa	Egypt	40765	Dakahlia	61516	1	9.57782
152322	National authorities	30.7098	31.3145	Africa	Egypt	40765	Dakahlia	61516	1	9.57782
151477	National authorities	31.1693	31.6939	Africa	Egypt	40765	Dakahlia	61516	1	9.57782
117115	National authorities	31.0488	31.5287	Africa	Egypt	40765	Dakahlia	61516	1	9.57782
175980	WHO	-4.83419	105.114	Asia	Indonesia	116	Lampung	1526	1	9.55974
173959	National authorities	-4.93486	104.98	Asia	Indonesia	116	Lampung	1526	1	9.55974
173958	National authorities	-4.93486	104.98	Asia	Indonesia	116	Lampung	1526	1	9.55974
171302	WHO	20.8002	106.655	Asia	Viet Nam	264	Hai Phong City	3351	1	9.52493
171294	WHO	20.8002	106.655	Asia	Viet Nam	264	Hai Phong City	3351	1	9.52493
171288	WHO	20.8002	106.655	Asia	Viet Nam	264	Hai Phong City	3351	1	9.52493
171287	WHO	20.8002	106.655	Asia	Viet Nam	264	Hai Phong City	3351	1	9.52493
171286	WHO	20.8002	106.655	Asia	Viet Nam	264	Hai Phong City	3351	1	9.52493
171285	WHO	20.8002	106.655	Asia	Viet Nam	264	Hai Phong City	3351	1	9.52493
171284	WHO	20.8002	106.655	Asia	Viet Nam	264	Hai Phong City	3351	1	9.52493
171315	WHO	20.9062	106.379	Asia	Viet Nam	264	Hai Duong	3350	1	9.5197
159009	National authorities	20.8503	106.301	Asia	Viet Nam	264	Hai Duong	3350	1	9.5197
175962	WHO	41.0951	122.386	Asia	China	147295	Liaoning Sheng	916	1	9.50498
177078	National authorities	39.53	116.68	Asia	China	147295	Hebei Sheng	907	1	9.5029
175619	National authorities	34.9342	117.411	Asia	China	147295	Shandong Sheng	921	1	9.48579
175528	National authorities	34.8647	117.554	Asia	China	147295	Shandong Sheng	921	1	9.48579
174011	National authorities	-6.19965	106.62	Asia	Indonesia	116	Banten	73610	1	9.48297
173999	National authorities	-6.19965	106.62	Asia	Indonesia	116	Banten	73610	1	9.48297
173982	National authorities	-6.19965	106.62	Asia	Indonesia	116	Banten	73610	1	9.48297
173965	National authorities	-6.19965	106.62	Asia	Indonesia	116	Banten	73610	1	9.48297
173962	National authorities	-6.19965	106.62	Asia	Indonesia	116	Banten	73610	1	9.48297
173961	National authorities	-6.19965	106.62	Asia	Indonesia	116	Banten	73610	1	9.48297
173954	National authorities	-6.19965	106.598	Asia	Indonesia	116	Banten	73610	1	9.48297
171226	WHO	-6.40587	106.064	Asia	Indonesia	116	Banten	73610	1	9.48297
167737	National authorities	-6.5	106.25	Asia	Indonesia	116	Banten	73610	1	9.48297
159053	National authorities	-6.18714	106.466	Asia	Indonesia	116	Banten	73610	1	9.48297
159020	National authorities	-6.18714	106.466	Asia	Indonesia	116	Banten	73610	1	9.48297
159019	National authorities	-6.18714	106.466	Asia	Indonesia	116	Banten	73610	1	9.48297
159017	National authorities	-6.18714	106.466	Asia	Indonesia	116	Banten	73610	1	9.48297
159010	National authorities	-6.18714	106.466	Asia	Indonesia	116	Banten	73610	1	9.48297
159002	National authorities	-6.18714	106.466	Asia	Indonesia	116	Banten	73610	1	9.48297
156056	WHO	-6.18714	106.466	Asia	Indonesia	116	Banten	73610	1	9.48297
198591	National authorities	30.6496	31.7722	Africa	Egypt	40765	Shrkia	61533	1	9.47237
160243	National authorities	30.6496	31.7722	Africa	Egypt	40765	Shrkia	61533	1	9.47237
159076	National authorities	30.6496	31.7722	Africa	Egypt	40765	Shrkia	61533	1	9.47237
158960	National authorities	30.6496	31.7722	Africa	Egypt	40765	Shrkia	61533	1	9.47237
151537	FAO Field Officer	30.7297	31.7972	Africa	Egypt	40765	Shrkia	61533	1	9.47237
198590	National authorities	30.4733	30.9749	Africa	Egypt	40765	Menoufia	61527	1	9.42773
175080	FAO Field Officer	30.4733	30.9749	Africa	Egypt	40765	Menoufia	61527	1	9.42773
173951	National authorities	30.4684	31.0017	Africa	Egypt	40765	Menoufia	61527	1	9.42773
173942	National authorities	30.4684	31.0017	Africa	Egypt	40765	Menoufia	61527	1	9.42773
173941	National authorities	30.4684	31.0017	Africa	Egypt	40765	Menoufia	61527	1	9.42773
167720	National authorities	30.4659	30.9306	Africa	Egypt	40765	Menoufia	61527	1	9.42773
166384	National authorities	30.4733	30.9749	Africa	Egypt	40765	Menoufia	61527	1	9.42773
163850	National authorities	30.4733	30.9749	Africa	Egypt	40765	Menoufia	61527	1	9.42773
163234	National authorities	30.4733	30.9749	Africa	Egypt	40765	Menoufia	61527	1	9.42773
163145	National authorities	30.4733	30.9749	Africa	Egypt	40765	Menoufia	61527	1	9.42773
161857	National authorities	30.4733	30.9749	Africa	Egypt	40765	Menoufia	61527	1	9.42773
159048	National authorities	30.4733	30.9749	Africa	Egypt	40765	Menoufia	61527	1	9.42773
152128	WHO	30.4531	31.0431	Africa	Egypt	40765	Menoufia	61527	1	9.42773
152127	WHO	30.3029	30.9936	Africa	Egypt	40765	Menoufia	61527	1	9.42773
151839	National authorities	30.45	30.85	Africa	Egypt	40765	Menoufia	61527	1	9.42773
133280	WHO	30.4531	31.0431	Africa	Egypt	40765	Menoufia	61527	1	9.42773
198341	National authorities	28.9601	120.186	Asia	China	147295	Zhejiang Sheng	930	1	9.42273
182271	National authorities	28.677	121.443	Asia	China	147295	Zhejiang Sheng	930	1	9.42273
182270	National authorities	30.1831	120.265	Asia	China	147295	Zhejiang Sheng	930	1	9.42273
182248	National authorities	30.4179	120.301	Asia	China	147295	Zhejiang Sheng	930	1	9.42273
181928	National authorities	29.1901	119.734	Asia	China	147295	Zhejiang Sheng	930	1	9.42273
181833	National authorities	29.1901	119.734	Asia	China	147295	Zhejiang Sheng	930	1	9.42273
181703	National authorities	29.1901	119.734	Asia	China	147295	Zhejiang Sheng	930	1	9.42273
175620	National authorities	30.8661	120.096	Asia	China	147295	Zhejiang Sheng	930	1	9.42273
175617	National authorities	30.2553	120.169	Asia	China	147295	Zhejiang Sheng	930	1	9.42273
175571	National authorities	30.0017	120.581	Asia	China	147295	Zhejiang Sheng	930	1	9.42273
175570	National authorities	30.8661	120.096	Asia	China	147295	Zhejiang Sheng	930	1	9.42273
175565	National authorities	30.2553	120.169	Asia	China	147295	Zhejiang Sheng	930	1	9.42273
175564	National authorities	30.2768	120.169	Asia	China	147295	Zhejiang Sheng	930	1	9.42273
175527	National authorities	30.8661	120.096	Asia	China	147295	Zhejiang Sheng	930	1	9.42273
175526	National authorities	30.2553	120.169	Asia	China	147295	Zhejiang Sheng	930	1	9.42273
175524	National authorities	30.2553	120.169	Asia	China	147295	Zhejiang Sheng	930	1	9.42273
175523	National authorities	30.2553	120.169	Asia	China	147295	Zhejiang Sheng	930	1	9.42273
175522	National authorities	30.8661	120.096	Asia	China	147295	Zhejiang Sheng	930	1	9.42273
175521	National authorities	30.7656	120.748	Asia	China	147295	Zhejiang Sheng	930	1	9.42273
175520	National authorities	30.2553	120.169	Asia	China	147295	Zhejiang Sheng	930	1	9.42273
175518	National authorities	30.2553	120.169	Asia	China	147295	Zhejiang Sheng	930	1	9.42273
175517	National authorities	30.2553	120.169	Asia	China	147295	Zhejiang Sheng	930	1	9.42273
175516	National authorities	30.2553	120.169	Asia	China	147295	Zhejiang Sheng	930	1	9.42273
175514	National authorities	30.8661	120.096	Asia	China	147295	Zhejiang Sheng	930	1	9.42273
175513	National authorities	30.2553	120.169	Asia	China	147295	Zhejiang Sheng	930	1	9.42273
175512	National authorities	30.2553	120.169	Asia	China	147295	Zhejiang Sheng	930	1	9.42273
175510	National authorities	30.2553	120.169	Asia	China	147295	Zhejiang Sheng	930	1	9.42273
175509	National authorities	30.7656	120.748	Asia	China	147295	Zhejiang Sheng	930	1	9.42273
175505	National authorities	30.8661	120.096	Asia	China	147295	Zhejiang Sheng	930	1	9.42273
175504	National authorities	30.2553	120.169	Asia	China	147295	Zhejiang Sheng	930	1	9.42273
175503	National authorities	30.2553	120.169	Asia	China	147295	Zhejiang Sheng	930	1	9.42273
175502	National authorities	30.2553	120.169	Asia	China	147295	Zhejiang Sheng	930	1	9.42273
175498	National authorities	30.2553	120.169	Asia	China	147295	Zhejiang Sheng	930	1	9.42273
175497	National authorities	30.2553	120.169	Asia	China	147295	Zhejiang Sheng	930	1	9.42273
175496	National authorities	30.2553	120.169	Asia	China	147295	Zhejiang Sheng	930	1	9.42273
175495	National authorities	30.2553	120.169	Asia	China	147295	Zhejiang Sheng	930	1	9.42273
175494	National authorities	30.2553	120.169	Asia	China	147295	Zhejiang Sheng	930	1	9.42273
175489	National authorities	30.8661	120.096	Asia	China	147295	Zhejiang Sheng	930	1	9.42273
175482	National authorities	30.2553	120.169	Asia	China	147295	Zhejiang Sheng	930	1	9.42273
175480	National authorities	30.8661	120.096	Asia	China	147295	Zhejiang Sheng	930	1	9.42273
175479	National authorities	30.8661	120.096	Asia	China	147295	Zhejiang Sheng	930	1	9.42273
175476	National authorities	30.2553	120.169	Asia	China	147295	Zhejiang Sheng	930	1	9.42273
175475	National authorities	30.2553	120.169	Asia	China	147295	Zhejiang Sheng	930	1	9.42273
175470	National authorities	30.8661	120.096	Asia	China	147295	Zhejiang Sheng	930	1	9.42273
175469	National authorities	30.2553	120.169	Asia	China	147295	Zhejiang Sheng	930	1	9.42273
175468	National authorities	30.2553	120.169	Asia	China	147295	Zhejiang Sheng	930	1	9.42273
175456	National authorities	30.2553	120.169	Asia	China	147295	Zhejiang Sheng	930	1	9.42273
175455	National authorities	30.2553	120.169	Asia	China	147295	Zhejiang Sheng	930	1	9.42273
175454	National authorities	30.8661	120.096	Asia	China	147295	Zhejiang Sheng	930	1	9.42273
175440	National authorities	30.8661	120.096	Asia	China	147295	Zhejiang Sheng	930	1	9.42273
175295	National authorities	30.2741	120.155	Asia	China	147295	Zhejiang Sheng	930	1	9.42273
175292	National authorities	30.2553	120.169	Asia	China	147295	Zhejiang Sheng	930	1	9.42273
173018	WHO	29.1931	120.069	Asia	China	147295	Zhejiang Sheng	930	1	9.42273
171306	WHO	20.0229	105.341	Asia	Viet Nam	264	Thanh Hoa	3382	1	9.42251
171256	WHO	19.7818	105.74	Asia	Viet Nam	264	Thanh Hoa	3382	1	9.42251
132392	National authorities	20.4864	104.965	Asia	Viet Nam	264	Thanh Hoa	3382	1	9.42251
182535	WHO	31.1041	121.357	Asia	China	147295	Shanghai Shi	922	1	9.41237
182534	WHO	31.1041	121.357	Asia	China	147295	Shanghai Shi	922	1	9.41237
182533	WHO	31.1041	121.357	Asia	China	147295	Shanghai Shi	922	1	9.41237
182518	National authorities	31.0833	121.417	Asia	China	147295	Shanghai Shi	922	1	9.41237
182515	National authorities	31.2	121.5	Asia	China	147295	Shanghai Shi	922	1	9.41237
182272	National authorities	31.1041	121.357	Asia	China	147295	Shanghai Shi	922	1	9.41237
182247	National authorities	31.1041	121.357	Asia	China	147295	Shanghai Shi	922	1	9.41237
182131	National authorities	31.1041	121.357	Asia	China	147295	Shanghai Shi	922	1	9.41237
181710	WHO	31.1041	121.357	Asia	China	147295	Shanghai Shi	922	1	9.41237
175757	National authorities	31.1905	121.418	Asia	China	147295	Shanghai Shi	922	1	9.41237
175519	National authorities	31.1905	121.418	Asia	China	147295	Shanghai Shi	922	1	9.41237
175508	National authorities	31.1905	121.418	Asia	China	147295	Shanghai Shi	922	1	9.41237
175501	National authorities	31.1905	121.418	Asia	China	147295	Shanghai Shi	922	1	9.41237
175500	National authorities	31.1905	121.418	Asia	China	147295	Shanghai Shi	922	1	9.41237
175487	National authorities	31.1905	121.418	Asia	China	147295	Shanghai Shi	922	1	9.41237
175486	National authorities	31.1905	121.418	Asia	China	147295	Shanghai Shi	922	1	9.41237
175485	National authorities	31.1905	121.418	Asia	China	147295	Shanghai Shi	922	1	9.41237
175474	National authorities	31.1905	121.418	Asia	China	147295	Shanghai Shi	922	1	9.41237
175467	National authorities	31.1905	121.418	Asia	China	147295	Shanghai Shi	922	1	9.41237
175466	National authorities	31.1905	121.418	Asia	China	147295	Shanghai Shi	922	1	9.41237
175465	National authorities	31.1905	121.418	Asia	China	147295	Shanghai Shi	922	1	9.41237
175464	National authorities	31.1905	121.418	Asia	China	147295	Shanghai Shi	922	1	9.41237
175463	National authorities	31.1905	121.418	Asia	China	147295	Shanghai Shi	922	1	9.41237
175460	National authorities	31.1905	121.418	Asia	China	147295	Shanghai Shi	922	1	9.41237
175459	National authorities	31.1905	121.418	Asia	China	147295	Shanghai Shi	922	1	9.41237
175453	National authorities	31.1905	121.418	Asia	China	147295	Shanghai Shi	922	1	9.41237
175452	National authorities	31.1905	121.418	Asia	China	147295	Shanghai Shi	922	1	9.41237
175449	National authorities	31.1905	121.418	Asia	China	147295	Shanghai Shi	922	1	9.41237
175447	National authorities	31.2333	121.467	Asia	China	147295	Shanghai Shi	922	1	9.41237
175446	National authorities	31.2333	121.467	Asia	China	147295	Shanghai Shi	922	1	9.41237
175445	National authorities	31.1905	121.418	Asia	China	147295	Shanghai Shi	922	1	9.41237
175444	National authorities	31.1905	121.418	Asia	China	147295	Shanghai Shi	922	1	9.41237
175443	National authorities	31.2333	121.467	Asia	China	147295	Shanghai Shi	922	1	9.41237
175442	National authorities	31.2333	121.467	Asia	China	147295	Shanghai Shi	922	1	9.41237
175441	National authorities	31.2333	121.467	Asia	China	147295	Shanghai Shi	922	1	9.41237
175301	National authorities	31.1905	121.418	Asia	China	147295	Shanghai Shi	922	1	9.41237
175275	National authorities	31.0833	121.417	Asia	China	147295	Shanghai Shi	922	1	9.41237
173021	WHO	31.1905	121.418	Asia	China	147295	Shanghai Shi	922	1	9.41237
174001	National authorities	-8.15286	111.994	Asia	Indonesia	116	Jawa Timur	1521	1	9.40388
173993	National authorities	-7.79613	112.111	Asia	Indonesia	116	Jawa Timur	1521	1	9.40388
173984	National authorities	-7.2333	112.733	Asia	Indonesia	116	Jawa Timur	1521	1	9.40388
171239	WHO	-7.7661	112.277	Asia	Indonesia	116	Jawa Timur	1521	1	9.40388
171223	WHO	-7.7661	112.277	Asia	Indonesia	116	Jawa Timur	1521	1	9.40388
159064	WHO	-7.7661	112.277	Asia	Indonesia	116	Jawa Timur	1521	1	9.40388
159060	WHO	-7.7661	112.277	Asia	Indonesia	116	Jawa Timur	1521	1	9.40388
154132	WHO	-8.10556	112.688	Asia	Indonesia	116	Jawa Timur	1521	1	9.40388
171038	National authorities	10.0574	106.16	Asia	Viet Nam	264	Vinh Long	3388	1	9.39218
173950	National authorities	29.3111	30.5712	Africa	Egypt	40765	Fayoum	61518	1	9.5344
173938	National authorities	29.3111	30.5712	Africa	Egypt	40765	Fayoum	61518	1	9.5344
166873	National authorities	29.3032	30.5718	Africa	Egypt	40765	Fayoum	61518	1	9.5344
162497	National authorities	29.3032	30.5718	Africa	Egypt	40765	Fayoum	61518	1	9.5344
161930	FAO Field Officer	29.3025	30.8536	Africa	Egypt	40765	Fayoum	61518	1	9.5344
161858	National authorities	29.3032	30.5718	Africa	Egypt	40765	Fayoum	61518	1	9.5344
159077	National authorities	29.3032	30.5718	Africa	Egypt	40765	Fayoum	61518	1	9.5344
153148	National authorities	29.1913	30.7253	Africa	Egypt	40765	Fayoum	61518	1	9.5344
116086	National authorities	29.3032	30.5718	Africa	Egypt	40765	Fayoum	61518	1	9.5344
186121	FAO Field Officer	-7.30604	109.852	Asia	Indonesia	116	Jawa Tengah	1520	1	9.37606
174012	National authorities	-7.50569	110.267	Asia	Indonesia	116	Jawa Tengah	1520	1	9.37606
173979	National authorities	-7.48613	110.705	Asia	Indonesia	116	Jawa Tengah	1520	1	9.37606
173978	National authorities	-7.22427	110.44	Asia	Indonesia	116	Jawa Tengah	1520	1	9.37606
159078	National authorities	-7.51348	110.214	Asia	Indonesia	116	Jawa Tengah	1520	1	9.37606
159068	WHO	-7.30604	109.852	Asia	Indonesia	116	Jawa Tengah	1520	1	9.37606
155374	FAO Field Officer	-7.51729	110.593	Asia	Indonesia	116	Jawa Tengah	1520	1	9.37606
173991	National authorities	3.09927	98.3373	Asia	Indonesia	116	Sumatera Utara	1537	1	9.35239
173990	National authorities	3.09927	98.3373	Asia	Indonesia	116	Sumatera Utara	1537	1	9.35239
173989	National authorities	3.09927	98.3373	Asia	Indonesia	116	Sumatera Utara	1537	1	9.35239
173988	National authorities	3.09927	98.3373	Asia	Indonesia	116	Sumatera Utara	1537	1	9.35239
173987	National authorities	3.09927	98.3373	Asia	Indonesia	116	Sumatera Utara	1537	1	9.35239
173986	National authorities	3.09927	98.3373	Asia	Indonesia	116	Sumatera Utara	1537	1	9.35239
173985	National authorities	3.09927	98.3373	Asia	Indonesia	116	Sumatera Utara	1537	1	9.35239
159070	WHO	2.27032	99.2591	Asia	Indonesia	116	Sumatera Utara	1537	1	9.35239
173543	National authorities	14.3422	100.567	Asia	Thailand	240	Phra Nakhon Si Ayudhya	2896	1	9.34968
173948	National authorities	30.8382	31.0698	Africa	Egypt	40765	Gharbia	61519	1	9.34711
173947	National authorities	30.8382	31.0698	Africa	Egypt	40765	Gharbia	61519	1	9.34711
173946	National authorities	30.8382	31.0698	Africa	Egypt	40765	Gharbia	61519	1	9.34711
173945	National authorities	30.8382	31.0698	Africa	Egypt	40765	Gharbia	61519	1	9.34711
173934	National authorities	30.8382	31.0698	Africa	Egypt	40765	Gharbia	61519	1	9.34711
168043	National authorities	30.8713	31.0163	Africa	Egypt	40765	Gharbia	61519	1	9.34711
165717	WHO	30.8713	31.0163	Africa	Egypt	40765	Gharbia	61519	1	9.34711
158079	FAO Field Officer	30.8713	31.0163	Africa	Egypt	40765	Gharbia	61519	1	9.34711
146505	WHO	30.7792	30.9961	Africa	Egypt	40765	Gharbia	61519	1	9.34711
171246	WHO	21.2837	106.172	Asia	Viet Nam	264	Bac Giang	3329	1	9.33868
173937	National authorities	31.2784	30.9291	Africa	Egypt	40765	Kafr El-Shikh	61522	1	9.33335
173936	National authorities	31.2784	30.9291	Africa	Egypt	40765	Kafr El-Shikh	61522	1	9.33335
173935	National authorities	31.2784	30.9291	Africa	Egypt	40765	Kafr El-Shikh	61522	1	9.33335
171397	National authorities	31.3056	30.8999	Africa	Egypt	40765	Kafr El-Shikh	61522	1	9.33335
168056	National authorities	31.3056	30.8999	Africa	Egypt	40765	Kafr El-Shikh	61522	1	9.33335
161817	National authorities	31.3056	30.8999	Africa	Egypt	40765	Kafr El-Shikh	61522	1	9.33335
160244	National authorities	31.3056	30.8999	Africa	Egypt	40765	Kafr El-Shikh	61522	1	9.33335
158995	National authorities	31.3056	30.8999	Africa	Egypt	40765	Kafr El-Shikh	61522	1	9.33335
152405	FAO Field Officer	31.3904	31.0953	Africa	Egypt	40765	Kafr El-Shikh	61522	1	9.33335
152133	National authorities	31.3056	30.8999	Africa	Egypt	40765	Kafr El-Shikh	61522	1	9.33335
171311	WHO	18.9838	105.542	Asia	Viet Nam	264	Nghe An	3366	1	9.32871
184636	National authorities	31.8248	117.23	Asia	China	147295	Anhui Sheng	898	1	9.31818
175566	National authorities	32.6786	119.004	Asia	China	147295	Anhui Sheng	898	1	9.31818
175490	National authorities	32.6939	118.966	Asia	China	147295	Anhui Sheng	898	1	9.31818
175462	National authorities	33.6361	116.979	Asia	China	147295	Anhui Sheng	898	1	9.31818
175448	National authorities	33.8772	115.77	Asia	China	147295	Anhui Sheng	898	1	9.31818
175276	National authorities	32.2869	118.298	Asia	China	147295	Anhui Sheng	898	1	9.31818
173019	WHO	32.0418	117.169	Asia	China	147295	Anhui Sheng	898	1	9.31818
159081	National authorities	32.0418	117.169	Asia	China	147295	Anhui Sheng	898	1	9.31818
171307	WHO	20.806	106.024	Asia	Viet Nam	264	Hung Yen	3354	1	9.3109
171296	WHO	20.806	106.024	Asia	Viet Nam	264	Hung Yen	3354	1	9.3109
171270	WHO	20.806	106.024	Asia	Viet Nam	264	Hung Yen	3354	1	9.3109
210794	National authorities	23.7839	90.3571	Asia	Bangladesh	23	Dhaka	577	1	9.28783
202496	International reference laboratory	24.144	90.4069	Asia	Bangladesh	23	Dhaka	577	1	9.28783
168243	National authorities	23.7839	90.3571	Asia	Bangladesh	23	Dhaka	577	1	9.28783
168208	National authorities	24.144	90.4069	Asia	Bangladesh	23	Dhaka	577	1	9.28783
161479	FAO Field Officer	23.7374	90.4255	Asia	Bangladesh	23	Dhaka	577	1	9.28783
160490	WHO	23.7374	90.4255	Asia	Bangladesh	23	Dhaka	577	1	9.28783
160439	WHO	23.7374	90.4255	Asia	Bangladesh	23	Dhaka	577	1	9.28783
159003	WHO	23.7839	90.3571	Asia	Bangladesh	23	Dhaka	577	1	9.28783
173554	National authorities	14.2148	101.177	Asia	Thailand	240	Nakhon Nayok	2875	1	9.28067
171293	WHO	18.0518	106.22	Asia	Viet Nam	264	Ha Tinh	3349	1	9.27616
197914	National authorities	25.7356	119.372	Asia	China	147295	Fujian Sheng	901	1	9.26382
182395	National authorities	25.9207	117.92	Asia	China	147295	Fujian Sheng	901	1	9.26382
182269	National authorities	24.9612	118.386	Asia	China	147295	Fujian Sheng	901	1	9.26382
182249	National authorities	24.7817	118.552	Asia	China	147295	Fujian Sheng	901	1	9.26382
175965	WHO	25.9207	117.92	Asia	China	147295	Fujian Sheng	901	1	9.26382
175692	National authorities	26.0466	119.274	Asia	China	147295	Fujian Sheng	901	1	9.26382
175691	National authorities	25.5293	119.521	Asia	China	147295	Fujian Sheng	901	1	9.26382
175689	National authorities	26.0671	119.238	Asia	China	147295	Fujian Sheng	901	1	9.26382
175618	National authorities	25.725	119.379	Asia	China	147295	Fujian Sheng	901	1	9.26382
175608	National authorities	25.1072	117.022	Asia	China	147295	Fujian Sheng	901	1	9.26382
173013	WHO	26.0805	117.982	Asia	China	147295	Fujian Sheng	901	1	9.26382
159074	National authorities	25.9207	117.92	Asia	China	147295	Fujian Sheng	901	1	9.26382
174010	National authorities	-5.17025	119.432	Asia	Indonesia	116	Sulawesi Selatan	1535	1	9.24478
173998	National authorities	-1.39658	100.757	Asia	Indonesia	116	Sumatera Barat	1535	1	9.24478
159065	WHO	-0.790209	100.876	Asia	Indonesia	116	Sumatera Barat	1535	1	9.24478
130666	WHO	20.0393	106.091	Asia	Viet Nam	264	Ninh Binh	3367	1	9.23785
171318	WHO	20.96	105.59	Asia	Viet Nam	264	Ha Tay	3348	1	9.22757
171313	WHO	20.9397	105.653	Asia	Viet Nam	264	Ha Tay	3348	1	9.22757
171295	WHO	21.1329	105.379	Asia	Viet Nam	264	Ha Tay	3348	1	9.22757
171280	WHO	20.9397	105.653	Asia	Viet Nam	264	Ha Tay	3348	1	9.22757
171260	WHO	20.9372	105.765	Asia	Viet Nam	264	Ha Tay	3348	1	9.22757
171259	WHO	20.7214	105.774	Asia	Viet Nam	264	Ha Tay	3348	1	9.22757
210784	WHO	22.4209	91.9289	Asia	Bangladesh	23	Chittagong	576	1	9.22244
171271	WHO	21.3182	105.137	Asia	Viet Nam	264	Phu Tho	3369	1	9.19529
198589	National authorities	29.022	29.4518	Africa	Egypt	40765	Giza	61520	1	9.17849
198588	National authorities	29.022	29.4518	Africa	Egypt	40765	Giza	61520	1	9.17849
191950	FAO Field Officer	29.022	29.4518	Africa	Egypt	40765	Giza	61520	1	9.17849
170376	National authorities	29.022	29.4518	Africa	Egypt	40765	Giza	61520	1	9.17849
169916	National authorities	29.022	29.4518	Africa	Egypt	40765	Giza	61520	1	9.17849
161752	National authorities	29.022	29.4518	Africa	Egypt	40765	Giza	61520	1	9.17849
157767	FAO Field Officer	29.022	29.4518	Africa	Egypt	40765	Giza	61520	1	9.17849
157663	WHO	30.0985	31.2199	Africa	Egypt	40765	Giza	61520	1	9.17849
159062	WHO	-3.29406	104.377	Asia	Indonesia	116	Sumatera Selatan	73622	1	9.16122
171319	WHO	9.93455	106.577	Asia	Viet Nam	264	Ben Tre	3332	1	9.15803
171305	WHO	21.3126	105.56	Asia	Viet Nam	264	Vinh Phuc	3389	1	9.15066
175568	National authorities	34.7578	113.649	Asia	China	147295	Henan Sheng	909	1	9.1492
175506	National authorities	34.7578	113.649	Asia	China	147295	Henan Sheng	909	1	9.1492
175478	National authorities	33.6333	114.633	Asia	China	147295	Henan Sheng	909	1	9.1492
175477	National authorities	34.7911	114.348	Asia	China	147295	Henan Sheng	909	1	9.1492
173940	National authorities	30.2703	31.2598	Africa	Egypt	40765	Kalyoubia	61523	1	9.12419
173933	National authorities	30.2703	31.2598	Africa	Egypt	40765	Kalyoubia	61523	1	9.12419
173932	National authorities	30.2703	31.2598	Africa	Egypt	40765	Kalyoubia	61523	1	9.12419
163034	FAO Field Officer	30.1286	31.2422	Africa	Egypt	40765	Kalyoubia	61523	1	9.12419
159071	National authorities	30.3602	31.2081	Africa	Egypt	40765	Kalyoubia	61523	1	9.12419
156214	WHO	30.3602	31.2081	Africa	Egypt	40765	Kalyoubia	61523	1	9.12419
155807	WHO	30.3602	31.2081	Africa	Egypt	40765	Kalyoubia	61523	1	9.12419
152495	WHO	30.1785	31.2126	Africa	Egypt	40765	Kalyoubia	61523	1	9.12419
152404	FAO Field Officer	30.2232	31.3533	Africa	Egypt	40765	Kalyoubia	61523	1	9.12419
152321	National authorities	30.4482	31.2021	Africa	Egypt	40765	Kalyoubia	61523	1	9.12419
171247	WHO	21.0347	106.063	Asia	Viet Nam	264	Bac Ninh	3331	1	9.11596
158684	WHO	21.0347	106.063	Asia	Viet Nam	264	Bac Ninh	3331	1	9.11596
173022	WHO	30.7262	114.389	Asia	China	147295	Hubei Sheng	911	1	9.11207
155076	WHO	30.4	114.833	Asia	China	147295	Hubei Sheng	911	1	9.11207
176055	WHO	21.1397	105.848	Asia	Viet Nam	264	Ha Noi City	3347	1	9.11076
171320	WHO	21.0242	105.815	Asia	Viet Nam	264	Ha Noi City	3347	1	9.11076
171314	WHO	21.0242	105.815	Asia	Viet Nam	264	Ha Noi City	3347	1	9.11076
171312	WHO	21.0242	105.815	Asia	Viet Nam	264	Ha Noi City	3347	1	9.11076
171310	WHO	21.0242	105.815	Asia	Viet Nam	264	Ha Noi City	3347	1	9.11076
171309	WHO	21.0242	105.815	Asia	Viet Nam	264	Ha Noi City	3347	1	9.11076
171303	WHO	21.1199	105.841	Asia	Viet Nam	264	Ha Noi City	3347	1	9.11076
171290	WHO	21.0242	105.815	Asia	Viet Nam	264	Ha Noi City	3347	1	9.11076
171289	WHO	21.0242	105.815	Asia	Viet Nam	264	Ha Noi City	3347	1	9.11076
171276	WHO	21.0242	105.815	Asia	Viet Nam	264	Ha Noi City	3347	1	9.11076
171272	WHO	21.0242	105.815	Asia	Viet Nam	264	Ha Noi City	3347	1	9.11076
171269	WHO	21.0242	105.815	Asia	Viet Nam	264	Ha Noi City	3347	1	9.11076
171266	WHO	21.0242	105.815	Asia	Viet Nam	264	Ha Noi City	3347	1	9.11076
171262	WHO	20.964	105.841	Asia	Viet Nam	264	Ha Noi City	3347	1	9.11076
152902	National authorities	21.2806	105.829	Asia	Viet Nam	264	Ha Noi City	3347	1	9.11076
173544	National authorities	14.0599	101.65	Asia	Thailand	240	Phachinburi	2888	1	9.09708
159018	National authorities	22.0933	105.17	Asia	Viet Nam	264	Tuyen Quang	3387	1	9.07604
152497	WHO	21.6538	105.388	Asia	Viet Nam	264	Tuyen Quang	3387	1	9.07604
171028	National authorities	9.34535	105.988	Asia	Viet Nam	264	Soc Trang	3377	1	9.066
167328	National authorities	9.57904	105.92	Asia	Viet Nam	264	Soc Trang	3377	1	9.066
174449	WHO	30.8426	30.5598	Africa	Egypt	40765	Behera	61513	1	9.32912
168055	National authorities	30.92	30.1352	Africa	Egypt	40765	Behera	61513	1	9.32912
164064	National authorities	30.6711	30.3479	Africa	Egypt	40765	Behera	61513	1	9.32912
161856	National authorities	30.6711	30.3479	Africa	Egypt	40765	Behera	61513	1	9.32912
161855	National authorities	30.6711	30.3479	Africa	Egypt	40765	Behera	61513	1	9.32912
161815	WHO	30.6711	30.3479	Africa	Egypt	40765	Behera	61513	1	9.32912
161814	National authorities	30.6711	30.3479	Africa	Egypt	40765	Behera	61513	1	9.32912
161753	National authorities	30.6711	30.3479	Africa	Egypt	40765	Behera	61513	1	9.32912
160436	National authorities	30.6711	30.3479	Africa	Egypt	40765	Behera	61513	1	9.32912
159004	National authorities	30.6711	30.3479	Africa	Egypt	40765	Behera	61513	1	9.32912
157626	WHO	31.0643	30.4357	Africa	Egypt	40765	Behera	61513	1	9.32912
157420	Media	30.7065	30.3896	Africa	Egypt	40765	Behera	61513	1	9.32912
151838	National authorities	31.2021	30.4482	Africa	Egypt	40765	Behera	61513	1	9.32912
133616	National authorities	31.1103	30.3404	Africa	Egypt	40765	Behera	61513	1	9.32912
171231	WHO	0.707978	101.581	Asia	Indonesia	116	Riau	73618	1	9.05328
170596	WHO	0.707978	101.581	Asia	Indonesia	116	Riau	73618	1	9.05328
159069	WHO	0.707978	101.581	Asia	Indonesia	116	Riau	73618	1	9.05328
159055	National authorities	0.707978	101.581	Asia	Indonesia	116	Riau	73618	1	9.05328
158997	National authorities	0.707978	101.581	Asia	Indonesia	116	Riau	73618	1	9.05328
154133	WHO	0.56727	101.474	Asia	Indonesia	116	Riau	73618	1	9.05328
182050	National authorities	27.304	115.482	Asia	China	147295	Jiangxi Sheng	914	1	9.05177
175751	National authorities	28.5457	115.944	Asia	China	147295	Jiangxi Sheng	914	1	9.05177
175616	National authorities	27.304	115.482	Asia	China	147295	Jiangxi Sheng	914	1	9.05177
175615	National authorities	28.6833	115.883	Asia	China	147295	Jiangxi Sheng	914	1	9.05177
175614	National authorities	27.8333	114.4	Asia	China	147295	Jiangxi Sheng	914	1	9.05177
175612	National authorities	28.6833	115.883	Asia	China	147295	Jiangxi Sheng	914	1	9.05177
175569	National authorities	28.6833	115.883	Asia	China	147295	Jiangxi Sheng	914	1	9.05177
173012	WHO	27.304	115.482	Asia	China	147295	Jiangxi Sheng	914	1	9.05177
210038	National authorities	28.1961	112.972	Asia	China	147295	Hunan Sheng	912	1	9.00486
183102	National authorities	27.3982	111.349	Asia	China	147295	Hunan Sheng	912	1	9.00486
182141	National authorities	27.3982	111.349	Asia	China	147295	Hunan Sheng	912	1	9.00486
175963	WHO	27.3982	111.349	Asia	China	147295	Hunan Sheng	912	1	9.00486
175690	National authorities	26.7266	110.632	Asia	China	147295	Hunan Sheng	912	1	9.00486
175613	National authorities	27.2442	111.474	Asia	China	147295	Hunan Sheng	912	1	9.00486
173017	WHO	27.3982	111.349	Asia	China	147295	Hunan Sheng	912	1	9.00486
159008	National authorities	27.3982	111.349	Asia	China	147295	Hunan Sheng	912	1	9.00486
197822	National authorities	28.8711	30.8261	Africa	Egypt	40765	Beni Suef	61514	1	9.00097
159051	National authorities	28.8711	30.8261	Africa	Egypt	40765	Beni Suef	61514	1	9.00097
152975	FAO Field Officer	28.925	30.9833	Africa	Egypt	40765	Beni Suef	61514	1	9.00097
151345	FAO Field Officer	28.925	30.9833	Africa	Egypt	40765	Beni Suef	61514	1	9.00097
198600	National authorities	27.2421	31.5987	Africa	Egypt	40765	Assiut	61511	1	8.96014
198374	National authorities	27.2421	31.5987	Africa	Egypt	40765	Assiut	61511	1	8.96014
196479	National authorities	27.2421	31.5987	Africa	Egypt	40765	Assiut	61511	1	8.96014
151508	National authorities	26.8761	31.3264	Africa	Egypt	40765	Assiut	61511	1	8.96014
168052	National authorities	11.1822	106.673	Asia	Viet Nam	264	Binh Duong	3334	1	8.94132
152968	National authorities	10.9105	106.726	Asia	Viet Nam	264	Binh Duong	3334	1	8.94132
171258	WHO	11.339	106.064	Asia	Viet Nam	264	Tay Ninh	3379	1	8.93405
171251	WHO	11.158	106.257	Asia	Viet Nam	264	Tay Ninh	3379	1	8.93405
171042	National authorities	11.398	106.167	Asia	Viet Nam	264	Tay Ninh	3379	1	8.93405
171033	National authorities	11.418	106.284	Asia	Viet Nam	264	Tay Ninh	3379	1	8.93405
193428	National authorities	40.2669	116.594	Asia	China	147295	Beijing Shi	899	1	8.91708
182530	National authorities	40.224	116.227	Asia	China	147295	Beijing Shi	899	1	8.91708
181705	National authorities	40.2669	116.594	Asia	China	147295	Beijing Shi	899	1	8.91708
175967	WHO	40.2669	116.594	Asia	China	147295	Beijing Shi	899	1	8.91708
175529	National authorities	40.1899	116.396	Asia	China	147295	Beijing Shi	899	1	8.91708
175471	National authorities	40.1899	116.396	Asia	China	147295	Beijing Shi	899	1	8.91708
173549	National authorities	14.6096	99.895	Asia	Thailand	240	Suphanburi	2915	1	8.90852
173538	National authorities	14.6096	99.895	Asia	Thailand	240	Suphanburi	2915	1	8.90852
158690	National authorities	14.5669	100.011	Asia	Thailand	240	Suphanburi	2915	1	8.90852
173026	WHO	22.8333	108.233	Asia	China	147295	Guangxi Zhuangzu Zizhiqu	904	1	8.89971
173011	WHO	23.8418	108.786	Asia	China	147295	Guangxi Zhuangzu Zizhiqu	904	1	8.89971
171301	WHO	17.8929	105.866	Asia	Viet Nam	264	Quang Binh	3371	1	8.89576
171299	WHO	17.8929	105.866	Asia	Viet Nam	264	Quang Binh	3371	1	8.89576
171298	WHO	17.8929	105.866	Asia	Viet Nam	264	Quang Binh	3371	1	8.89576
171291	WHO	17.8929	105.866	Asia	Viet Nam	264	Quang Binh	3371	1	8.89576
171281	WHO	17.8929	105.866	Asia	Viet Nam	264	Quang Binh	3371	1	8.89576
171297	WHO	21.2666	107.178	Asia	Viet Nam	264	Quang Ninh	3371	1	8.89576
171283	WHO	21.2666	107.178	Asia	Viet Nam	264	Quang Ninh	3371	1	8.89576
166871	National authorities	9.97062	105.288	Asia	Viet Nam	264	Kien Giang	3356	1	8.80557
171317	WHO	9.98354	106.222	Asia	Viet Nam	264	Tra Vinh	3386	1	8.76208
171036	National authorities	9.98354	106.222	Asia	Viet Nam	264	Tra Vinh	3386	1	8.76208
171034	National authorities	9.84685	106.128	Asia	Viet Nam	264	Tra Vinh	3386	1	8.76208
168045	WHO	-8.59317	115.219	Asia	Indonesia	116	Bali	1513	1	8.75972
165632	WHO	-8.33477	115.368	Asia	Indonesia	116	Bali	1513	1	8.75972
165572	National authorities	-8.33477	115.368	Asia	Indonesia	116	Bali	1513	1	8.75972
165307	WHO	-8.33477	115.368	Asia	Indonesia	116	Bali	1513	1	8.75972
159054	National authorities	-8.45602	115.27	Asia	Indonesia	116	Bali	1513	1	8.75972
160446	National authorities	30.5987	32.4434	Africa	Egypt	40765	Ismailia	61521	1	8.75843
158961	National authorities	30.5987	32.4434	Africa	Egypt	40765	Ismailia	61521	1	8.75843
173555	National authorities	16.1909	100.6	Asia	Thailand	240	Phichit	2894	1	8.73288
173023	WHO	30.6126	102.724	Asia	China	147295	Sichuan Sheng	924	1	8.72561
173016	WHO	30.6597	104.063	Asia	China	147295	Sichuan Sheng	924	1	8.72561
173015	WHO	30.6126	102.724	Asia	China	147295	Sichuan Sheng	924	1	8.72561
173542	National authorities	14.9606	102.074	Asia	Thailand	240	Nakhon Ratchasima	2878	1	8.71382
171300	WHO	16.734	106.965	Asia	Viet Nam	264	Quang Tri	3376	1	8.71281
171292	WHO	16.734	106.965	Asia	Viet Nam	264	Quang Tri	3376	1	8.71281
173551	National authorities	14.5797	99.0563	Asia	Thailand	240	Kanchanaburi	2865	1	8.70254
173550	National authorities	14.5797	99.0563	Asia	Thailand	240	Kanchanaburi	2865	1	8.70254
173536	National authorities	14.5797	99.0563	Asia	Thailand	240	Kanchanaburi	2865	1	8.70254
158692	National authorities	14.6898	99.0819	Asia	Thailand	240	Kanchanaburi	2865	1	8.70254
171267	WHO	9.32039	105.494	Asia	Viet Nam	264	Bac Lieu	3330	1	8.66026
178673	WHO	10.9356	104.793	Asia	Cambodia	44	Takeo	814	1	8.61725
174618	Other	11.1545	104.94	Asia	Cambodia	44	Takeo	814	1	8.61725
174612	National authorities	11.1545	104.94	Asia	Cambodia	44	Takeo	814	1	8.61725
171037	National authorities	10.3976	105.439	Asia	Viet Nam	264	An Giang	3326	1	8.59389
173541	National authorities	15.0921	100.902	Asia	Thailand	240	Lopburi	2871	1	8.59255
176800	FAO-Report	11.1033	105.548	Asia	Cambodia	44	Prey Veng	808	1	8.5776
173533	National authorities	11.3937	105.428	Asia	Cambodia	44	Prey Veng	808	1	8.5776
163109	FAO Field Officer	11.1033	105.548	Asia	Cambodia	44	Prey Veng	808	1	8.5776
161983	WHO	11.6529	105.239	Asia	Cambodia	44	Prey Veng	808	1	8.5776
153806	National authorities	11.5046	105.305	Asia	Cambodia	44	Prey Veng	808	1	8.5776
162979	National authorities	23.6774	32.6773	Africa	Egypt	40765	Aswan	61512	1	8.57364
162496	National authorities	23.6774	32.6773	Africa	Egypt	40765	Aswan	61512	1	8.57364
159072	National authorities	23.6774	32.6773	Africa	Egypt	40765	Aswan	61512	1	8.57364
162982	FAO Field Officer	30.7314	29.7927	Africa	Egypt	40765	Alexandria	61510	1	9.60314
161816	National authorities	30.7314	29.7927	Africa	Egypt	40765	Alexandria	61510	1	9.60314
157932	FAO Field Officer	30.7314	29.7927	Africa	Egypt	40765	Alexandria	61510	1	9.60314
146109	National authorities	31.1606	29.9149	Africa	Egypt	40765	Alexandria	61510	1	9.60314
133609	National authorities	31.1606	29.9149	Africa	Egypt	40765	Alexandria	61510	1	9.60314
181712	National authorities	10.6966	104.435	Asia	Cambodia	44	Kampot	797	1	8.55328
178840	WHO	10.7873	104.332	Asia	Cambodia	44	Kampot	797	1	8.55328
176531	FAO Field Officer	10.6519	104.596	Asia	Cambodia	44	Kampot	797	1	8.55328
176192	WHO	10.5178	104.501	Asia	Cambodia	44	Kampot	797	1	8.55328
175947	WHO	10.5892	104.172	Asia	Cambodia	44	Kampot	797	1	8.55328
175946	WHO	10.7903	104.629	Asia	Cambodia	44	Kampot	797	1	8.55328
174691	National authorities	10.7903	104.629	Asia	Cambodia	44	Kampot	797	1	8.55328
174451	National authorities	10.7873	104.332	Asia	Cambodia	44	Kampot	797	1	8.55328
173531	National authorities	10.5306	104.478	Asia	Cambodia	44	Kampot	797	1	8.55328
173530	National authorities	10.6377	104.606	Asia	Cambodia	44	Kampot	797	1	8.55328
173529	National authorities	10.7941	104.313	Asia	Cambodia	44	Kampot	797	1	8.55328
173528	WHO	10.5306	104.478	Asia	Cambodia	44	Kampot	797	1	8.55328
183191	FAO Field Officer	11.7494	105.84	Asia	Cambodia	44	Kampong Cham	793	1	8.51609
183190	FAO Field Officer	12.0888	105.075	Asia	Cambodia	44	Kampong Cham	793	1	8.51609
174885	National authorities	12.3005	105.421	Asia	Cambodia	44	Kampong Cham	793	1	8.51609
164341	WHO	12.0888	105.075	Asia	Cambodia	44	Kampong Cham	793	1	8.51609
146492	WHO	11.7291	105.814	Asia	Cambodia	44	Kampong Cham	793	1	8.51609
121232	WHO	11.7494	105.84	Asia	Cambodia	44	Kampong Cham	793	1	8.51609
183280	FAO Field Officer	11.1179	105.197	Asia	Cambodia	44	Kandal	798	1	8.51499
177933	WHO	11.3981	104.873	Asia	Cambodia	44	Kandal	798	1	8.51499
177574	National authorities	11.3163	105.058	Asia	Cambodia	44	Kandal	798	1	8.51499
183281	FAO Field Officer	12.208	104.614	Asia	Cambodia	44	Kampong Chhnang	794	1	8.50415
169912	National authorities	11.9708	104.746	Asia	Cambodia	44	Kampong Chhnang	794	1	8.50415
173547	National authorities	16.2571	101.148	Asia	Thailand	240	Phetchabun	2892	1	8.50414
171257	WHO	10.793	106.998	Asia	Viet Nam	264	Dong Nai	3342	1	8.49639
171252	WHO	10.9543	106.882	Asia	Viet Nam	264	Dong Nai	3342	1	8.49639
181720	FAO Field Officer	11.4474	104.61	Asia	Cambodia	44	Kampong Speu	795	1	8.46571
175938	WHO	11.756	104.342	Asia	Cambodia	44	Kampong Speu	795	1	8.46571
174619	Other	11.3086	104.628	Asia	Cambodia	44	Kampong Speu	795	1	8.46571
174450	National authorities	11.3086	104.628	Asia	Cambodia	44	Kampong Speu	795	1	8.46571
173532	National authorities	11.5339	104.296	Asia	Cambodia	44	Kampong Speu	795	1	8.46571
171352	National authorities	11.1831	104.539	Asia	Cambodia	44	Kampong Speu	795	1	8.46571
178573	WHO	33.985	71.558	Asia	Pakistan	188	North-West Frontier	2275	1	8.4326
178572	WHO	33.985	71.558	Asia	Pakistan	188	North-West Frontier	2275	1	8.4326
152323	National authorities	12.5472	109.042	Asia	Viet Nam	264	Khanh Hoa	3355	1	8.42954
171304	WHO	21.7926	105.002	Asia	Viet Nam	264	Yen Bai	3390	1	8.39869
173548	National authorities	17.2491	99.7126	Asia	Thailand	240	Sukhothai	2914	1	8.34883
173535	National authorities	17.2491	99.7126	Asia	Thailand	240	Sukhothai	2914	1	8.34883
171316	WHO	10.7983	106.656	Asia	Viet Nam	264	Ho Chi Minh City	3352	1	8.30994
171254	WHO	10.7983	106.656	Asia	Viet Nam	264	Ho Chi Minh City	3352	1	8.30994
171032	National authorities	10.7686	106.642	Asia	Viet Nam	264	Ho Chi Minh City	3352	1	8.30994
171027	National authorities	10.7686	106.642	Asia	Viet Nam	264	Ho Chi Minh City	3352	1	8.30994
171026	National authorities	10.7983	106.656	Asia	Viet Nam	264	Ho Chi Minh City	3352	1	8.30994
173540	National authorities	16.406	102.581	Asia	Thailand	240	Khon Kaen	2866	1	8.25738
173537	National authorities	16.0177	101.844	Asia	Thailand	240	Chaiyaphum	2857	1	8.21212
173556	National authorities	15.3462	99.4836	Asia	Thailand	240	Uthai Thani	2923	1	8.18278
173553	National authorities	13.7232	100.605	Asia	Thailand	240	Bangkok	2853	1	8.15303
173552	National authorities	13.7232	100.605	Asia	Thailand	240	Bangkok	2853	1	8.15303
173545	National authorities	13.7232	100.605	Asia	Thailand	240	Bangkok	2853	1	8.15303
182485	National authorities	11.7712	107.226	Asia	Viet Nam	264	Binh Phuoc	3335	1	8.13464
171253	WHO	11.7318	106.892	Asia	Viet Nam	264	Binh Phuoc	3335	1	8.13464
172315	National authorities	-7.87325	110.413	Asia	Indonesia	116	Daerah Istimewa Yogyakarta	1515	1	8.09473
171233	WHO	-7.87325	110.413	Asia	Indonesia	116	Daerah Istimewa Yogyakarta	1515	1	8.09473
161773	WHO	-7.99347	110.555	Asia	Indonesia	116	Daerah Istimewa Yogyakarta	1515	1	8.09473
168248	National authorities	12.7882	108.416	Asia	Viet Nam	264	Dak Lak	73934	1	8.07261
182842	National authorities	5.58214	117.278	Asia	Malaysia	153	Sabah	1901	1	8.03875
173539	National authorities	17.7416	100.518	Asia	Thailand	240	Uttaradit	2924	1	7.97251
178571	WHO	33.2937	44.4046	Asia	Iraq	118	Baghdad	1572	1	7.95824
171263	WHO	9.95252	105.572	Asia	Viet Nam	264	Hau Giang	3345	1	7.92379
171261	WHO	9.6773	105.501	Asia	Viet Nam	264	Hau Giang	3345	1	7.92379
174702	National authorities	26.9374	106.635	Asia	China	147295	Guizhou Sheng	905	1	7.91259
174616	National authorities	26.9374	106.635	Asia	China	147295	Guizhou Sheng	905	1	7.91259
166845	National authorities	26.9374	106.635	Asia	China	147295	Guizhou Sheng	905	1	7.91259
184351	National authorities	22.3183	114.27	Asia	Hong Kong	33364	Administrative unit not available	910	1	7.89408
184139	National authorities	22.5298	114.113	Asia	Hong Kong	33364	Administrative unit not available	910	1	7.89408
182863	National authorities	22.37	114.197	Asia	Hong Kong	33364	Administrative unit not available	910	1	7.89408
182128	National authorities	22.4087	114.058	Asia	Hong Kong	33364	Administrative unit not available	910	1	7.89408
181859	National authorities	22.4087	114.058	Asia	Hong Kong	33364	Administrative unit not available	910	1	7.89408
157267	National authorities	22.2833	114.15	Asia	Hong Kong	33364	Administrative unit not available	910	1	7.89408
151217	National authorities	22.3833	114.183	Asia	Hong Kong	33364	Administrative unit not available	910	1	7.89408
166713	National authorities	13.55	103.273	Asia	Cambodia	44	Banteay Meanchey	791	1	7.81741
164041	National authorities	13.4649	103.002	Asia	Cambodia	44	Banteay Meanchey	791	1	7.81741
159115	National authorities	13.523	102.552	Asia	Cambodia	44	Banteay Meanchey	791	1	7.81741
159088	National authorities	13.523	102.552	Asia	Cambodia	44	Banteay Meanchey	791	1	7.81741
173546	National authorities	16.3807	99.5136	Asia	Thailand	240	Kampaeng Phet	2864	1	7.80184
159049	National authorities	21.3036	104.138	Asia	Viet Nam	264	Son La	3378	1	7.74812
168296	National authorities	-3.60155	102.469	Asia	Indonesia	116	Bengkulu	1514	1	7.74788
178648	EC	44.4346	11.3928	Europe	Italy	122	Emilia-romagna	1620	1	7.79881
178140	EC	44.4346	11.3928	Europe	Italy	122	Emilia-romagna	1620	1	7.79881
178097	National authorities	44.4346	11.3928	Europe	Italy	122	Emilia-romagna	1620	1	7.79881
171255	WHO	11.6943	108.318	Asia	Viet Nam	264	Lam Dong	3359	1	7.66227
171031	National authorities	11.5179	108.109	Asia	Viet Nam	264	Lam Dong	3359	1	7.66227
171030	National authorities	11.5179	108.109	Asia	Viet Nam	264	Lam Dong	3359	1	7.66227
171029	National authorities	11.5179	108.109	Asia	Viet Nam	264	Lam Dong	3359	1	7.66227
182778	WHO	10.6103	105.478	Asia	Viet Nam	264	Dong Thap	3343	1	7.55387
175580	National authorities	10.5535	105.654	Asia	Viet Nam	264	Dong Thap	3343	1	7.55387
171043	National authorities	10.5535	105.654	Asia	Viet Nam	264	Dong Thap	3343	1	7.55387
171041	National authorities	10.6199	105.487	Asia	Viet Nam	264	Dong Thap	3343	1	7.55387
171040	National authorities	10.5535	105.654	Asia	Viet Nam	264	Dong Thap	3343	1	7.55387
171039	National authorities	10.4848	105.711	Asia	Viet Nam	264	Dong Thap	3343	1	7.55387
131383	National authorities	10.2249	105.81	Asia	Viet Nam	264	Dong Thap	3343	1	7.55387
181675	National authorities	12.6918	103.772	Asia	Cambodia	44	Pursat	809	1	7.53391
161751	National authorities	29.627	32.1243	Africa	Egypt	40765	Suez	61535	1	7.53141
181609	National authorities	13.2887	102.524	Asia	Cambodia	44	Battambang	792	1	7.50049
177500	FAO officer	13.0649	103.447	Asia	Cambodia	44	Battambang	792	1	7.50049
178574	WHO	40.0286	48.1561	Asia	Azerbaijan	19	Aran	147298	1	8.09275
153295	National authorities	21.9828	105.85	Asia	Viet Nam	264	Bac Kan	3328	1	7.48625
153149	National authorities	21.9828	105.85	Asia	Viet Nam	264	Bac Kan	3328	1	7.48625
169793	National authorities	-8.59688	117.266	Asia	Indonesia	116	Nusatenggara Barat	1528	1	7.34831
182936	FAO Field Officer	12.2283	106.485	Asia	Cambodia	44	Kratie	801	1	7.26187
182834	FAO Field Officer	12.2283	106.485	Asia	Cambodia	44	Kratie	801	1	7.26187
178143	WHO	11.6103	104.891	Asia	Cambodia	44	Phnom Penh	806	1	7.09989
176530	FAO Field Officer	11.6103	104.891	Asia	Cambodia	44	Phnom Penh	806	1	7.09989
174617	Other	11.5426	104.832	Asia	Cambodia	44	Phnom Penh	806	1	7.09989
158347	WHO	11.554	104.873	Asia	Cambodia	44	Phnom Penh	806	1	7.09989
182773	FAO Field Officer	12.5877	105.34	Asia	Cambodia	44	Kampong Thom	796	1	7.03258
181562	National authorities	12.3647	105.02	Asia	Cambodia	44	Kampong Thom	796	1	7.03258
146301	WHO	21.27	103.02	Asia	Viet Nam	264	Dien Bien	73936	1	7.03234
182136	National authorities	54.4947	-115.003	Americas	Canada	46	Alberta	825	1	6.99147
198601	National authorities	28.2067	30.9152	Africa	Egypt	40765	Menia	61526	1	6.94605
198599	National authorities	28.2067	30.9152	Africa	Egypt	40765	Menia	61526	1	6.94605
198598	National authorities	28.2067	30.9152	Africa	Egypt	40765	Menia	61526	1	6.94605
198372	National authorities	28.2067	30.9152	Africa	Egypt	40765	Menia	61526	1	6.94605
197859	National authorities	28.2067	30.9152	Africa	Egypt	40765	Menia	61526	1	6.94605
197824	National authorities	28.2067	30.9152	Africa	Egypt	40765	Menia	61526	1	6.94605
173949	National authorities	28.7	30.75	Africa	Egypt	40765	Menia	61526	1	6.94605
173944	National authorities	28.1176	30.0842	Africa	Egypt	40765	Menia	61526	1	6.94605
146290	WHO	28.1438	30.3613	Africa	Egypt	40765	Menia	61526	1	6.94605
178575	WHO	39.8229	46.9093	Asia	Azerbaijan	19	Yukhari Garabakh	147306	1	6.8472
173952	National authorities	25.4572	33.3122	Africa	Egypt	40765	Qena	61531	1	6.66018
163469	WHO	26.1211	32.4653	Africa	Egypt	40765	Qena	61531	1	6.66018
157592	WHO	25.297	32.5536	Africa	Egypt	40765	Qena	61531	1	6.66018
198603	National authorities	26.7322	32.0607	Africa	Egypt	40765	Suhag	61536	1	6.55833
198602	National authorities	26.7322	32.0607	Africa	Egypt	40765	Suhag	61536	1	6.55833
197860	National authorities	26.7322	32.0607	Africa	Egypt	40765	Suhag	61536	1	6.55833
175715	National authorities	26.7322	32.0607	Africa	Egypt	40765	Suhag	61536	1	6.55833
173939	National authorities	26.5033	31.8115	Africa	Egypt	40765	Suhag	61536	1	6.55833
160396	WHO	31.6678	35.1253	Asia	West Bank	264	Bethlehem	3397	1	6.55376
181721	FAO Field Officer	13.0006	102.668	Asia	Cambodia	44	Pailin	805	1	6.25681
196467	National authorities	42.195	88.1499	Asia	China	147295	Xinjiang Uygur Zizhiqu	927	1	6.28462
193427	National authorities	42.195	88.1499	Asia	China	147295	Xinjiang Uygur Zizhiqu	927	1	6.28462
190373	National authorities	42.195	88.1499	Asia	China	147295	Xinjiang Uygur Zizhiqu	927	1	6.28462
173025	WHO	41.1994	85.302	Asia	China	147295	Xinjiang Uygur Zizhiqu	927	1	6.28462
161780	National authorities	13.8515	106.093	Asia	Cambodia	44	Stung Treng	812	1	5.92282
178644	WHO	38.5602	43.6206	Asia	Turkey	249	Van	3093	1	5.84113
175985	WHO	-6.22962	106.846	Asia	Indonesia	116	Dki Jakarta	1516	1	5.56579
174005	National authorities	-6.19391	106.877	Asia	Indonesia	116	Dki Jakarta	1516	1	5.56579
174003	National authorities	-6.13572	106.894	Asia	Indonesia	116	Dki Jakarta	1516	1	5.56579
174002	National authorities	-6.19391	106.877	Asia	Indonesia	116	Dki Jakarta	1516	1	5.56579
174000	National authorities	-6.24016	106.918	Asia	Indonesia	116	Dki Jakarta	1516	1	5.56579
173997	National authorities	-6.24016	106.918	Asia	Indonesia	116	Dki Jakarta	1516	1	5.56579
173996	National authorities	-6.24596	106.832	Asia	Indonesia	116	Dki Jakarta	1516	1	5.56579
173992	National authorities	-6.13572	106.894	Asia	Indonesia	116	Dki Jakarta	1516	1	5.56579
173983	National authorities	-6.19391	106.877	Asia	Indonesia	116	Dki Jakarta	1516	1	5.56579
173980	National authorities	-6.24596	106.832	Asia	Indonesia	116	Dki Jakarta	1516	1	5.56579
173976	National authorities	-6.13572	106.894	Asia	Indonesia	116	Dki Jakarta	1516	1	5.56579
173968	National authorities	-6.19391	106.877	Asia	Indonesia	116	Dki Jakarta	1516	1	5.56579
173967	National authorities	-6.13572	106.894	Asia	Indonesia	116	Dki Jakarta	1516	1	5.56579
173966	National authorities	-6.24596	106.832	Asia	Indonesia	116	Dki Jakarta	1516	1	5.56579
173964	National authorities	-6.19391	106.877	Asia	Indonesia	116	Dki Jakarta	1516	1	5.56579
173963	National authorities	-6.19391	106.877	Asia	Indonesia	116	Dki Jakarta	1516	1	5.56579
173957	National authorities	-6.19391	106.877	Asia	Indonesia	116	Dki Jakarta	1516	1	5.56579
173956	National authorities	-6.19391	106.877	Asia	Indonesia	116	Dki Jakarta	1516	1	5.56579
173955	National authorities	-6.19391	106.877	Asia	Indonesia	116	Dki Jakarta	1516	1	5.56579
171241	WHO	-6.22962	106.846	Asia	Indonesia	116	Dki Jakarta	1516	1	5.56579
171240	WHO	-6.22962	106.846	Asia	Indonesia	116	Dki Jakarta	1516	1	5.56579
171238	WHO	-6.22962	106.846	Asia	Indonesia	116	Dki Jakarta	1516	1	5.56579
171237	WHO	-6.22962	106.846	Asia	Indonesia	116	Dki Jakarta	1516	1	5.56579
171236	WHO	-6.22962	106.846	Asia	Indonesia	116	Dki Jakarta	1516	1	5.56579
171235	WHO	-6.22962	106.846	Asia	Indonesia	116	Dki Jakarta	1516	1	5.56579
171234	WHO	-6.22962	106.846	Asia	Indonesia	116	Dki Jakarta	1516	1	5.56579
171232	WHO	-6.22962	106.846	Asia	Indonesia	116	Dki Jakarta	1516	1	5.56579
171230	WHO	-6.22962	106.846	Asia	Indonesia	116	Dki Jakarta	1516	1	5.56579
171225	WHO	-6.22962	106.846	Asia	Indonesia	116	Dki Jakarta	1516	1	5.56579
166580	FAO Field Officer	-6.13717	106.865	Asia	Indonesia	116	Dki Jakarta	1516	1	5.56579
165316	WHO	-6.28414	106.806	Asia	Indonesia	116	Dki Jakarta	1516	1	5.56579
163059	WHO	-6.28414	106.806	Asia	Indonesia	116	Dki Jakarta	1516	1	5.56579
162668	WHO	-6.28414	106.806	Asia	Indonesia	116	Dki Jakarta	1516	1	5.56579
159080	National authorities	-6.26185	106.882	Asia	Indonesia	116	Dki Jakarta	1516	1	5.56579
159066	WHO	-6.22962	106.846	Asia	Indonesia	116	Dki Jakarta	1516	1	5.56579
159061	WHO	-6.13572	106.894	Asia	Indonesia	116	Dki Jakarta	1516	1	5.56579
159058	WHO	-6.13572	106.894	Asia	Indonesia	116	Dki Jakarta	1516	1	5.56579
159050	National authorities	-6.28414	106.806	Asia	Indonesia	116	Dki Jakarta	1516	1	5.56579
159011	National authorities	-6.28414	106.806	Asia	Indonesia	116	Dki Jakarta	1516	1	5.56579
159001	National authorities	-6.22962	106.846	Asia	Indonesia	116	Dki Jakarta	1516	1	5.56579
158998	National authorities	-6.22962	106.846	Asia	Indonesia	116	Dki Jakarta	1516	1	5.56579
156958	WHO	-6.17476	106.827	Asia	Indonesia	116	Dki Jakarta	1516	1	5.56579
155366	WHO	-6.22962	106.846	Asia	Indonesia	116	Dki Jakarta	1516	1	5.56579
152072	WHO	-6.26185	106.882	Asia	Indonesia	116	Dki Jakarta	1516	1	5.56579
114535	International reference laboratory	-6.1585	106.747	Asia	Indonesia	116	Dki Jakarta	1516	1	5.56579
178620	WHO	39.5197	37.1919	Asia	Turkey	249	Sivas	3087	1	5.47307
159052	National authorities	20.9401	99.5118	Asia	Myanmar	171	Shan (E)	41774	1	5.45284
178643	WHO	39.5994	44.1355	Asia	Turkey	249	Agri	3020	1	5.45218
178622	WHO	39.5994	44.1355	Asia	Turkey	249	Agri	3020	1	5.45218
178577	WHO	39.5994	44.1355	Asia	Turkey	249	Agri	3020	1	5.45218
198373	National authorities	29.965	31.5699	Africa	Egypt	40765	Cairo	61515	1	4.87706
176171	WHO	29.965	31.5699	Africa	Egypt	40765	Cairo	61515	1	4.87706
173943	National authorities	29.9955	31.6196	Africa	Egypt	40765	Cairo	61515	1	4.87706
166872	National authorities	29.965	31.5699	Africa	Egypt	40765	Cairo	61515	1	4.87706
163110	National authorities	29.965	31.5699	Africa	Egypt	40765	Cairo	61515	1	4.87706
156058	WHO	30.0402	31.3365	Africa	Egypt	40765	Cairo	61515	1	4.87706
151841	FAO Field Officer	29.8612	31.3113	Africa	Egypt	40765	Cairo	61515	1	4.87706
178569	WHO	11.4959	43.0025	Africa	Djibouti	70	Djibouti	1095	1	3.78548
159000	National authorities	-6.18714	106.466	Asia	Indonesia	116	Banten	73610	2	9.48297
172690	International reference laboratory	20.812	-103.196	Americas	Mexico	162	Jalisco	2041	2	7.96743
166342	Media	22.4422	114.023	Asia	Hong Kong	33364	Administrative unit not available	910	2	7.89408
178570	WHO	35.4442	45.418	Asia	Iraq	118	Sulaymaniyah	1580	2	5.62841
159067	WHO	-6.22962	106.846	Asia	Indonesia	116	Dki Jakarta	1516	2	5.56579
159015	National authorities	-6.13572	106.894	Asia	Indonesia	116	Dki Jakarta	1516	2	5.56579
178621	WHO	39.5994	44.1355	Asia	Turkey	249	Agri	3020	2	5.45218
178619	WHO	39.5994	44.1355	Asia	Turkey	249	Agri	3020	2	5.45218
178578	WHO	39.5994	44.1355	Asia	Turkey	249	Agri	3020	2	5.45218
159005	International reference laboratory	33.985	71.558	Asia	Pakistan	188	North-West Frontier	2275	3	8.4326
155328	FAO Field Officer	-0.146801	109.671	Asia	Indonesia	116	Kalimantan Barat	1522	4	9.02965
178576	WHO	41.3965	48.4896	Asia	Azerbaijan	19	Guba-Khachmaz	147301	6	7.85171
